# Supplementary material for: An efficient approach for broadband sound absorption using periodic multi-layer solid inclusions in acoustic coatings
Source: PLoS One. 2024 Nov 21;19(11):e0311745. doi: 10.1371/journal.pone.0311745 (PMC11581354; doi:10.1371/journal.pone.0311745)
Supplement: S1 File — (ZIP) [file pone.0311745.s001.zip]

Archive with 36 entries (26 files):
- Fig 3/
- Fig 3/10000Hz.txt
- Fig 3/10Hz.txt
- Fig 4/
- Fig 4/a1.txt
- Fig 4/a2.mat
- Fig 4/a3.mat
- Fig 5/
- Fig 5/fig5a/
- Fig 5/fig5a/a16.txt
- Fig 5/fig5a/alpha1.mat
- Fig 5/fig5a/f.mat
- Fig 5/fig5b/
- Fig 5/fig5b/a26.txt
- Fig 5/fig5b/alpha1.mat
- Fig 5/fig5b/f.mat
- Fig 5/fig5c/
- Fig 5/fig5c/a36.txt
- Fig 5/fig5c/alpha1.mat
- Fig 5/fig5c/f.mat
- Fig 6/
- Fig 6/fig6a.txt
- Fig 6/fig6b.txt
- Fig 6/fig6c.txt
- Fig 7/
- Fig 7/a26.txt
- Fig 7/a26yh.txt
- Fig 8/
- Fig 8/zi.txt
- Fig 8/zr.txt
- Fig 9/
- Fig 9/a1 Steel,a2 Tungsten,a3 Lead,a4 Aluminum.txt
- Fig 9/a1.txt
- Fig 9/a2.txt
- Fig 9/a3.txt
- Fig 9/a4.txt
