# Supplementary material for: An efficient approach for broadband sound absorption using periodic multi-layer solid inclusions in acoustic coatings
Source: PLoS One. 2024 Nov 21;19(11):e0311745. doi: 10.1371/journal.pone.0311745 (PMC11581354; doi:10.1371/journal.pone.0311745)
Supplement: S1 File — (ZIP) [file pone.0311745.s001.zip › Fig 3/10Hz.txt]

734 1058 2818 4607 7919 9402 12830
10.074e-6 10.074e-6  10.086e-6  10.086e-6  10.085e-6  10.084e-6 10.085e-6 
