# Supplementary material for: An efficient approach for broadband sound absorption using periodic multi-layer solid inclusions in acoustic coatings
Source: PLoS One. 2024 Nov 21;19(11):e0311745. doi: 10.1371/journal.pone.0311745 (PMC11581354; doi:10.1371/journal.pone.0311745)
Supplement: S1 File — (ZIP) [file pone.0311745.s001.zip › Fig 4/a1.txt]

% Model:              jsv1.mph
% Version:            COMSOL 6.1.0.252
% Date:               Jul 24 2024, 09:55
% Dimension:          1
% Nodes:              1000
% Expressions:        1
% Description:        全局
% freq (Hz)               Absorption coefficient
10                        0.0010875497774782694
20                        0.0010884995939541842
30                        0.0010910467642363253
40                        0.001095981717756933
50                        0.00110409714046944
60                        0.0011161887780292146
70                        0.0011330561975164688
80                        0.001155503553247561
90                        0.0011843403531772712
100                       0.0012203822152015986
110                       0.0012644516041905307
120                       0.00131737856826597
130                       0.001380001491543159
140                       0.0014531677914666474
150                       0.00153773463943363
160                       0.0016345696974644497
170                       0.0017445517805990685
180                       0.0018685715600201824
190                       0.0020075322579786725
200                       0.0021623503129934996
210                       0.002333956050993069
220                       0.00252329432186571
230                       0.002731325200609036
240                       0.00295902457762498
250                       0.003207384834835514
260                       0.0034774154534327195
270                       0.0037701436632830987
280                       0.004086615059905041
290                       0.004427894214617867
300                       0.004795065317207525
310                       0.005189232796028009
320                       0.00561152194859782
330                       0.006063079568183638
340                       0.006545074636561954
350                       0.007058698926859175
360                       0.007605167754892506
370                       0.008185720659170892
380                       0.008801622153458477
390                       0.00945416250154052
400                       0.010144658584492316
410                       0.010874454737087924
420                       0.011644923742577307
430                       0.012457467835241376
440                       0.01331351985665552
450                       0.014214544388130967
460                       0.015162039183857834
470                       0.016157536575348797
480                       0.017202605068531107
490                       0.018298851186825282
500                       0.01944792135201623
510                       0.02065150412625527
520                       0.021911332621380453
530                       0.023229187117147276
540                       0.02460689810132377
550                       0.02604634951409457
560                       0.02754948247643174
570                       0.029118299204405007
580                       0.030754867465168756
590                       0.03246132552763814
600                       0.03423988742770545
610                       0.03609284894869269
620                       0.03802259404453734
630                       0.040031602087528206
640                       0.04212245548599303
650                       0.04429784823520788
660                       0.046560595151803
670                       0.048913641738891456
680                       0.051360075083568546
690                       0.053903135356667464
700                       0.056546228412834854
710                       0.059292938837150255
720                       0.06214704428273232
730                       0.0651125302040153
740                       0.06819360569371402
750                       0.0713947194564758
760                       0.07472057674569965
770                       0.07817615627032504
780                       0.08176672716559796
790                       0.08549786550201177
800                       0.08937547010429925
810                       0.09340577651347748
820                       0.09759536888589249
830                       0.10195118831040573
840                       0.10648053625114717
850                       0.11119107199581735
860                       0.11609080088855306
870                       0.12118805178053438
880                       0.1264914399302589
890                       0.13200981130695488
900                       0.13775216319538774
910                       0.14372753562355123
920                       0.1499448653371167
930                       0.1564127943691792
940                       0.16313942224176337
950                       0.17013198915514383
960                       0.17739647709021722
970                       0.1849371108899669
980                       0.19275574322703026
990                       0.200851103361264
1000                      0.209217891554917
1010                      0.21784570131803582
1020                      0.2267177568712051
1030                      0.2358094618266161
1040                      0.24508676771525728
1050                      0.25450439324939733
1060                      0.2640039542655145
1070                      0.27351210475366683
1080                      0.2829388392065164
1090                      0.2921761670151696
1100                      0.3010974293517189
1110                      0.3095575864867278
1120                      0.3173948356631514
1130                      0.3244339103515219
1140                      0.3304913352966181
1150                      0.3353827488924598
1160                      0.33893214844731434
1170                      0.340982576460221
1180                      0.34140739814148735
1190                      0.3401209986094804
1200                      0.3370875465461073
1210                      0.33232652135955787
1220                      0.3259140201092948
1230                      0.3179794214184448
1240                      0.3086976731560136
1250                      0.2982781373690795
1260                      0.28695140531020513
1270                      0.27495568776073254
1280                      0.2625242709445488
1290                      0.24987516808679344
1300                      0.23720360960445241
1310                      0.22467751941736014
1320                      0.21243572177568448
1330                      0.20058835984264856
1340                      0.18921889301868877
1350                      0.1783870496265314
1360                      0.16813220458434797
1370                      0.15847678611628369
1380                      0.149429455435949
1390                      0.14098792525697346
1400                      0.1331413736437157
1410                      0.1258724676579629
1420                      0.11915904056754778
1430                      0.11297547528454843
1440                      0.1072938433184758
1450                      0.10208484018074304
1460                      0.09731854903140802
1470                      0.09296505695247048
1480                      0.08899494327109492
1490                      0.0853796562932354
1500                      0.08209179335005612
1510                      0.07910529796593335
1520                      0.07639558743276897
1530                      0.07393962306300417
1540                      0.07171593458239123
1550                      0.0697046087191745
1560                      0.06788725090283243
1570                      0.0662469275458798
1580                      0.06476809506334913
1590                      0.06343652067212346
1600                      0.062239198834410425
1610                      0.06116426638336725
1620                      0.060200918526632674
1630                      0.05933932735779657
1640                      0.058570563948391774
1650                      0.05788652474894873
1660                      0.057279862678118465
1670                      0.05674392310234111
1680                      0.056272684690082286
1690                      0.05586070504890572
1700                      0.05550307093831364
1710                      0.05519535282018262
1720                      0.05493356345151157
1730                      0.05471412022162203
1740                      0.054533810920508685
1750                      0.05438976261726869
1760                      0.054279413341993155
1770                      0.054200486255270186
1780                      0.05415096600894442
1790                      0.0541290769959768
1800                      0.05413326320717571
1810                      0.05416216940553209
1820                      0.0542146233456271
1830                      0.054289618768553094
1840                      0.054386298913632336
1850                      0.054503940300032694
1860                      0.05464193655094174
1870                      0.0547997820544287
1880                      0.05497705529176766
1890                      0.05517340170669105
1900                      0.05538851604907846
1910                      0.05562212419604928
1920                      0.05587396454179849
1930                      0.056143769151662526
1940                      0.05643124498213514
1950                      0.05673605559085271
1960                      0.05705780387279347
1970                      0.05739601646368275
1980                      0.05775013052288014
1990                      0.05811948365565567
2000                      0.05850330770125611
2010                      0.05890072705940397
2020                      0.059310762054054944
2030                      0.05973233763745478
2040                      0.060164297451100746
2050                      0.060605422953478705
2060                      0.061054456991615935
2070                      0.06151013088464108
2080                      0.0619711938337274
2090                      0.06243644328395481
2100                      0.06290475480299318
2110                      0.0633751100548704
2120                      0.06384662161720889
2130                      0.06431855360186578
2140                      0.06479033735903428
2150                      0.06526158187547149
2160                      0.0657320788099055
2170                      0.06620180242178408
2180                      0.06667090490299232
2190                      0.06713970779969358
2200                      0.06760869032618089
2210                      0.06807847541682077
2220                      0.06854981433020446
2230                      0.06902357055900432
2240                      0.06950070368852157
2250                      0.06998225372509925
2260                      0.0704693262931575
2270                      0.0709630789628517
2280                      0.07146470886788558
2290                      0.07197544166973402
2300                      0.07249652184927591
2310                      0.0730292042347308
2320                      0.07357474665113983
2330                      0.07413440352217537
2340                      0.07470942026222438
2350                      0.07530102827346141
2360                      0.07591044037957595
2370                      0.07653884652430265
2380                      0.0771874095852807
2390                      0.07785726117165026
2400                      0.07854949728109117
2410                      0.07926517373740927
2420                      0.08000530132486705
2430                      0.08077084058449124
2440                      0.08156269625018575
2450                      0.08238171132974259
2460                      0.08322866087335234
2470                      0.08410424548650164
2480                      0.08500908468884727
2490                      0.0859437102259486
2500                      0.08690855950523213
2510                      0.08790396930499123
2520                      0.08893016997037706
2530                      0.08998728030186942
2540                      0.09107530336140868
2550                      0.09219412343205524
2560                      0.09334350434381244
2570                      0.09452308939193288
2580                      0.095732403026759
2590                      0.09697085447061837
2600                      0.09823774337385094
2610                      0.09953226756836686
2620                      0.10085353291848864
2630                      0.10220056520806253
2640                      0.1035723239339007
2650                      0.10496771783146308
2660                      0.10638562187611478
2670                      0.10782489548953744
2680                      0.10928440161402375
2690                      0.11076302632724078
2700                      0.11225969862624596
2710                      0.11377341004407315
2720                      0.11530323375603557
2730                      0.11684834286725698
2740                      0.11840802758495361
2750                      0.11998171104445998
2760                      0.1215689635485282
2770                      0.12316951504758933
2780                      0.12478326569354692
2790                      0.12641029434745954
2800                      0.12805086491774942
2810                      0.12970543046555527
2820                      0.1313746349901609
2830                      0.1330593128811558
2840                      0.13476048601065582
2850                      0.1364793584771078
2860                      0.13821730906165375
2870                      0.13997588146775564
2880                      0.14175677245349394
2890                      0.14356181802705947
2900                      0.14539297784910055
2910                      0.14725231808685557
2920                      0.14914199293712238
2930                      0.15106422505118977
2940                      0.15302128514783464
2950                      0.1550154710520787
2960                      0.15704908644030613
2970                      0.15912441951544543
2980                      0.16124372187749048
2990                      0.16340918779329405
3000                      0.1656229340826193
3010                      0.1678869807996448
3020                      0.17020323288386663
3030                      0.1725734629432084
3040                      0.17499929528938396
3050                      0.17748219138074806
3060                      0.18002343676247778
3070                      0.1826241296324731
3080                      0.18528517111123388
3090                      0.18800725731872736
3100                      0.1907908733159972
3110                      0.19363628899826846
3120                      0.19654355694514503
3130                      0.19951251230504685
3140                      0.2025427746716122
3150                      0.20563375195081834
3160                      0.20878464617625925
3170                      0.2119944611542679
3180                      0.21526201185576688
3190                      0.21858593538965498
3200                      0.22196470335262186
3210                      0.22539663537352894
3220                      0.22887991357966397
3230                      0.23241259773166223
3240                      0.23599264075354476
3250                      0.2396179043561545
3260                      0.24328617448900547
3270                      0.24699517634681356
3280                      0.25074258866453936
3290                      0.2545260571152894
3300                      0.25834320659029497
3310                      0.2621916522642831
3320                      0.26606900931339983
3330                      0.2699729012790436
3340                      0.27390096705157274
3350                      0.2778508665687953
3360                      0.28182028527281
3370                      0.2858069375007827
3380                      0.28980856894166707
3390                      0.2938229583450881
3400                      0.29784791866076843
3410                      0.3018812977979569
3420                      0.30592097918090355
3430                      0.3099648822477509
3440                      0.31401096303877096
3450                      0.31805721496788175
3460                      0.32210166984608346
3470                      0.32614239919938093
3480                      0.3301775158924479
3490                      0.33420517600277744
3500                      0.3382235809306653
3510                      0.34223097965179583
3520                      0.3462256710143494
3530                      0.3502060060210791
3540                      0.3541703899534292
3550                      0.3581172842954655
3560                      0.36204520834634313
3570                      0.36595274045130044
3580                      0.36983851883033436
3590                      0.37370124196297394
3600                      0.3775396685022073
3610                      0.38135261675942034
3620                      0.3851389637629209
3630                      0.3888976439381666
3640                      0.3926276474583412
3650                      0.39632801832561837
3660                      0.3999978522253542
3670                      0.40363629423366154
3680                      0.40724253641248365
3690                      0.4108158153548701
3700                      0.414355409698432
3710                      0.41786063767869897
3720                      0.42133085469885956
3730                      0.42476545097919327
3740                      0.4281638492755754
3750                      0.4315255026839815
3760                      0.43484989254384965
3770                      0.438136526459206
3780                      0.4413849364362924
3790                      0.4445946771724042
3800                      0.44776532451576256
3810                      0.4508964741131206
3820                      0.45398774030026723
3830                      0.45703875525727256
3840                      0.4600491684663317
3850                      0.4630186465181556
3860                      0.46594687329048134
3870                      0.4688335505432879
3880                      0.4716783989319555
3890                      0.47448115947409775
3900                      0.4772415954369187
3910                      0.4799594946628639
3920                      0.4826346722881859
3930                      0.4852669738036741
3940                      0.4878562784113618
3950                      0.4904025026101275
3960                      0.49290560389447113
3970                      0.4953655845263143
3980                      0.4977824952159319
3990                      0.500156438662183
4000                      0.502487572813578
4010                      0.5047761137531999
4020                      0.5070223381201455
4030                      0.5092265849508297
4040                      0.511389256887824
4050                      0.5135108206687287
4060                      0.5155918068481316
4070                      0.5176328087201943
4080                      0.5196344804149937
4090                      0.5215975341539055
4100                      0.5235227367148569
4110                      0.5254109050841693
4120                      0.527262901383568
4130                      0.5290796271071957
4140                      0.5308620167367566
4150                      0.5326110308262697
4160                      0.5343276486338968
4170                      0.5360128603910704
4180                      0.5376676593155261
4190                      0.5392930334457597
4200                      0.540889957421016
4210                      0.542459384269304
4220                      0.5440022373207412
4230                      0.5455194023199801
4240                      0.5470117198103062
4250                      0.5484799778841014
4260                      0.5499249053437691
4270                      0.5513471653319186
4280                      0.5527473495044819
4290                      0.5541259727570192
4300                      0.5554834685537531
4310                      0.556820184890725
4320                      0.5581363808986084
4330                      0.5594322241018077
4340                      0.560707788348491
4350                      0.5619630523942004
4360                      0.5631978991508736
4370                      0.5644121155747168
4380                      0.5656053931896656
4390                      0.5667773292243788
4400                      0.5679274283374063
4410                      0.5690551049010408
4420                      0.5701596858355198
4430                      0.571240413937361
4440                      0.5722964516850864
4450                      0.5733268854868306
4460                      0.5743307303348764
4470                      0.5753069348258155
4480                      0.5762543865138336
4490                      0.5771719175597385
4500                      0.5780583106371098
4510                      0.5789123050560234
4520                      0.5797326030690263
4530                      0.5805178763194127
4540                      0.5812667723957792
4550                      0.5819779214593386
4560                      0.5826499428932526
4570                      0.5832814519695575
4580                      0.5838710664580523
4590                      0.5844174131898858
4600                      0.5849191344981367
4610                      0.5853748945498796
4620                      0.5857833855047367
4630                      0.5861433334964272
4640                      0.586453504396529
4650                      0.5867127093541784
4660                      0.5869198100703981
4670                      0.5870737237960839
4680                      0.5871734280448343
4690                      0.5872179649794205
4700                      0.5872064454862892
4710                      0.5871380528991443
4720                      0.5870120463782653
4730                      0.5868277639267814
4740                      0.5865846250413014
4750                      0.5862821329839679
4760                      0.5859198766810745
4770                      0.5854975322406673
4780                      0.5850148640858015
4790                      0.5844717257128627
4800                      0.5838680600722566
4810                      0.5832038995758081
4820                      0.5824793657413333
4830                      0.5816946684834479
4840                      0.5808501050522871
4850                      0.5799460586461901
4860                      0.5789829966981626
4870                      0.5779614688577907
4880                      0.5768821046857637
4890                      0.5757456110821983
4900                      0.5745527694454993
4910                      0.5733044326232479
4920                      0.5720015216331594
4930                      0.5706450222039461
4940                      0.5692359811472605
4950                      0.5677755025843083
4960                      0.5662647440563384
4970                      0.5647049125359379
4980                      0.5630972603610305
4990                      0.5614430811248774
5000                      0.559743705536343
5010                      0.5580004972723807
5020                      0.5562148488500145
5030                      0.5543881775343609
5040                      0.5525219213059265
5050                      0.5506175349009039
5060                      0.5486764859485231
5070                      0.5467002512183905
5080                      0.5446903129899252
5090                      0.5426481555686363
5100                      0.5405752619453603
5110                      0.5384731106269931
5120                      0.5363431726297554
5130                      0.5341869086579749
5140                      0.5320057664681149
5150                      0.5298011784182334
5160                      0.5275745592140693
5170                      0.5253273038480742
5180                      0.5230607857323897
5190                      0.5207763550236505
5200                      0.5184753371388632
5210                      0.5161590314549364
5220                      0.5138287101908388
5230                      0.511485617458933
5240                      0.5091309684867054
5250                      0.5067659489953551
5260                      0.504391714725019
5270                      0.5020093910992943
5280                      0.4996200730203313
5290                      0.49722482478059404
5300                      0.49482468007999447
5310                      0.4924206421415719
5320                      0.4900136839102407
5330                      0.4876047483269851
5340                      0.48519474866391854
5350                      0.48278456891429034
5360                      0.4803750642250071
5370                      0.47796706136283196
5380                      0.47556135920503007
5390                      0.4731587292473566
5400                      0.4707599161211521
5410                      0.4683656381149297
5420                      0.46597658768907735
5430                      0.4635934319911166
5440                      0.4612168133501183
5450                      0.45884734976282193
5460                      0.4564856353589536
5470                      0.45413224085003245
5480                      0.4517877139563411
5490                      0.44945257981616693
5500                      0.4471273413724388
5510                      0.4448124797416362
5520                      0.44250845456735033
5530                      0.44021570435473034
5540                      0.4379346467914861
5550                      0.43566567906117515
5560                      0.43340917814259505
5570                      0.43116550110542085
5580                      0.42893498540288333
5590                      0.42671794916138395
5600                      0.42451469146874865
5610                      0.4223254926731713
5620                      0.4201506146807963
5630                      0.4179903012604185
5640                      0.4158447783634479
5650                      0.41371425444480014
5660                      0.4115989208020723
5670                      0.4094989519193397
5680                      0.40741450582823513
5690                      0.405345724475876
5700                      0.40329273410547517
5710                      0.40125564564646543
5720                      0.3992345551135872
5730                      0.3972295440142284
5740                      0.39524067976087485
5750                      0.3932680160901839
5760                      0.39131159348133737
5770                      0.3893714395802752
5780                      0.3874475696197577
5790                      0.38553998683497026
5800                      0.3836486828811516
5810                      0.38177363823631083
5820                      0.37991482260114806
5830                      0.3780721952882765
5840                      0.3762457055975611
5850                      0.37443529318089963
5860                      0.3726408883933746
5870                      0.3708624126283835
5880                      0.3690997786378293
5890                      0.3673528908371554
5900                      0.3656216455937298
5910                      0.36390593150017014
5920                      0.36220562962962144
5930                      0.3605206137807011
5940                      0.35885075070317796
5950                      0.3571959003121522
5960                      0.35555591589180235
5970                      0.35393064428505316
5980                      0.3523199260758546
5990                      0.3507235957625713
6000                      0.34914148192556504
6010                      0.34757340738981846
6020                      0.346019189385943
6030                      0.3444786397082763
6040                      0.3429515648759337
6050                      0.34143776629542566
6060                      0.33993704042670314
6070                      0.3384491789580685
6080                      0.3369739689848127
6090                      0.3355111932007373
6100                      0.334060630094831
6110                      0.3326220541652406
6120                      0.3311952361390662
6130                      0.32977994320991866
6140                      0.32837593928581776
6150                      0.3269829852518462
6160                      0.3256008392456856
6170                      0.3242292569481924
6180                      0.32286799188481696
6190                      0.3215167957413654
6200                      0.3201754186926593
6210                      0.3188436097377534
6220                      0.31752111705080277
6230                      0.31620768833594604
6240                      0.3149030711908245
6250                      0.3136070134768595
6260                      0.3123192636908757
6270                      0.31103957134125315
6280                      0.3097676873224984
6290                      0.3085033642906785
6300                      0.3072463570316065
6310                      0.30599642282716677
6320                      0.3047533218131415
6330                      0.3035168173279891
6340                      0.30228667625002437
6350                      0.3010626693243802
6360                      0.2998445714739494
6370                      0.29863216209536647
6380                      0.2974252253387858
6390                      0.29622355037025083
6400                      0.2950269316135915
6410                      0.29383516897466244
6420                      0.2926480680444695
6430                      0.29146544028150667
6440                      0.2902871031735338
6450                      0.28911288037898475
6460                      0.2879426018462017
6470                      0.2867761039134856
6480                      0.28561322938844225
6490                      0.2844538276078916
6500                      0.283297754478927
6510                      0.28214487250339426
6520                      0.2809950507827259
6530                      0.2798481650106657
6540                      0.27870409744766633
6550                      0.2775627368857265
6560                      0.276423978597953
6570                      0.27528772427873327
6580                      0.2741538819749755
6590                      0.2730223660085026
6600                      0.2718930968913392
6610                      0.27076600123601346
6620                      0.26964101166164023
6630                      0.2685180666961622
6640                      0.2673971106769406
6650                      0.2662780936497873
6660                      0.2651609712672617
6670                      0.2640457046896393
6680                      0.2629322604838503
6690                      0.261820610526343
6700                      0.26071073190813665
6710                      0.2596026068410051
6720                      0.2584962225680415
6730                      0.25739157127640255
6740                      0.2562886500133442
6750                      0.2551874606052327
6760                      0.2540880095786051
6770                      0.2529903080865319
6780                      0.25189437183310115
6790                      0.2508002210042154
6800                      0.2497078801979623
6810                      0.2486173783551351
6820                      0.24752874869353014
6830                      0.24644202863979114
6840                      0.24535725976224776
6850                      0.2442744877029459
6860                      0.24319376210808974
6870                      0.24211513655687023
6880                      0.24103866848753275
6890                      0.23996441912215605
6900                      0.23889245338641552
6910                      0.23782283982694008
6920                      0.23675565052433756
6930                      0.2356909610024105
6940                      0.234628850131952
6950                      0.23356940003109683
6960                      0.23251269595967694
6970                      0.23145882620892133
6980                      0.23040788198664353
6990                      0.2293599572963847
7000                      0.22831514881263337
7010                      0.22727355575017494
7020                      0.2262352797292072
7030                      0.2252004246355619
7040                      0.22416909647724947
7050                      0.22314140323605025
7060                      0.22211745471535294
7070                      0.22109736238601596
7080                      0.22008123922699785
7090                      0.21906919956509807
7100                      0.21806135891146727
7110                      0.2170578337971406
7120                      0.21605874160612382
7130                      0.21506420040869534
7140                      0.21407432879350763
7150                      0.21308924570025345
7160                      0.2121090702524041
7170                      0.2111339215910043
7180                      0.21016391871028284
7190                      0.2091991802945823
7200                      0.20823982455747136
7210                      0.20728596908418462
7220                      0.20633773067644023
7230                      0.20539522520111098
7240                      0.20445856744229873
7250                      0.20352787095756464
7260                      0.20260324793923257
7270                      0.20168480907864028
7280                      0.2007726634373822
7290                      0.19986691832164183
7300                      0.19896767916385294
7310                      0.19807504940746634
7320                      0.1971891303995147
7330                      0.19631002128739428
7340                      0.19543781892223733
7350                      0.19457261776741241
7360                      0.19371450981371574
7370                      0.19286358450019847
7380                      0.19201992864044115
7390                      0.1911836263554305
7400                      0.190354759012054
7410                      0.18953340516704342
7420                      0.1887196405176842
7430                      0.18791353785689713
7440                      0.18711516703548325
7450                      0.1863245949281651
7460                      0.18554188540674477
7470                      0.18476709931729052
7480                      0.18400029446321342
7490                      0.18324152559316031
7500                      0.1824908443942712
7510                      0.18174829948940774
7520                      0.18101393643999641
7530                      0.180287797752836
7540                      0.1795699228914419
7550                      0.1788603482922384
7560                      0.17815910738374008
7570                      0.17746623061101985
7580                      0.17678174546316272
7590                      0.1761056765047092
7600                      0.17543804541097985
7610                      0.1747788710066681
7620                      0.17412816930743058
7630                      0.173485953565493
7640                      0.17285223431745156
7650                      0.17222701943573315
7660                      0.17161031418238204
7670                      0.17100212126577075
7680                      0.17040244089977286
7690                      0.16981127086559555
7700                      0.16922860657546068
7710                      0.16865444113887318
7720                      0.16808876543072182
7730                      0.16753156816126358
7740                      0.1669828359480865
7750                      0.1664425533894599
7760                      0.1659107031394519
7770                      0.16538726598390563
7780                      0.16487222091856346
7790                      0.1643655452274012
7800                      0.16386721456229003
7810                      0.1633772030235331
7820                      0.16289548324111713
7830                      0.1624220264562345
7840                      0.16195680260349354
7850                      0.16149978039295942
7860                      0.16105092739313576
7870                      0.16061021011278764
7880                      0.16017759408352406
7890                      0.1597530439415069
7900                      0.1593365235088514
7910                      0.1589279958744545
7920                      0.15852742347381632
7930                      0.15813476816816363
7940                      0.15774999132265977
7950                      0.15737305388285172
7960                      0.1570039164502639
7970                      0.1566425393564438
7980                      0.15628888273526753
7990                      0.15594290659340615
8000                      0.1556045708793493
8010                      0.1552738355499763
8020                      0.15495066063533358
8030                      0.1546350063010663
8040                      0.15432683290851124
8050                      0.1540261010727132
8060                      0.15373277171737354
8070                      0.15344680612789763
8080                      0.15316816600118877
8090                      0.1528968134932721
8100                      0.15263271126373124
8110                      0.1523758225175964
8120                      0.1521261110444292
8130                      0.15188354125434866
8140                      0.15164807821121096
8150                      0.15141968766321767
8160                      0.1511983360701492
8170                      0.15098399062813117
8180                      0.15077661929126251
8190                      0.1505761907907408
8200                      0.15038267465089716
8210                      0.15019604120270447
8220                      0.15001626159446935
8230                      0.14984330780016186
8240                      0.14967715262495607
8250                      0.14951776970857822
8260                      0.14936513352599634
8270                      0.1492192193862657
8280                      0.14908000342886896
8290                      0.1489474626181696
8300                      0.14882157473618052
8310                      0.14870231837293935
8320                      0.14858967291590952
8330                      0.14848361853729297
8340                      0.14838413618027935
8350                      0.1482912075438051
8360                      0.14820481506627403
8370                      0.14812494190823378
8380                      0.14805157193415353
8390                      0.14798468969351108
8400                      0.14792428040129213
8410                      0.14787032991785187
8420                      0.14782282472867825
8430                      0.14778175192370435
8440                      0.14774709917674456
8450                      0.14771885472491775
8460                      0.1476970073477959
8470                      0.14768154634765085
8480                      0.14767246152923708
8490                      0.14766974318067272
8500                      0.14767338205433445
8510                      0.14768336934895032
8520                      0.14769969669203797
8530                      0.14772235612333007
8540                      0.14775134007915403
8550                      0.14778664137764252
8560                      0.1478282532050218
8570                      0.14787616910311452
8580                      0.14793038295771022
8590                      0.1479908889883057
8600                      0.1480576817390893
8610                      0.148130756071017
8620                      0.1482101071551808
8630                      0.14829573046743894
8640                      0.14838762178452458
8650                      0.14848577718114964
8660                      0.14859019302868015
8670                      0.14870086599480992
8680                      0.14881779304479736
8690                      0.14894097144376162
8700                      0.14907039876031802
8710                      0.14920607287133802
8720                      0.14934799196795367
8730                      0.14949615456277854
8740                      0.14965055949797856
8750                      0.14981120595474473
8760                      0.1499780934635847
8770                      0.1501512219155322
8780                      0.1503305915745109
8790                      0.15051620309032498
8800                      0.1507080575126919
8810                      0.1509061563056322
8820                      0.15111050136318882
8830                      0.15132109502509983
8840                      0.15153794009339305
8850                      0.15176103984960854
8860                      0.15199039807198544
8870                      0.15222601905344035
8880                      0.15246790761976936
8890                      0.15271606914778635
8900                      0.15297050958390856
8910                      0.15323123546280737
8920                      0.15349825392591732
8930                      0.1537715727399297
8940                      0.15405120031534392
8950                      0.1543371457244812
8960                      0.15462941871959357
8970                      0.15492802975029463
8980                      0.15523298998095036
8990                      0.1555443113072118
9000                      0.1558620063722137
9010                      0.15618608858229188
9020                      0.15651657212177061
9030                      0.15685347196707
9040                      0.15719680390022583
9050                      0.1575465845213032
9060                      0.15790283126000781
9070                      0.15826556238638867
9080                      0.15863479702029903
9090                      0.15901055514005003
9100                      0.15939285758972754
9110                      0.1597817260854324
9120                      0.16017718322008367
9130                      0.16057925246734828
9140                      0.16098795818385225
9150                      0.16140332561009751
9160                      0.16182538087012077
9170                      0.16225415096956675
9180                      0.16268966379230732
9190                      0.16313194809554354
9200                      0.16358103350324915
9210                      0.16403695049812228
9220                      0.16449973041189936
9230                      0.16496940541387395
9240                      0.16544600849789515
9250                      0.1659295734674996
9260                      0.1664201349194283
9270                      0.16691772822520334
9280                      0.1674223895110244
9290                      0.1679341556358409
9300                      0.16845306416753902
9310                      0.16897915335721514
9320                      0.16951246211167426
9330                      0.17005302996389282
9340                      0.17060089704168058
9350                      0.17115610403439063
9360                      0.1717186921574222
9370                      0.17228870311514854
9380                      0.17286617906157675
9390                      0.17345116255899085
9400                      0.17404369653477292
9410                      0.17464382423600977
9420                      0.17525158918208295
9430                      0.17586703511528923
9440                      0.1764902059493184
9450                      0.17712114571559534
9460                      0.17775989850768492
9470                      0.17840650842355243
9480                      0.17906101950557696
9490                      0.1797234756785897
9500                      0.1803939206858941
9510                      0.181072398022887
9520                      0.1817589508688312
9530                      0.18245362201636006
9540                      0.18315645379893863
9550                      0.18386748801611874
9560                      0.1845867658568069
9570                      0.18531432782031143
9580                      0.18605021363537966
9590                      0.18679446217713602
9600                      0.18754711138188607
9610                      0.1883081981599961
9620                      0.189077758306596
9630                      0.1898558264104373
9640                      0.19064243576062312
9650                      0.19143761825143535
9660                      0.1922414042853524
9670                      0.19305382267399307
9680                      0.19387490053738887
9690                      0.19470466320140145
9700                      0.195543134093341
9710                      0.1963903346360154
9720                      0.19724628414004697
9730                      0.1981109996947087
9740                      0.1989844960571565
9750                      0.19986678554041015
9760                      0.20075787789978128
9770                      0.20165778021819214
9780                      0.20256649679030803
9790                      0.20348402900558782
9800                      0.20441037523033123
9810                      0.2053455306888876
9820                      0.2062894873442347
9830                      0.2072422337776515
9840                      0.20820375506830402
9850                      0.20917403267205803
9860                      0.21015304430037007
9870                      0.21114076379891922
9880                      0.2121371610264592
9890                      0.2131422017337995
9900                      0.2141558474432549
9910                      0.2151780553286432
9920                      0.2162087780960239
9930                      0.2172479638654522
9940                      0.218295556053844
9950                      0.21935149325907355
9960                      0.2204157091457647
9970                      0.22148813233274245
9980                      0.22256868628250348
9990                      0.22365728919282246
10000                     0.22475385389083513
