# Supplementary material for: An efficient approach for broadband sound absorption using periodic multi-layer solid inclusions in acoustic coatings
Source: PLoS One. 2024 Nov 21;19(11):e0311745. doi: 10.1371/journal.pone.0311745 (PMC11581354; doi:10.1371/journal.pone.0311745)
Supplement: S1 File — (ZIP) [file pone.0311745.s001.zip › Fig 5/fig5a/a16.txt]

% Model:              单层散射体内径2mm，厚度6cm.mph
% Version:            COMSOL 6.1.0.252
% Date:               Feb 23 2024, 13:15
% Dimension:          1
% Nodes:              1000
% Expressions:        1
% Description:        全局
% freq (Hz)               Absorption coefficient
10                        0.0010878075707277945
20                        0.0010906274821542716
30                        0.0010982321759905878
40                        0.0011130409684946274
50                        0.0011375035897073227
60                        0.0011740053772608672
70                        0.0012249516779181402
80                        0.0012927449696795712
90                        0.0013797841770233354
100                       0.001488463892749703
110                       0.001621173578080226
120                       0.0017802966171052148
130                       0.001968209426343681
140                       0.0021872803546433284
150                       0.0024398686005050463
160                       0.002728323064030036
170                       0.0030549810732921623
180                       0.003422167092019701
190                       0.003832191351524461
200                       0.004287348388545054
210                       0.004789915531805078
220                       0.005342151401306228
230                       0.0059462941708799955
240                       0.006604559987929415
250                       0.0073191411566836395
260                       0.008092204379006818
270                       0.008925888915483848
280                       0.009822304672881366
290                       0.01078353033540913
300                       0.011811611376052245
310                       0.012908558049597674
320                       0.01407634342023345
330                       0.015316901398927829
340                       0.016632124628496392
350                       0.018023862477006714
360                       0.019493919149040084
370                       0.02104405151370692
380                       0.022675967351659332
390                       0.024391323286387157
400                       0.02619172306063111
410                       0.02807871561432085
420                       0.030053793516199967
430                       0.03211839133986649
440                       0.0342738841407757
450                       0.03652158601134303
460                       0.0388627491685094
470                       0.041298562706141406
480                       0.04383015168274784
490                       0.046458576671595364
500                       0.049184833396870076
510                       0.0520098523631769
520                       0.05493449936463457
530                       0.057959575698504184
540                       0.06108581911285804
550                       0.06431390514353452
560                       0.06764444869837083
570                       0.0710780060764925
580                       0.07461507766192366
590                       0.07825611120957876
600                       0.08200150551187213
610                       0.08585161477412573
620                       0.0898067538586591
630                       0.09386720391149406
640                       0.09803321929734887
650                       0.10230503488511888
660                       0.10668287448834302
670                       0.111166960364113
680                       0.11575752323855604
690                       0.12045481409284431
700                       0.12525911587643845
710                       0.13017075731309535
720                       0.13519012656220408
730                       0.14031768552229051
740                       0.14555398546842924
750                       0.1508996813552309
760                       0.15635554624895787
770                       0.1619224835170665
780                       0.16760153669519717
790                       0.1733938950122672
800                       0.1793008908236936
810                       0.18532398911470394
820                       0.19146476080147912
830                       0.19772483891662573
840                       0.20410584693678824
850                       0.2106092943226897
860                       0.2172364254824385
870                       0.22398801322432893
880                       0.2308640801343831
890                       0.23786353401889426
900                       0.24498370353068888
910                       0.2522197636982163
920                       0.2595640506616944
930                       0.26700527594993295
940                       0.27452768524906845
950                       0.2821102266549973
960                       0.2897258472292489
970                       0.2973410872048593
980                       0.3049161646363391
990                       0.31240577535596115
1000                      0.31976078529373875
1010                      0.3269308821319359
1020                      0.33386808086405706
1030                      0.3405307315030973
1040                      0.3468874725882032
1050                      0.3529204453665762
1060                      0.3586271412093891
1070                      0.3640204918182771
1080                      0.3691271765969858
1090                      0.3739844956874673
1100                      0.3786364174108281
1110                      0.3831294895991555
1120                      0.38750919936224515
1130                      0.39181716618656104
1140                      0.3960893116422953
1150                      0.4003549603294059
1160                      0.404636701458318
1170                      0.40895079444976146
1180                      0.4133079034184053
1190                      0.41771398542004534
1200                      0.42217120218634885
1210                      0.4266787731643602
1220                      0.4312337241823022
1230                      0.43583151466209336
1240                      0.440466543218231
1250                      0.44513254254064216
1260                      0.4498228791943586
1270                      0.4545307754093758
1280                      0.4592494695199646
1290                      0.4639723297731094
1300                      0.4686929343687538
1310                      0.4734051280501991
1320                      0.4781030635436351
1330                      0.4827812335933076
1340                      0.4874344977494177
1350                      0.49205810559146956
1360                      0.4966477166696174
1370                      0.5011994161320384
1380                      0.5057097239619475
1390                      0.5101755955353484
1400                      0.5145944118431693
1410                      0.5189639583900478
1420                      0.5232823931231257
1430                      0.5275482052693764
1440                      0.5317601678002621
1450                      0.5359172870326769
1460                      0.5400187528091989
1470                      0.5440638925552232
1480                      0.5480521312085586
1490                      0.5519829585972594
1500                      0.5558559045125636
1510                      0.5596705212013846
1520                      0.5634263724143787
1530                      0.5671230278454595
1540                      0.5707600618983153
1550                      0.5743370556245557
1560                      0.5778536009633666
1570                      0.5813093066102758
1580                      0.5847038049688723
1590                      0.5880367598031693
1600                      0.5913078742511875
1610                      0.5945168989874723
1620                      0.5976636401174269
1630                      0.6007479665594172
1640                      0.6037698164870944
1650                      0.6067292024398263
1660                      0.6096262147485424
1670                      0.6124610229605133
1680                      0.6152338751060544
1690                      0.6179450947779042
1700                      0.6205950761673922
1710                      0.62318427738084
1720                      0.625713212470659
1730                      0.6281824426837044
1740                      0.630592567460594
1750                      0.6329442156832696
1760                      0.635238037563838
1770                      0.6374746974881962
1780                      0.6396548679799223
1790                      0.6417792248642131
1800                      0.6438484435857748
1810                      0.6458631966041677
1820                      0.6478241517085296
1830                      0.6497319710858718
1840                      0.6515873109855648
1850                      0.6533908218178754
1860                      0.6551431485486162
1870                      0.6568449312881548
1880                      0.658496805974349
1890                      0.6600994051002578
1900                      0.6616533584327376
1910                      0.6631592937005283
1920                      0.6646178372304219
1930                      0.6660296145332212
1940                      0.6673952508246828
1950                      0.6687153714890981
1960                      0.6699906024812197
1970                      0.6712215706620166
1980                      0.6724089040653589
1990                      0.6735532320909359
2000                      0.6746551856075156
2010                      0.6757153969677425
2020                      0.6767344999227911
2030                      0.6777131294308473
2040                      0.6786519213615442
2050                      0.6795515121035736
2060                      0.680412538073857
2070                      0.6812356351551785
2080                      0.6820214380688558
2090                      0.6827705797111254
2100                      0.6834836904652104
2110                      0.6841613975225106
2120                      0.6848043242175896
2130                      0.6854130894084813
2140                      0.6859883069043944
2150                      0.6865305849532098
2160                      0.6870405257991841
2170                      0.6875187253032002
2180                      0.6879657726349266
2190                      0.6883822500223616
2200                      0.6887687325652139
2210                      0.6891257880930821
2220                      0.6894539770754036
2230                      0.6897538525616995
2240                      0.6900259601605443
2250                      0.6902708380354388
2260                      0.6904890169310924
2270                      0.6906810202039424
2280                      0.6908473638722272
2290                      0.6909885566733251
2300                      0.6911051001248705
2310                      0.6911974885916203
2320                      0.69126620935873
2330                      0.6913117427020778
2340                      0.6913345619618172
2350                      0.6913351336169541
2360                      0.6913139173639997
2370                      0.6912713661859735
2380                      0.691207926433073
2390                      0.6911240378939438
2400                      0.6910201338680582
2410                      0.6908966412401363
2420                      0.6907539805511383
2430                      0.6905925660619264
2440                      0.6904128058248773
2450                      0.6902151017430611
2460                      0.6899998496319956
2470                      0.6897674392773947
2480                      0.6895182544864249
2490                      0.6892526731440771
2500                      0.6889710672589278
2510                      0.688673803013246
2520                      0.6883612408118813
2530                      0.688033735326486
2540                      0.687691635550177
2550                      0.6873352848424255
2560                      0.6869650209925411
2570                      0.686581176269085
2580                      0.6861840774880053
2590                      0.6857740460786176
2600                      0.6853513981533521
2610                      0.6849164445878659
2620                      0.684469491092591
2630                      0.6840108383046432
2640                      0.6835407818602004
2650                      0.6830596124894068
2660                      0.6825676160930971
2670                      0.6820650738294379
2680                      0.6815522621906569
2690                      0.6810294530838161
2700                      0.6804969139011966
2710                      0.6799549075906961
2720                      0.6794036927206604
2730                      0.678843523541697
2740                      0.6782746500441159
2750                      0.6776973180132424
2760                      0.6771117690832409
2770                      0.6765182407875743
2780                      0.6759169666127487
2790                      0.6753081760494021
2800                      0.6746920946453981
2810                      0.6740689440630461
2820                      0.673438942135957
2830                      0.6728023029278808
2840                      0.6721592367990897
2850                      0.6715099504667019
2860                      0.6708546470790964
2870                      0.670193526280092
2880                      0.6695267842847498
2890                      0.6688546139514733
2900                      0.6681772048563704
2910                      0.6674947433680709
2920                      0.6668074127264401
2930                      0.6661153931130424
2940                      0.6654188617314838
2950                      0.6647179928806245
2960                      0.6640129580271145
2970                      0.6633039258824627
2980                      0.6625910624698287
2990                      0.6618745311942013
3000                      0.6611544929110984
3010                      0.6604311059854909
3020                      0.6597045263516343
3030                      0.6589749075650116
3040                      0.6582424008501127
3050                      0.6575071551397924
3060                      0.6567693171067939
3070                      0.6560290311873924
3080                      0.6552864395995772
3090                      0.6545416823452201
3100                      0.6537948972127596
3110                      0.6530462197645104
3120                      0.6522957833207376
3130                      0.6515437189364858
3140                      0.6507901553730805
3150                      0.650035219069447
3160                      0.6492790341061435
3170                      0.6485217221770134
3180                      0.6477634025587846
3190                      0.6470041920868634
3200                      0.6462442051374876
3210                      0.6454835536160615
3220                      0.6447223469604053
3230                      0.6439606921437329
3240                      0.6431986937005341
3250                      0.6424364537551968
3260                      0.641674072064535
3270                      0.6409116460686579
3280                      0.6401492709580723
3290                      0.6393870397342256
3300                      0.638625043290978
3310                      0.637863370489596
3320                      0.637102108239057
3330                      0.6363413415759105
3340                      0.6355811537343516
3350                      0.6348216262196753
3360                      0.6340628388638537
3370                      0.6333048698763906
3380                      0.632547795877243
3390                      0.631791691923663
3400                      0.631036631509744
3410                      0.6302826865634757
3420                      0.6295299274172997
3430                      0.6287784227709856
3440                      0.6280282396356023
3450                      0.6272794432663185
3460                      0.6265320970877275
3470                      0.625786262604563
3480                      0.625041999314687
3490                      0.6242993646145029
3500                      0.6235584137098302
3510                      0.6228191995262665
3520                      0.6220817726323016
3530                      0.6213461811723862
3540                      0.6206124708143037
3550                      0.6198806847132685
3560                      0.6191508634983611
3570                      0.6184230452789239
3580                      0.617697265677237
3590                      0.6169735578866519
3600                      0.616251952753
3610                      0.6155324788881651
3620                      0.6148151628032809
3630                      0.6141000290731908
3640                      0.6133871005236046
3650                      0.6126763984356423
3660                      0.6119679427773298
3670                      0.6112617524469861
3680                      0.6105578455311977
3690                      0.6098562395764237
3700                      0.6091569518589154
3710                      0.6084599996676154
3720                      0.607765400576008
3730                      0.6070731727139276
3740                      0.6063833350294925
3750                      0.6056959075342822
3760                      0.6050109115375213
3770                      0.6043283698555258
3780                      0.603648307003961
3790                      0.6029707493623054
3800                      0.6022957253121588
3810                      0.6016232653529872
3820                      0.6009534021847631
3830                      0.6002861707665743
3840                      0.5996216083484349
3850                      0.5989597544749798
3860                      0.5983006509645883
3870                      0.5976443418675348
3880                      0.5969908734025008
3890                      0.5963402938764218
3900                      0.5956926535847299
3910                      0.5950480047026543
3920                      0.5944064011644721
3930                      0.5937678985361625
3940                      0.5931325538842771
3950                      0.59250042563884
3960                      0.5918715734604394
3970                      0.5912460581071324
3980                      0.5906239413078787
3990                      0.5900052856351723
4000                      0.5893901543937615
4010                      0.5887786115083777
4020                      0.5881707214216345
4030                      0.5875665490039629
4040                      0.586966159467377
4050                      0.5863696182903213
4060                      0.5857769911446531
4070                      0.5851883438382204
4080                      0.5846037422543175
4090                      0.5840232523046307
4100                      0.5834469398782796
4110                      0.582874870803213
4120                      0.5823071108019932
4130                      0.5817437254561435
4140                      0.581184780166435
4150                      0.5806303401164516
4160                      0.5800804702367295
4170                      0.5795352351662464
4180                      0.5789946992176772
4190                      0.5784589263356845
4200                      0.5779279800634172
4210                      0.5774019234993748
4220                      0.5768808192648166
4230                      0.5763647294627798
4240                      0.5758537156449246
4250                      0.5753478387733173
4260                      0.5748471591932671
4270                      0.5743517365974407
4280                      0.5738616300041577
4290                      0.5733768977321985
4300                      0.5728975973803001
4310                      0.5724237858118177
4320                      0.5719555191432257
4330                      0.57149285273809
4340                      0.571035841200775
4350                      0.5705845383794688
4360                      0.5701389973698947
4370                      0.5696992705231132
4380                      0.5692654094567843
4390                      0.5688374650692787
4400                      0.5684154875556374
4410                      0.5679995264259061
4420                      0.5675896305239987
4430                      0.567185848048785
4440                      0.5667882265721785
4450                      0.5663968130640076
4460                      0.5660116539066633
4470                      0.5656327949168878
4480                      0.5652602813640811
4490                      0.5648941579830623
4500                      0.5645344689908682
4510                      0.564181258099774
4520                      0.5638345685225836
4530                      0.5634944429858746
4540                      0.5631609237323176
4550                      0.5628340525260187
4560                      0.5625138706519166
4570                      0.5622004189168921
4580                      0.5618937376475632
4590                      0.5615938666845663
4600                      0.5613008453776236
4610                      0.5610147125801196
4620                      0.560735506639559
4630                      0.5604632653891441
4640                      0.5601980261399369
4650                      0.5599398256683261
4660                      0.5596887002099802
4670                      0.5594446854461967
4680                      0.5592078164954402
4690                      0.5589781279057853
4700                      0.5587556536429231
4710                      0.5585404270829386
4720                      0.5583324810049257
4730                      0.5581318475845456
4740                      0.5579385583867897
4750                      0.5577526443601433
4760                      0.5575741358341164
4770                      0.5574030625160958
4780                      0.5572394534858105
4790                      0.5570833371966494
4800                      0.5569347414751866
4810                      0.5567936935165119
4820                      0.5566602198913945
4830                      0.5565343465415918
4840                      0.5564160987865944
4850                      0.5563055013196829
4860                      0.5562025782156423
4870                      0.5561073529292146
4880                      0.5560198482995753
4890                      0.555940086549749
4900                      0.5558680892916668
4910                      0.5558038775232805
4920                      0.555747471634862
4930                      0.5556988914023305
4940                      0.5556581559933105
4950                      0.5556252839625384
4960                      0.5556002932510524
4970                      0.555583201184492
4980                      0.5555740244697116
4990                      0.5555727791909562
5000                      0.5555794808054646
5010                      0.5555941441423118
5020                      0.5556167833930266
5030                      0.5556474121135158
5040                      0.5556860432122088
5050                      0.5557326889538323
5060                      0.5557873609493247
5070                      0.5558500701582119
5080                      0.5559208268842313
5090                      0.5559996407758241
5100                      0.5560865208266328
5110                      0.5561814753794099
5120                      0.5562845121285934
5130                      0.5563956381290065
5140                      0.556514859802133
5150                      0.556642182949575
5160                      0.5567776127633729
5170                      0.5569211538467457
5180                      0.5570728102253595
5190                      0.557232585375492
5200                      0.5574004822419034
5210                      0.5575765032683331
5220                      0.5577606504222641
5230                      0.5579529252275344
5240                      0.55815332879562
5250                      0.558361861861222
5260                      0.5585785248207695
5270                      0.5588033177653553
5280                      0.5590362405259237
5290                      0.5592772927112715
5300                      0.559526473748356
5310                      0.5597837829275252
5320                      0.5600492194418948
5330                      0.5603227824320146
5340                      0.5606044710280266
5350                      0.5608942843922036
5360                      0.5611922217606728
5370                      0.5614982824848289
5380                      0.5618124660711468
5390                      0.5621347722206665
5400                      0.5624652008702763
5410                      0.562803752224433
5420                      0.563150426796188
5430                      0.5635052254398697
5440                      0.5638681493855705
5450                      0.5642392002679761
5460                      0.564618380163772
5470                      0.5650056916154209
5480                      0.565401137660837
5490                      0.565804721863262
5500                      0.5662164483351975
5510                      0.5666363217632242
5520                      0.5670643474334673
5530                      0.5675005312497237
5540                      0.5679448797657441
5550                      0.5683974001930303
5560                      0.5688581004294557
5570                      0.5693269890748367
5580                      0.5698040754478901
5590                      0.5702893696041917
5600                      0.5707828823479698
5610                      0.5712846252503361
5620                      0.5717946106563923
5630                      0.5723128516998167
5640                      0.5728393623055505
5650                      0.5733741572042275
5660                      0.573917251928482
5670                      0.5744686628204465
5680                      0.575028407027547
5690                      0.5755965025028094
5700                      0.5761729679964749
5710                      0.5767578230467683
5720                      0.5773510879694805
5730                      0.5779527838396239
5740                      0.5785629324784739
5750                      0.5791815564246994
5760                      0.5798086789131234
5770                      0.5804443238441048
5780                      0.5810885157508221
5790                      0.5817412797644235
5800                      0.5824026415733402
5810                      0.5830726273785782
5820                      0.5837512638522397
5830                      0.5844385780831123
5840                      0.5851345975253649
5850                      0.5858393499461807
5860                      0.5865528633629987
5870                      0.5872751659845896
5880                      0.5880062861494082
5890                      0.5887462522586502
5900                      0.5894950927117109
5910                      0.5902528358324122
5920                      0.5910195098072808
5930                      0.5917951426071015
5940                      0.5925797619177517
5950                      0.5933733950693248
5960                      0.5941760689626606
5970                      0.5949878099959003
5980                      0.5958086439941677
5990                      0.5966385961324192
6000                      0.597477690873099
6010                      0.5983259518871006
6020                      0.5991834019898952
6030                      0.600050063072761
6040                      0.6009259560368103
6050                      0.6018111007257838
6060                      0.6027055158701422
6070                      0.6036092190203214
6080                      0.6045222264914274
6090                      0.6054445533104758
6100                      0.6063762131577418
6110                      0.6073172183197937
6120                      0.6082675796421165
6130                      0.6092273064829312
6140                      0.6101964066710341
6150                      0.6111748864672432
6160                      0.6121627505276865
6170                      0.6131600018709985
6180                      0.6141666418457772
6190                      0.6151826701061447
6200                      0.6162080845842242
6210                      0.617242881469904
6220                      0.6182870551887987
6230                      0.6193405983901609
6240                      0.6204035019301962
6250                      0.6214757548600878
6260                      0.6225573444184962
6270                      0.6236482560245875
6280                      0.6247484732724315
6290                      0.6258579779293056
6300                      0.6269767499366563
6310                      0.6281047674085114
6320                      0.6292420066361812
6330                      0.6303884420927122
6340                      0.6315440464371858
6350                      0.6327087905235189
6360                      0.633882643407292
6370                      0.6350655723565566
6380                      0.6362575428590151
6390                      0.637458518633758
6400                      0.6386684616448945
6410                      0.6398873321076011
6420                      0.6411150885050072
6430                      0.6423516875976569
6440                      0.6435970844359696
6450                      0.6448512323734061
6460                      0.6461140830756293
6470                      0.6473855865374025
6480                      0.6486656910902737
6490                      0.6499543434162671
6500                      0.6512514885565919
6510                      0.6525570699275324
6520                      0.6538710293281346
6530                      0.6551933069472706
6540                      0.6565238413826648
6550                      0.6578625696440059
6560                      0.6592094271632332
6570                      0.6605643478079067
6580                      0.6619272638867211
6590                      0.6632981061605552
6600                      0.6646768038526094
6610                      0.6660632846551409
6620                      0.6674574747418204
6630                      0.6688592987747668
6640                      0.6702686799160522
6650                      0.6716855398359252
6660                      0.6731097987260373
6670                      0.6745413753055541
6680                      0.675980186838264
6690                      0.6774261491400888
6700                      0.6788791765908406
6710                      0.6803391821525069
6720                      0.681806077378445
6730                      0.6832797724289078
6740                      0.6847601760880482
6750                      0.6862471957775775
6760                      0.6877407375769375
6770                      0.6892407062395252
6780                      0.6907470052115396
6790                      0.692259536652882
6800                      0.6937782014588412
6810                      0.6953028992794911
6820                      0.696833528545008
6830                      0.698369986486674
6840                      0.6999121691652871
6850                      0.7014599714937775
6860                      0.7030132872653196
6870                      0.7045720091776204
6880                      0.7061360288669781
6890                      0.7077052369297532
6900                      0.7092795229571617
6910                      0.7108587755627351
6920                      0.7124428824141429
6930                      0.7140317302639826
6940                      0.715625204981774
6950                      0.7172231915839185
6960                      0.7188255742696076
6970                      0.7204322364507918
6980                      0.7220430607843534
6990                      0.7236579292083551
7000                      0.7252767229702093
7010                      0.7268993226645993
7020                      0.7285256082607965
7030                      0.73015545914021
7040                      0.7317887541254084
7050                      0.7334253715141958
7060                      0.7350651891077012
7070                      0.7367080842484448
7080                      0.7383539338418542
7090                      0.740002614393696
7100                      0.7416540020368361
7110                      0.7433079725590122
7120                      0.7449644014330263
7130                      0.7466231638424703
7140                      0.7482841347093285
7150                      0.749947188718402
7160                      0.751612200341121
7170                      0.7532790438641954
7180                      0.7549475934065981
7190                      0.7566177229436273
7200                      0.7582893063314137
7210                      0.75996221731999
7220                      0.7616363295775277
7230                      0.7633115167068726
7240                      0.7649876522618944
7250                      0.76666460976377
7260                      0.7683422627179999
7270                      0.7700204846230567
7280                      0.7716991489906007
7290                      0.7733781293544153
7300                      0.7750572992802478
7310                      0.7767365323787958
7320                      0.7784157023170047
7330                      0.7800946828236439
7340                      0.7817733476994938
7350                      0.7834515708272469
7360                      0.7851292261767145
7370                      0.7868061878124747
7380                      0.7884823299001531
7390                      0.7901575267129979
7400                      0.7918316526382618
7410                      0.7935045821823957
7420                      0.7951761899761823
7430                      0.7968463507814783
7440                      0.7985149394935767
7450                      0.8001818311527209
7460                      0.8018469009433367
7470                      0.8035100242019457
7480                      0.8051710764265083
7490                      0.8068299332774598
7500                      0.8084864705877589
7510                      0.810140564368161
7520                      0.8117920908170186
7530                      0.813440926324977
7540                      0.8150869474859628
7550                      0.8167300311055049
7560                      0.8183700542103021
7570                      0.8200068940588399
7580                      0.8216404281516684
7590                      0.8232705342437223
7600                      0.8248970903560385
7610                      0.826519974789686
7620                      0.8281390661377904
7630                      0.8297542433029279
7640                      0.8313653855080464
7650                      0.8329723723166171
7660                      0.8345750836460887
7670                      0.8361733997861738
7680                      0.8377672014169438
7690                      0.8393563696277778
7700                      0.8409407859344876
7710                      0.8425203323001098
7720                      0.8440948911564744
7730                      0.8456643454217054
7740                      0.847228578526207
7750                      0.8487874744286665
7760                      0.850340917642418
7770                      0.8518887932554988
7780                      0.8534309869542007
7790                      0.8549673850466758
7800                      0.8564978744841845
7810                      0.858022342887392
7820                      0.8595406785660576
7830                      0.8610527705461861
7840                      0.8625585085915759
7850                      0.8640577832288768
7860                      0.8655504857692184
7870                      0.8670365083340211
7880                      0.8685157438771403
7890                      0.8699880862090087
7900                      0.8714534300174351
7910                      0.8729116708937448
7920                      0.8743627053543361
7930                      0.875806430859845
7940                      0.8772427458431058
7950                      0.8786715497255237
7960                      0.8800927429407994
7970                      0.8815062269564624
7980                      0.8829119042920843
7990                      0.8843096785415137
8000                      0.8856994543921344
8010                      0.8870811376431398
8020                      0.8884546352246828
8030                      0.889819855216724
8040                      0.8911767068666462
8050                      0.8925251006054338
8060                      0.8938649480660995
8070                      0.8951961620982499
8080                      0.8965186567862216
8090                      0.8978323474608731
8100                      0.8991371507183776
8110                      0.9004329844303214
8120                      0.9017197677609718
8130                      0.902997421177985
8140                      0.9042658664668821
8150                      0.9055250267420905
8160                      0.9067748264581295
8170                      0.9080151914222774
8180                      0.9092460488056496
8190                      0.9104673271503002
8200                      0.9116789563820318
8210                      0.9128808678182116
8220                      0.9140729941773149
8230                      0.9152552695853582
8240                      0.9164276295866001
8250                      0.9175900111476796
8260                      0.9187423526668566
8270                      0.919884593980141
8280                      0.921016676365164
8290                      0.9221385425487292
8300                      0.9232501367114645
8310                      0.9243514044923302
8320                      0.9254422929916799
8330                      0.9265227507766965
8340                      0.9275927278830803
8350                      0.9286521758189565
8360                      0.92970104756621
8370                      0.9307392975837314
8380                      0.9317668818082135
8390                      0.9327837576542753
8400                      0.933789884016882
8410                      0.9347852212699932
8420                      0.9357697312674792
8430                      0.9367433773420515
8440                      0.9377061243039801
8450                      0.938657938439451
8460                      0.9395987875100015
8470                      0.940528640748092
8480                      0.9414474688563435
8490                      0.9423552440026993
8500                      0.9432519398186524
8510                      0.9441375313937773
8520                      0.9450119952719651
8530                      0.9458753094469761
8540                      0.9467274533569615
8550                      0.9475684078785491
8560                      0.9483981553218243
8570                      0.9492166794234305
8580                      0.9500239653405401
8590                      0.9508199996423156
8600                      0.9516047703045836
8610                      0.9523782667007384
8620                      0.9531404795941719
8630                      0.9538914011296226
8640                      0.954631024824882
8650                      0.9553593455606535
8660                      0.9560763595731939
8670                      0.9567820644423161
8680                      0.9574764590834264
8690                      0.9581595437357296
8700                      0.9588313199528199
8710                      0.9594917905911526
8720                      0.9601409597996597
8730                      0.9607788330079768
8740                      0.9614054169154173
8750                      0.9620207194786725
8760                      0.9626247499002976
8770                      0.9632175186164029
8780                      0.9637990372848496
8790                      0.9643693187717169
8800                      0.9649283771396578
8810                      0.965476227634525
8820                      0.9660128866726582
8830                      0.9665383718278158
8840                      0.9670527018175687
8850                      0.9675558964906751
8860                      0.9680479768131729
8870                      0.968528964854861
8880                      0.9689988837755504
8890                      0.9694577578124045
8900                      0.9699056122646673
8910                      0.970342473481153
8920                      0.9707683688457857
8930                      0.971183326763829
8940                      0.9715873766479339
8950                      0.9719805489044732
8960                      0.9723628749193967
8970                      0.9727343870440192
8980                      0.9730951185818113
8990                      0.9734451037736115
9000                      0.9737843777840148
9010                      0.9741129766877258
9020                      0.9744309374550434
9030                      0.9747382979386626
9040                      0.9750350968590757
9050                      0.9753213737914788
9060                      0.9755971691509295
9070                      0.975862524179829
9080                      0.9761174809333499
9090                      0.9763620822658148
9100                      0.9765963718171553
9110                      0.9768203939995316
9120                      0.977034193983389
9130                      0.9772378176838804
9140                      0.9774313117478786
9150                      0.9776147235400412
9160                      0.9777881011295635
9170                      0.9779514932769264
9180                      0.9781049494206966
9190                      0.9782485196637385
9200                      0.9783822547607379
9210                      0.9785062061044224
9220                      0.9786204257129518
9230                      0.9787249662162353
9240                      0.9788198808435127
9250                      0.9789052234101522
9260                      0.9789810483042939
9270                      0.9790474104747369
9280                      0.9791043654173416
9290                      0.9791519691625504
9300                      0.9791902782626187
9310                      0.9792193497787302
9320                      0.9792392412683346
9330                      0.9792500107725031
9340                      0.9792517168032324
9350                      0.9792444183308994
9360                      0.9792281747717204
9370                      0.9792030459750718
9380                      0.9791690922111688
9390                      0.9791263741585231
9400                      0.9790749528915538
9410                      0.9790148898681718
9420                      0.9789462469175052
9430                      0.9788690862274856
9440                      0.9787834703327114
9450                      0.9786894621021522
9460                      0.9785871247270208
9470                      0.9784765217085247
9480                      0.9783577168458594
9490                      0.9782307742242821
9500                      0.9780957582029404
9510                      0.9779527334029064
9520                      0.9778017646954813
9530                      0.9776429171901604
9540                      0.9774762562230221
9550                      0.9773018473448963
9560                      0.9771197563098154
9570                      0.9769300490632727
9580                      0.9767327917308534
9590                      0.9765280506067334
9600                      0.9763158921422848
9610                      0.9760963829347711
9620                      0.9758695897161888
9630                      0.9756355793420913
9640                      0.975394418780578
9650                      0.9751461751011837
9660                      0.9748909154642865
9670                      0.974628707110071
9680                      0.9743596173480011
9690                      0.9740837135462419
9700                      0.9738010631211402
9710                      0.9735117335269158
9720                      0.9732157922453951
9730                      0.9729133067758478
9740                      0.9726043446251113
9750                      0.9722889732974592
9760                      0.971967260285129
9770                      0.9716392730583912
9780                      0.971305079056254
9790                      0.9709647456770113
9800                      0.9706183402688984
9810                      0.9702659301212023
9820                      0.9699075824550544
9830                      0.969543364414827
9840                      0.9691733430592449
9850                      0.9687975853530384
9860                      0.9684161581584256
9870                      0.9680291282269464
9880                      0.9676365621913444
9890                      0.9672385265577254
9900                      0.9668350876976493
9910                      0.9664263118406433
9920                      0.966012265066698
9930                      0.9655930132989817
9940                      0.9651686222967023
9950                      0.9647391576481936
9960                      0.9643046847640256
9970                      0.9638652688704653
9980                      0.9634209750029399
9990                      0.9629718679997827
10000                     0.9625180124960285
