# Supplementary material for: An efficient approach for broadband sound absorption using periodic multi-layer solid inclusions in acoustic coatings
Source: PLoS One. 2024 Nov 21;19(11):e0311745. doi: 10.1371/journal.pone.0311745 (PMC11581354; doi:10.1371/journal.pone.0311745)
Supplement: S1 File — (ZIP) [file pone.0311745.s001.zip › Fig 5/fig5b/a26.txt]

% Model:              双层厚度6cm.mph
% Version:            COMSOL 6.1.0.252
% Date:               Aug 15 2023, 10:45
% Dimension:          1
% Nodes:              1000
% Expressions:        1
% Description:        全局
% freq (Hz)               Absorption coefficient
10                        0.001087821076654727
20                        0.0010907512856208612
30                        0.0010985975714131735
40                        0.0011138814602287272
50                        0.0011391677742815798
60                        0.0011769069885152472
70                        0.0012295884699724535
80                        0.0012996985946019946
90                        0.0013897200687323918
100                       0.0015021310924452358
110                       0.0016394045650803823
120                       0.0018040071271950842
130                       0.001998398241367938
140                       0.002225029041096005
150                       0.002486341354510424
160                       0.00278476639524905
170                       0.003122723727138288
180                       0.0035026196965914913
190                       0.0039268463712320845
200                       0.004397779895812914
210                       0.0049177791993380016
220                       0.005489184439199213
230                       0.006114315434366802
240                       0.006795470060052877
250                       0.007534922720272452
260                       0.008334922545942036
270                       0.009197691894448856
280                       0.010125424491100654
290                       0.011120283798930819
300                       0.012184401301714054
310                       0.013319874807442456
320                       0.014528766779860591
330                       0.01581310256922952
340                       0.017174869060861853
350                       0.018616012748470134
360                       0.020138438440643336
370                       0.021744007873182425
380                       0.023434538211304812
390                       0.025211800972608
400                       0.027077520730075078
410                       0.029033374488244945
420                       0.031080990504989026
430                       0.033221948082635566
440                       0.03545777684696971
450                       0.03778995692661935
460                       0.04021991889597998
470                       0.042749044273964976
480                       0.045378666201481566
490                       0.04811007088425656
500                       0.050944498815590045
510                       0.0538831469712473
520                       0.056927171345538596
530                       0.06007768998501428
540                       0.06333578658420846
550                       0.06670251502575841
560                       0.07017890435027141
570                       0.07376596449666317
580                       0.07746469304176773
590                       0.08127608333086278
600                       0.08520113234072968
610                       0.08924085114948821
620                       0.0933962757466299
630                       0.09766847916863619
640                       0.10205858517957511
650                       0.10656778351506213
660                       0.11119734641456513
670                       0.11594864649445213
680                       0.12082317659524999
690                       0.1258225710594636
700                       0.13094862770452542
710                       0.13620333194250867
720                       0.14158888093770505
730                       0.14710770763849013
740                       0.15276250465773944
750                       0.15855624572325155
760                       0.16449220341236714
770                       0.1705739596155208
780                       0.17680540731201422
790                       0.18319073685143672
800                       0.18973440242718342
810                       0.19644105947756607
820                       0.2033154638483594
830                       0.21036231911205427
840                       0.21758605820279686
850                       0.22499053904187716
860                       0.23257863685168467
870                       0.24035171009508427
880                       0.24830892411485816
890                       0.2564464211179315
900                       0.2647563398970165
910                       0.27322571389879025
920                       0.2818353101832647
930                       0.29055851232390373
940                       0.2993604047659647
950                       0.30819724638875656
960                       0.3170165487386315
970                       0.3257579373273586
980                       0.33435490744368035
990                       0.34273746431520635
1000                      0.35083550879578485
1010                      0.35858270601501985
1020                      0.36592051634531686
1030                      0.37280203498856934
1040                      0.379195281539366
1050                      0.3850855683804938
1060                      0.39047660378307847
1070                      0.39539007615213617
1080                      0.39986366607879464
1090                      0.4039477120400401
1100                      0.4077010194859567
1110                      0.4111864399326244
1120                      0.4144668253643493
1130                      0.4176017799894942
1140                      0.42064539338347773
1150                      0.4236449172559784
1160                      0.42664021273924
1170                      0.42966374929673423
1180                      0.43274095700186344
1190                      0.4358907842596599
1200                      0.43912636535389193
1210                      0.44245573799687365
1220                      0.44588257375331874
1230                      0.4494068929415196
1240                      0.4530257429726098
1250                      0.4567338224107962
1260                      0.46052404056525287
1270                      0.46438800733753105
1280                      0.4683164550868454
1290                      0.4722995981650653
1300                      0.4763274386059059
1310                      0.48039002693291033
1320                      0.4844776856737294
1330                      0.4885812004408403
1340                      0.4926919800620917
1350                      0.49680218448978464
1360                      0.5009048166822501
1370                      0.5049937750048663
1380                      0.5090638633270441
1390                      0.5131107598397279
1400                      0.5171309484358033
1410                      0.52112162112029
1420                      0.525080561506805
1430                      0.5290060211983858
1440                      0.5328965994546913
1450                      0.5367511349975648
1460                      0.5405686154151176
1470                      0.5443481069255696
1480                      0.5480887044392164
1490                      0.5517895001284614
1500                      0.5554495671807878
1510                      0.5590679554591469
1520                      0.5626436954018478
1530                      0.5661758072496968
1540                      0.5696633129946869
1550                      0.5731052493427446
1560                      0.5765006801615546
1570                      0.5798487076948531
1580                      0.5831484818816719
1590                      0.5863992075779392
1600                      0.589600149513621
1610                      0.5927506351074023
1620                      0.5958500552253445
1630                      0.598897863086205
1640                      0.601893571799171
1650                      0.6048367507393333
1660                      0.6077270212387544
1670                      0.6105640521973705
1680                      0.6133475557848267
1690                      0.6160772840138504
1700                      0.6187530261394599
1710                      0.6213746075050306
1720                      0.6239418897230655
1730                      0.6264547723653173
1740                      0.6289131959740959
1750                      0.6313171461748421
1760                      0.6336666585273532
1770                      0.6359618236539358
1780                      0.6382027921638147
1790                      0.6403897788257094
1800                      0.6425230654662393
1810                      0.6446030023178217
1820                      0.6466300074578096
1830                      0.6486045642680893
1840                      0.6505272170625667
1850                      0.6523985650667221
1860                      0.6542192551808749
1870                      0.6559899739944561
1880                      0.6577114395452837
1890                      0.659384393319536
1900                      0.6610095929019284
1910                      0.6625878055556074
1920                      0.6641198029064642
1930                      0.6656063567939972
1940                      0.667048236170008
1950                      0.6684462049330844
1960                      0.6698010204378424
1970                      0.6711134324576121
1980                      0.6723841823651522
1990                      0.6736140023065624
2000                      0.6748036142441869
2010                      0.6759537287453017
2020                      0.6770650434931984
2030                      0.67813824151207
2040                      0.6791739891921922
2050                      0.6801729341807261
2060                      0.681135703220533
2070                      0.6820629000848946
2080                      0.6829551036627057
2090                      0.6838128663196708
2100                      0.6846367125869833
2110                      0.685427138249217
2120                      0.6861846098735485
2130                      0.6869095648093517
2140                      0.6876024116914887
2150                      0.6882635314209412
2160                      0.6888932786645099
2170                      0.6894919838338391
2180                      0.6900599555214615
2190                      0.6905974833879505
2200                      0.6911048414095675
2210                      0.6915822914829785
2220                      0.6920300872769658
2230                      0.692448478277631
2240                      0.6928377139373807
2250                      0.6931980478142264
2260                      0.6935297416276343
2270                      0.6938330691184071
2280                      0.6941083196116767
2290                      0.6943558011984251
2300                      0.6945758434586268
2310                      0.6947687996402323
2320                      0.6949350482572727
2330                      0.6950749940692388
2340                      0.6951890684191643
2350                      0.6952777289407992
2360                      0.6953414586690734
2370                      0.6953807645778609
2380                      0.6953961756263565
2390                      0.6953882403698265
2400                      0.6953575242380162
2410                      0.6953046065556169
2420                      0.6952300773945665
2430                      0.6951345343597927
2440                      0.6950185793746766
2450                      0.6948828155516251
2460                      0.6947278442021991
2470                      0.6945542620343045
2480                      0.6943626585929337
2490                      0.6941536139506987
2500                      0.6939276966732179
2510                      0.6936854620690294
2520                      0.6934274507273168
2530                      0.6931541873146368
2540                      0.6928661796500273
2550                      0.692563918018047
2560                      0.6922478747112908
2570                      0.6919185037792013
2580                      0.6915762409710637
2590                      0.6912215038349182
2600                      0.69085469196591
2610                      0.6904761873797383
2620                      0.6900863549893141
2630                      0.6896855431638278
2640                      0.6892740843676207
2650                      0.6888522958385424
2660                      0.6884204803221137
2670                      0.6879789268189418
2680                      0.6875279113638226
2690                      0.6870676978039765
2700                      0.68659853858356
2710                      0.6861206755269813
2720                      0.6856343406031438
2730                      0.6851397566983574
2740                      0.6846371383515601
2750                      0.6841266924926803
2760                      0.683608619151469
2770                      0.6830831121594945
2780                      0.6825503598216904
2790                      0.6820105455768293
2800                      0.6814638486338372
2810                      0.6809104445904662
2820                      0.6803505060159407
2830                      0.6797842030230037
2840                      0.679211703803378
2850                      0.6786331751290177
2860                      0.6780487828283523
2870                      0.6774586922142809
2880                      0.6768630684780955
2890                      0.6762620770347392
2900                      0.6756558838257322
2910                      0.6750446555656049
2920                      0.6744285599410649
2930                      0.6738077657559203
2940                      0.6731824430200316
2950                      0.6725527629838665
2960                      0.6719188981183104
2970                      0.6712810220468983
2980                      0.670639309420235
2990                      0.6699939357442444
3000                      0.6693450771667594
3010                      0.6686929102205437
3020                      0.6680376115320759
3030                      0.6673793574937765
3040                      0.6667183239202861
3050                      0.6660546856743961
3060                      0.6653886162884471
3070                      0.664720287568553
3080                      0.664049869211599
3090                      0.6633775284122405
3100                      0.662703429492105
3110                      0.6620277335435187
3120                      0.6613505980964589
3130                      0.6606721768068244
3140                      0.6599926191885299
3150                      0.659312070366233
3160                      0.658630670873954
3170                      0.6579485564888246
3180                      0.6572658581123879
3190                      0.6565827016692147
3200                      0.6558992080710986
3210                      0.6552154931977756
3220                      0.6545316679215667
3230                      0.6538478381596986
3240                      0.6531641049548449
3250                      0.6524805645862644
3260                      0.6517973086899411
3270                      0.651114424409435
3280                      0.6504319945566148
3290                      0.6497500977707542
3300                      0.6490688087020545
3310                      0.6483881981862383
3320                      0.6477083334195685
3330                      0.647029278129528
3340                      0.646351092742045
3350                      0.6456738345323549
3360                      0.6449975577678324
3370                      0.6443223138278842
3380                      0.6436481513183292
3390                      0.6429751161540238
3400                      0.6423032516213574
3410                      0.6416325984291811
3420                      0.6409631947246536
3430                      0.6402950760883909
3440                      0.6396282755153526
3450                      0.6389628233671008
3460                      0.6382987473064903
3470                      0.6376360722228929
3480                      0.6369748201342524
3490                      0.6363150100843412
3500                      0.6356566580499721
3510                      0.6349997768240362
3520                      0.6343443759273155
3530                      0.6336904615235424
3540                      0.6330380363456711
3550                      0.6323870996622238
3560                      0.6317376472515535
3570                      0.6310896714293341
3580                      0.6304431610916321
3590                      0.629798101817423
3600                      0.6291544760018578
3610                      0.6285122630350323
3620                      0.6278714395320553
3630                      0.6272319796008197
3640                      0.6265938551623478
3650                      0.6259570362998306
3660                      0.6253214916638896
3670                      0.6246871889008099
3680                      0.6240540951166249
3690                      0.623422177371046
3700                      0.622791403194236
3710                      0.6221617411075042
3720                      0.6215331611775365
3730                      0.620905635549237
3740                      0.6202791389893159
3750                      0.6196536494269786
3760                      0.6190291484611183
3770                      0.6184056218580735
3780                      0.61778306001783
3790                      0.6171614584007479
3800                      0.616540817917021
3810                      0.6159211452663503
3820                      0.6153024532299709
3830                      0.6146847608963896
3840                      0.6140680938416989
3850                      0.613452484226022
3860                      0.6128379708514771
3870                      0.6122245991297379
3880                      0.6116124209904983
3890                      0.6110014947414604
3900                      0.6103918848353862
3910                      0.6097836616044057
3920                      0.6091769009313421
3930                      0.6085716838598447
3940                      0.6079680961816899
3950                      0.6073662279714936
3960                      0.6067661731015495
3970                      0.6061680287297897
3980                      0.6055718947813855
3990                      0.6049778734219459
4000                      0.6043860685360212
4010                      0.6037965852137258
4020                      0.6032095292665387
4030                      0.6026250067586614
4040                      0.6020431235722057
4050                      0.6014639850172223
4060                      0.600887695473701
4070                      0.6003143580824754
4080                      0.5997440744885685
4090                      0.599176944626852
4100                      0.598613066553282
4110                      0.5980525363328171
4120                      0.5974954479735015
4130                      0.5969418933924902
4140                      0.5963919624375913
4150                      0.5958457429339983
4160                      0.5953033207708169
4170                      0.5947647800167313
4180                      0.5942302030420362
4190                      0.5936996706843216
4200                      0.5931732623973474
4210                      0.5926510564324834
4220                      0.5921331300052983
4230                      0.5916195594646677
4240                      0.5911104204577999
4250                      0.590605788079239
4260                      0.5901057370101117
4270                      0.5896103416404747
4280                      0.5891196761681904
4290                      0.5886338146903803
4300                      0.5881528312527341
4310                      0.5876767998998398
4320                      0.5872057946898606
4330                      0.586739889691768
4340                      0.5862791589679625
4350                      0.5858236765284761
4360                      0.5853735162858897
4370                      0.5849287519740044
4380                      0.584489457071521
4390                      0.5840557047129011
4400                      0.5836275675847777
4410                      0.5832051178243369
4420                      0.5827884269111152
4430                      0.5823775655645874
4440                      0.5819726036348902
4450                      0.5815736100023237
4460                      0.5811806524873137
4470                      0.5807937977533375
4480                      0.5804131112357038
4490                      0.580038657061668
4500                      0.5796704979988073
4510                      0.5793086954024367
4520                      0.5789533091768388
4530                      0.5786043977511072
4540                      0.5782620180614957
4550                      0.5779262255516737
4560                      0.5775970741790655
4570                      0.577274616433578
4580                      0.57695890336057
4590                      0.5766499846051802
4600                      0.5763479084535017
4610                      0.5760527218815442
4620                      0.575764470619422
4630                      0.575483199209318
4640                      0.5752089510707947
4650                      0.5749417685763252
4660                      0.5746816931167531
4670                      0.574428765173635
4680                      0.5741830243884443
4690                      0.573944509630987
4700                      0.5737132590632981
4710                      0.5734893102020346
4720                      0.5732726999712774
4730                      0.5730634647542485
4740                      0.5728616404335154
4750                      0.5726672624242459
4760                      0.5724803657051311
4770                      0.5723009848307691
4780                      0.5721291539386206
4790                      0.5719649067505345
4800                      0.571808276558009
4810                      0.5716592962014451
4820                      0.5715179980290088
4830                      0.5713844138684094
4840                      0.5712585749554583
4850                      0.571140511890356
4860                      0.57103025454823
4870                      0.570927832010276
4880                      0.5708332724700682
4890                      0.5707466031392977
4900                      0.5706678501440564
4910                      0.5705970384236387
4920                      0.5705341916078708
4930                      0.5704793319136315
4940                      0.5704324800212207
4950                      0.5703936549578073
4960                      0.5703628739783719
4970                      0.5703401524548487
4980                      0.5703255037538868
4990                      0.5703189391344734
5000                      0.5703204676431692
5010                      0.5703300960062219
5020                      0.5703478285510073
5030                      0.5703736671131074
5040                      0.5704076109666508
5050                      0.5704496567613424
5060                      0.5704997984658915
5070                      0.5705580273325002
5080                      0.5706243318621739
5090                      0.5706986977934168
5100                      0.570781108096746
5110                      0.5708715429900518
5120                      0.570969979956222
5130                      0.5710763937912631
5140                      0.5711907566495378
5150                      0.5713130381188252
5160                      0.5714432052947751
5170                      0.5715812228788346
5180                      0.5717270532879599
5190                      0.57188065677016
5200                      0.5720419915444758
5210                      0.5722110139424494
5220                      0.5723876785609241
5230                      0.5725719384323994
5240                      0.57276374519872
5250                      0.572963049290842
5260                      0.5731698001274694
5270                      0.5733839463020245
5280                      0.5736054357903646
5290                      0.5738342161579175
5300                      0.5740702347635824
5310                      0.5743134389767455
5320                      0.574563776384766
5330                      0.5748211950013633
5340                      0.5750856434858242
5350                      0.575357071334929
5360                      0.5756354291004147
5370                      0.5759206685727447
5380                      0.5762127429862589
5390                      0.5765116071903644
5400                      0.5768172178331552
5410                      0.5771295335308344
5420                      0.5774485150225577
5430                      0.5777741253181929
5440                      0.5781063298396487
5450                      0.5784450965452136
5460                      0.5787903960422217
5470                      0.5791422016931476
5480                      0.5795004897014621
5490                      0.5798652391936767
5500                      0.5802364322854605
5510                      0.5806140541249418
5520                      0.5809980929476406
5530                      0.5813885400899663
5540                      0.5817853900163071
5550                      0.5821886403159097
5560                      0.5825982917004049
5570                      0.5830143479815009
5580                      0.5834368160433889
5590                      0.5838657058042266
5600                      0.5843010301677186
5610                      0.5847428049610943
5620                      0.5851910488706451
5630                      0.5856457833714559
5640                      0.5861070326345286
5650                      0.5865748234504189
5660                      0.5870491851221518
5670                      0.5875301493683867
5680                      0.5880177502168841
5690                      0.5885120238913492
5700                      0.5890130086950947
5710                      0.5895207448912412
5720                      0.5900352745797459
5730                      0.5905566415720022
5740                      0.591084891255859
5750                      0.5916200704741623
5760                      0.5921622273829059
5770                      0.5927114113241858
5780                      0.5932676726890205
5790                      0.5938310627785042
5800                      0.5944016336752402
5810                      0.594979438100981
5820                      0.5955645292881065
5830                      0.5961569608397663
5840                      0.5967567865996974
5850                      0.5973640605224653
5860                      0.5979788365418326
5870                      0.5986011684425954
5880                      0.5992311097373391
5890                      0.5998687135427305
5900                      0.6005140324640192
5910                      0.6011671184697887
5920                      0.6018280227865689
5930                      0.6024967957913286
5940                      0.603173486901635
5950                      0.6038581444763561
5960                      0.6045508157230667
5970                      0.6052515466010211
5980                      0.6059603817403287
5990                      0.6066773643555214
6000                      0.6074025361773664
6010                      0.608135937370784
6020                      0.6088776064785515
6030                      0.6096275803586573
6040                      0.6103858941281279
6050                      0.6111525811179861
6060                      0.6119276728285091
6070                      0.6127111988873197
6080                      0.6135031870280272
6090                      0.614303663051124
6100                      0.615112650811507
6110                      0.6159301721985389
6120                      0.616756247124341
6130                      0.6175908935184535
6140                      0.6184341273255604
6150                      0.6192859625068301
6160                      0.6201464110471935
6170                      0.6210154829644143
6180                      0.6218931863209521
6190                      0.6227795272454848
6200                      0.62367450994456
6210                      0.6245781367300567
6220                      0.625490408042197
6230                      0.626411322472722
6240                      0.6273408767928463
6250                      0.6282790659824493
6260                      0.6292258832581603
6270                      0.6301813201031398
6280                      0.6311453662959554
6290                      0.6321180099398259
6300                      0.6330992374937605
6310                      0.6340890337971575
6320                      0.6350873821026819
6330                      0.6360942640955167
6340                      0.6371096599264561
6350                      0.6381335482295962
6360                      0.6391659061453979
6370                      0.6402067093443009
6380                      0.641255932041712
6390                      0.6423135470161501
6400                      0.6433795256208481
6410                      0.6444538378022101
6420                      0.6455364521070531
6430                      0.6466273356907637
6440                      0.6477264543258465
6450                      0.6488337724057345
6460                      0.6499492529516588
6470                      0.6510728576090743
6480                      0.6522045466530941
6490                      0.6533442789849355
6500                      0.6544920121303921
6510                      0.655647702236554
6520                      0.6568113040676251
6530                      0.6579827710016721
6540                      0.6591620550233739
6550                      0.6603491067195398
6560                      0.6615438752714173
6570                      0.6627463084543296
6580                      0.6639563526229224
6590                      0.6651739527146651
6600                      0.6663990522394078
6610                      0.6676315932787238
6620                      0.6688715164776384
6630                      0.6701187610489907
6640                      0.6713732647616064
6650                      0.6726349639507658
6660                      0.6739037935116428
6670                      0.6751796869035314
6680                      0.6764625761519836
6690                      0.6777523918540672
6700                      0.6790490631848425
6710                      0.6803525179038213
6720                      0.6816626823646152
6730                      0.6829794815243764
6740                      0.6843028389566128
6750                      0.6856326768644191
6760                      0.6869689160940133
6770                      0.6883114761527731
6780                      0.6896602752251053
6790                      0.69101523019261
6800                      0.6923762566537129
6810                      0.6937432689441152
6820                      0.6951161801612478
6830                      0.6964949021850246
6840                      0.6978793457037152
6850                      0.6992694202422514
6860                      0.7006650341839529
6870                      0.702066094799231
6880                      0.703472508274088
6890                      0.7048841797402599
6900                      0.7063010132996425
6910                      0.707722912056117
6920                      0.709149778148438
6930                      0.7105815127762184
6940                      0.7120180162324717
6950                      0.7134591879340753
6960                      0.7149049264531944
6970                      0.716355129548548
6980                      0.7178096941965497
6990                      0.7192685166198919
7000                      0.7207314923262536
7010                      0.7221985161292219
7020                      0.7236694821890053
7030                      0.7251442840369077
7040                      0.7266228146098572
7050                      0.7281049662784604
7060                      0.7295906308810678
7070                      0.7310796997497453
7080                      0.7325720637449136
7090                      0.7340676132795944
7100                      0.7355662383551302
7110                      0.7370678285856036
7120                      0.7385722732273075
7130                      0.7400794612107366
7140                      0.7415892811637566
7150                      0.7431016214433925
7160                      0.7446163701616507
7170                      0.7461334152127652
7180                      0.7476526442985842
7190                      0.7491739449571664
7200                      0.7506972045859301
7210                      0.7522223104688252
7220                      0.7537491498017792
7230                      0.7552776097137028
7240                      0.7568075772944703
7250                      0.7583389396144413
7260                      0.7598715837516772
7270                      0.7614053968095772
7280                      0.7629402659420312
7290                      0.764476078373936
7300                      0.7660127214210958
7310                      0.7675500825105199
7320                      0.7690880492020056
7330                      0.770626509203193
7340                      0.772165350391178
7350                      0.7737044608301671
7360                      0.7752437287864119
7370                      0.7767830427478772
7380                      0.7783222914377984
7390                      0.7798613638317049
7400                      0.7814001491706953
7410                      0.7829385369773881
7420                      0.7844764170689034
7430                      0.7860136795694954
7440                      0.7875502149229663
7450                      0.7890859139065481
7460                      0.7906206676400709
7470                      0.7921543675975049
7480                      0.7936869056182817
7490                      0.7952181739157602
7500                      0.7967480650865424
7510                      0.7982764721212956
7520                      0.7998032884109274
7530                      0.8013284077552194
7540                      0.8028517243712506
7550                      0.8043731328991701
7560                      0.8058925284082669
7570                      0.8074098064064757
7580                      0.8089248628425766
7590                      0.8104375941132578
7600                      0.8119478970683608
7610                      0.8134556690161417
7620                      0.8149608077270102
7630                      0.8164632114382875
7640                      0.8179627788568811
7650                      0.819459409166408
7660                      0.8209530020263107
7670                      0.8224434575783207
7680                      0.8239306764483816
7690                      0.8254145597491477
7700                      0.8268950090841231
7710                      0.8283719265481682
7720                      0.8298452147319191
7730                      0.8313147767220651
7740                      0.8327805161059696
7750                      0.8342423369716121
7760                      0.8357001439116047
7770                      0.8371538420224425
7780                      0.83860333690983
7790                      0.8400485346892831
7800                      0.8414893419869647
7810                      0.8429256659436015
7820                      0.8443574142160479
7830                      0.8457844949796905
7840                      0.847206816930488
7850                      0.8486242892880524
7860                      0.8500368217984432
7870                      0.8514443247356787
7880                      0.8528467089083452
7890                      0.854243885658815
7900                      0.855635766870115
7910                      0.8570222649678685
7920                      0.858403292926555
7930                      0.8597787642724947
7940                      0.8611485930896297
7950                      0.8625126940254066
7960                      0.8638709822955603
7970                      0.8652233736910588
7980                      0.8665697845844443
7990                      0.8679101319371988
8000                      0.869244333307153
8010                      0.8705723068570705
8020                      0.871893971362327
8030                      0.8732092462205788
8040                      0.8745180514608297
8050                      0.8758203077540221
8060                      0.8771159364230267
8070                      0.8784048594535554
8080                      0.879686999506265
8090                      0.880962279927637
8100                      0.8822306247633064
8110                      0.8834919587707879
8120                      0.8847462074312691
8130                      0.885993296965467
8140                      0.8872331543455672
8150                      0.8884657073117164
8160                      0.88969088438434
8170                      0.8909086148809687
8180                      0.8921188289307292
8190                      0.8933214574897386
8200                      0.8945164323576572
8210                      0.895703686191979
8220                      0.8968831525259817
8230                      0.8980547657831878
8240                      0.8992184612948441
8250                      0.9003741753149178
8260                      0.9015218450372503
8270                      0.9026614086113365
8280                      0.9037928051585464
8290                      0.9049159747870518
8300                      0.9060308586092721
8310                      0.9071373987555824
8320                      0.9082355383909673
8330                      0.9093252217294434
8340                      0.910406394048489
8350                      0.9114790017035075
8360                      0.9125429921423232
8370                      0.9135983139171991
8380                      0.9146449166991701
8390                      0.9156827512906529
8400                      0.9167117696359992
8410                      0.9177319248346794
8420                      0.9187431711507882
8430                      0.9197454640243468
8440                      0.9207387600802313
8450                      0.9217230171387872
8460                      0.9226981942210792
8470                      0.9236642515607015
8480                      0.9246211506075978
8490                      0.925568854036537
8500                      0.9265073257515809
8510                      0.927436530892271
8520                      0.9283564358366282
8530                      0.9292670082065358
8540                      0.9301682168687113
8550                      0.9310600319389772
8560                      0.9319424247824533
8570                      0.9328153680152522
8580                      0.9336788355040991
8590                      0.9345328023665098
8600                      0.9353772449692594
8610                      0.9362121409275103
8620                      0.9370374691009892
8630                      0.9378532095925118
8640                      0.9386593437439887
8650                      0.9394558541316994
8660                      0.9402427245629393
8670                      0.9410199400692425
8680                      0.9417874869023353
8690                      0.9425453525266303
8700                      0.9432935256129945
8710                      0.9440319960322652
8720                      0.9447607548467251
8730                      0.9454797943027899
8740                      0.9461891078223705
8750                      0.9468886899944771
8760                      0.9475785365660594
8770                      0.9482586444323324
8780                      0.9489290116280719
8790                      0.9495896373166225
8800                      0.9502405217805747
8810                      0.9508816664109352
8820                      0.951513073696691
8830                      0.9521347472142423
8840                      0.9527466916159129
8850                      0.9533489126196896
8860                      0.9539414169970861
8870                      0.9545242125627084
8880                      0.9550973081620945
8890                      0.9556607136603764
8900                      0.9562144399311344
8910                      0.9567584988442023
8920                      0.9572929032540932
8930                      0.9578176669886894
8940                      0.9583328048368286
8950                      0.9588383325370435
8960                      0.9593342667658084
8970                      0.959820625125351
8980                      0.960297426132313
8990                      0.9607646892059892
9000                      0.9612224346564942
9010                      0.9616706836730873
9020                      0.9621094583128329
9030                      0.9625387814883652
9040                      0.9629586769572664
9050                      0.9633691693096488
9060                      0.9637702839574265
9070                      0.9641620471223074
9080                      0.9645444858248762
9090                      0.964917627872925
9100                      0.9652815018505636
9110                      0.9656361371066152
9120                      0.9659815637437604
9130                      0.9663178126070207
9140                      0.9666449152732137
9150                      0.9669629040394204
9160                      0.9672718119122549
9170                      0.9675716725967121
9180                      0.9678625204854324
9190                      0.9681443906478683
9200                      0.9684173188190374
9210                      0.9686813413890552
9220                      0.968936495392342
9230                      0.9691828184966416
9240                      0.969420348992391
9250                      0.9696491257820291
9260                      0.9698691883693569
9270                      0.9700805768486345
9280                      0.9702833318941521
9290                      0.9704774947494964
9300                      0.9706631072169839
9310                      0.970840211646918
9320                      0.9710088509272164
9330                      0.9711690684726647
9340                      0.9713209082143285
9350                      0.9714644145892596
9360                      0.9715996325296132
9370                      0.9717266074524511
9380                      0.9718453852490573
9390                      0.9719560122744684
9400                      0.9720585353371282
9410                      0.9721530016882128
9420                      0.9722394590114917
9430                      0.9723179554126654
9440                      0.9723885394092525
9450                      0.9724512599198358
9460                      0.9725061662541169
9470                      0.9725533081025665
9480                      0.9725927355257995
9490                      0.972624498944823
9500                      0.9726486491305594
9510                      0.9726652371936977
9520                      0.9726743145746997
9530                      0.9726759330336372
9540                      0.9726701446401476
9550                      0.972657001763492
9560                      0.9726365570627482
9570                      0.9726088634767729
9580                      0.972573974214476
9590                      0.9725319427451007
9600                      0.9724828227885338
9610                      0.9724266683057152
9620                      0.9723635334889528
9630                      0.9722934727528185
9640                      0.9722165407243374
9650                      0.9721327922340431
9660                      0.9720422823065559
9670                      0.9719450661514364
9680                      0.9718411991542775
9690                      0.9717307368677166
9700                      0.9716137350025038
9710                      0.9714902494187513
9720                      0.9713603361173729
9730                      0.9712240512313504
9740                      0.9710814510173408
9750                      0.9709325918474827
9760                      0.9707775302008353
9770                      0.9706163226554475
9780                      0.9704490258803619
9790                      0.9702756966274142
9800                      0.9700963917238291
9810                      0.969911168064125
9820                      0.969720082602747
9830                      0.96952319234667
9840                      0.9693205543476974
9850                      0.9691122256956892
9860                      0.9688982635110921
9870                      0.9686787249382531
9880                      0.9684536671381389
9890                      0.9682231472819549
9900                      0.967987222544412
9910                      0.967745950097059
9920                      0.9674993871019416
9930                      0.9672475907056177
9940                      0.966990618032555
9950                      0.966728526179351
9960                      0.9664613722088484
9970                      0.9661892131442826
9980                      0.9659121059634874
9990                      0.9656301075935382
10000                     0.9653432749051407
