# Supplementary material for: An efficient approach for broadband sound absorption using periodic multi-layer solid inclusions in acoustic coatings
Source: PLoS One. 2024 Nov 21;19(11):e0311745. doi: 10.1371/journal.pone.0311745 (PMC11581354; doi:10.1371/journal.pone.0311745)
Supplement: S1 File — (ZIP) [file pone.0311745.s001.zip › Fig 5/fig5c/a36.txt]

% Model:              三层厚度6cm.mph
% Version:            COMSOL 6.1.0.252
% Date:               Aug 24 2023, 11:14
% Dimension:          1
% Nodes:              1000
% Expressions:        1
% Description:        全局
% freq (Hz)               Absorption coefficient
10                        1.0084996516668276E-5
20                        1.1215923395591076E-6
30                        2.0975842391912636E-6
40                        1.1977543997399032E-5
50                        3.274095838978752E-5
60                        6.667570296636782E-5
70                        1.162594449355403E-4
80                        1.8401863115069528E-4
90                        2.7249900255532644E-4
100                       3.8425324566859764E-4
110                       5.218350057699661E-4
120                       6.877952574332324E-4
130                       8.846798767110364E-4
140                       0.001115027969821769
150                       0.0013813700349444291
160                       0.0016862267490775906
170                       0.0020321073391839084
180                       0.002421508377896009
190                       0.0028569123514777806
200                       0.003340786110599403
210                       0.003875579680134744
220                       0.004463724611532327
230                       0.005107632719307809
240                       0.005809694443764446
250                       0.006572277453460784
260                       0.007397725249505216
270                       0.008288355521306467
280                       0.009246458871849494
290                       0.010274297418860434
300                       0.011374103130107671
310                       0.012548076893098115
320                       0.013798387098014953
330                       0.01512716831740979
340                       0.016536520498127705
350                       0.018028507735357024
360                       0.019605157610089963
370                       0.021268460592785532
380                       0.02302036937612395
390                       0.024862798594668223
400                       0.026797625057438768
410                       0.028826687482480073
420                       0.030951787514052143
430                       0.0331746901665978
440                       0.035497125352990544
450                       0.037920789234663466
460                       0.04044734636116132
470                       0.043078432451374105
480                       0.045815657439996715
490                       0.04866060912581294
500                       0.05161485791261755
510                       0.05467996172925593
520                       0.05785747243276673
530                       0.06114894278184557
540                       0.06455593426182482
550                       0.06808002658670764
560                       0.07172282767507043
570                       0.07548598603216472
580                       0.07937120333901615
590                       0.08338024985253811
600                       0.08751498064878704
610                       0.09177735386015395
620                       0.09616945162313217
630                       0.1006935020062304
640                       0.10535190399235672
650                       0.11014725349905552
660                       0.1150823729811391
670                       0.12016034083328431
680                       0.12538452438514225
690                       0.13075861205297945
700                       0.13628664545212954
710                       0.14197305102783497
720                       0.14782266599250204
730                       0.15384075765074445
740                       0.16003303227646215
750                       0.1664056257740575
760                       0.1729650684324502
770                       0.17971821525509946
780                       0.18667212533158395
790                       0.19383387586262268
800                       0.20121028791818474
810                       0.20880754364162113
820                       0.21663066613848425
830                       0.22468284305883823
840                       0.23296457738679355
850                       0.24147267169306974
860                       0.2501990804987123
870                       0.259129714779436
880                       0.2682433428232235
890                       0.277510794697737
900                       0.2868947234145468
910                       0.29635016361495903
920                       0.3058260324780606
930                       0.31526749761460926
940                       0.32461886509239646
950                       0.3338263603865451
960                       0.342840094730957
970                       0.3516146693593918
980                       0.3601083504558634
990                       0.36828130191054265
1000                      0.3760938114297142
1010                      0.3835055047047017
1020                      0.3904762387503977
1030                      0.396968742859385
1040                      0.402952480694598
1050                      0.40840777657229754
1060                      0.4133292152000112
1070                      0.41772756859993
1080                      0.42162995354162414
1090                      0.42507835283636686
1100                      0.42812690796811725
1110                      0.4308384767041501
1120                      0.4332809053768161
1130                      0.4355233620636281
1140                      0.4376329917618301
1150                      0.43967209162434784
1160                      0.44169594629019937
1170                      0.44375140166808114
1180                      0.44587617992746387
1190                      0.4480988658550469
1200                      0.4504394371508108
1210                      0.4529101867981006
1220                      0.45551687982490097
1230                      0.4582600074839891
1240                      0.4611360282523381
1250                      0.4641385152455002
1260                      0.46725915758720427
1270                      0.4704885863613927
1280                      0.4738170146619005
1290                      0.47723469748925706
1300                      0.480732229567834
1310                      0.4843007074752399
1320                      0.48793178843329277
1330                      0.4916176771294757
1340                      0.495351070339475
1350                      0.4991250823945418
1360                      0.5029331681921188
1370                      0.506769053597518
1380                      0.5106266782293442
1390                      0.514500150764835
1400                      0.5183837160227942
1410                      0.5222717313160872
1420                      0.5261586498311771
1430                      0.5300390097950929
1440                      0.5339074286904835
1450                      0.537758602219337
1460                      0.5415873093402926
1470                      0.5453884238228341
1480                      0.5491569339285913
1490                      0.5528879707272281
1500                      0.5565768459272069
1510                      0.5602190986425153
1520                      0.5638105502180154
1530                      0.5673473647840719
1540                      0.5708261125849026
1550                      0.5742438317841709
1560                      0.577598083868144
1570                      0.5808869979014093
1580                      0.5841092982345242
1590                      0.5872643123050589
1600                      0.5903519558162152
1610                      0.593372695125415
1620                      0.596327488542749
1630                      0.5992177104816032
1640                      0.602045063777882
1650                      0.6048114863930372
1660                      0.607519058859385
1670                      0.6101699179476903
1680                      0.6127661809756018
1690                      0.615309883682581
1700                      0.6178029329176603
1710                      0.6202470740417935
1720                      0.6226438720535772
1730                      0.6249947043298963
1740                      0.627300762963094
1750                      0.6295630641495109
1760                      0.6317824625890098
1770                      0.6339596687949076
1780                      0.6360952678910285
1790                      0.6381897385231261
1800                      0.640243471097621
1810                      0.6422567847142968
1820                      0.6442299424387441
1830                      0.6461631648222272
1840                      0.6480566416010145
1850                      0.649910541688588
1860                      0.6517250216109859
1870                      0.6535002325465398
1880                      0.6552363261543747
1890                      0.6569334593680785
1900                      0.6585917982880314
1910                      0.6602115213093638
1920                      0.6617928215530751
1930                      0.6633359086875052
1940                      0.6648410101318866
1950                      0.666308371720673
1960                      0.6677382577573563
1970                      0.6691309505364491
1980                      0.6704867493096087
1990                      0.6718059687329643
2000                      0.6730889368622527
2010                      0.6743359927220116
2020                      0.6755474836015563
2030                      0.6767237621176274
2040                      0.6778651831729908
2050                      0.6789721009212162
2060                      0.6800448658197487
2070                      0.6810838218439911
2080                      0.6820893039520866
2090                      0.6830616358069304
2100                      0.6840011278053943
2110                      0.6849080754343948
2120                      0.6857827579233463
2130                      0.6866254372442779
2140                      0.6874363574059803
2150                      0.6882157441051528
2160                      0.6889638047052389
2170                      0.6896807285856035
2180                      0.690366687881016
2190                      0.6910218386437088
2200                      0.6916463224822758
2210                      0.692240268643582
2220                      0.692803796653147
2230                      0.6933370194380113
2240                      0.693840046959846
2250                      0.6943129903552162
2260                      0.6947559664677017
2270                      0.6951691027394735
2280                      0.6955525423469697
2290                      0.6959064494176301
2300                      0.6962310141994177
2310                      0.6965264579909045
2320                      0.6967930376588523
2330                      0.6970310495348824
2340                      0.6972408325594533
2350                      0.6974227704803413
2360                      0.6975772930229552
2370                      0.6977048759401148
2380                      0.6978060399188624
2390                      0.6978813483728763
2400                      0.6979314041713585
2410                      0.6979568454535067
2420                      0.6979583406452085
2430                      0.6979365828900529
2440                      0.6978922840758257
2450                      0.6978261686650511
2460                      0.697738967536576
2470                      0.6976314120184739
2480                      0.6975042282781317
2490                      0.697358132215788
2500                      0.6971938249504606
2510                      0.6970119889933302
2520                      0.6968132851351538
2530                      0.6965983500599863
2540                      0.6963677946966599
2550                      0.6961222032319542
2560                      0.6958621327672176
2570                      0.6955881135339546
2580                      0.6953006495979308
2590                      0.6950002199639942
2600                      0.6946872800102195
2610                      0.6943622631479959
2620                      0.69402558265869
2630                      0.6936776335998139
2640                      0.6933187947392272
2650                      0.6929494304457404
2660                      0.6925698924856538
2670                      0.6921805217006132
2680                      0.6917816495030021
2690                      0.6913735992056357
2700                      0.6909566871471637
2710                      0.690531223611667
2720                      0.6900975135592617
2730                      0.6896558571601439
2740                      0.689206550160431
2750                      0.6887498840846724
2760                      0.6882861463088887
2770                      0.6878156200222283
2780                      0.6873385840894588
2790                      0.6868553128588382
2800                      0.6863660759107394
2810                      0.6858711377915063
2820                      0.6853707577141406
2830                      0.68486518928275
2840                      0.6843546802127329
2850                      0.6838394720817517
2860                      0.6833198000852982
2870                      0.6827958928525666
2880                      0.6822679722564013
2890                      0.6817362532844834
2900                      0.6812009439121223
2910                      0.6806622450229803
2920                      0.6801203503364663
2930                      0.6795754463718577
2940                      0.6790277124172157
2950                      0.6784773205252963
2960                      0.6779244355155598
2970                      0.6773692149879036
2980                      0.6768118093534568
2990                      0.6762523618640855
3000                      0.6756910086531407
3010                      0.675127878782916
3020                      0.6745630942924858
3030                      0.67399677026528
3040                      0.6734290148819495
3050                      0.672859929496771
3060                      0.672289608717765
3070                      0.6717181404885962
3080                      0.6711456061991984
3090                      0.6705720807867661
3100                      0.669997632877262
3110                      0.6694223249247162
3120                      0.6688462133922402
3130                      0.6682693489378262
3140                      0.667691776646405
3150                      0.6671135362724152
3160                      0.6665346625366713
3170                      0.6659551854310104
3180                      0.6653751305729205
3190                      0.6647945195846576
3200                      0.6642133704966895
3210                      0.6636316981887633
3220                      0.6630495148393375
3230                      0.6624668304038145
3240                      0.6618836530837683
3250                      0.6612999898191549
3260                      0.660715846754885
3270                      0.6601312297066781
3280                      0.659546144590019
3290                      0.658960597834694
3300                      0.6583745967453107
3310                      0.6577881498287422
3320                      0.6572012670553972
3330                      0.6566139600921752
3340                      0.6560262424497867
3350                      0.6554381295908497
3360                      0.6548496389792555
3370                      0.6542607900614632
3380                      0.6536716042073968
3390                      0.6530821046021058
3400                      0.6524923160950247
3410                      0.6519022649955237
3420                      0.6513119788643416
3430                      0.6507214862595425
3440                      0.6501308164699924
3450                      0.6495399992376879
3460                      0.6489490644804915
3470                      0.6483580419834181
3480                      0.6477669611380191
3490                      0.6471758506515608
3500                      0.6465847382880574
3510                      0.6459936506094355
3520                      0.6454026127567131
3530                      0.6448116482264499
3540                      0.6442207786961681
3550                      0.6436300238607651
3560                      0.6430394013014531
3570                      0.6424489263912252
3580                      0.6418586122418293
3590                      0.6412684696713411
3600                      0.6406785072234109
3610                      0.6400887312297543
3620                      0.639499145904703
3630                      0.6389097534934551
3640                      0.6383205544622763
3650                      0.6377315477243254
3660                      0.6371427309165301
3670                      0.6365541007089288
3680                      0.635965653154021
3690                      0.635377384070944
3700                      0.6347892894518588
3710                      0.6342013659004698
3720                      0.6336136110745276
3730                      0.6330260241668495
3740                      0.6324386063658964
3750                      0.6318513613291976
3760                      0.6312642956610522
3770                      0.630677419358763
3780                      0.6300907462666268
3790                      0.629504294485763
3800                      0.628918086779656
3810                      0.6283321509325239
3820                      0.6277465200816044
3830                      0.6271612330173219
3840                      0.6265763344281224
3850                      0.6259918751222537
3860                      0.6254079121905345
3870                      0.624824509130609
3880                      0.6242417359295229
3890                      0.6236596690848718
3900                      0.6230783916003874
3910                      0.6224979929106296
3920                      0.6219185687929153
3930                      0.6213402212053302
3940                      0.6207630580971353
3950                      0.6201871931787271
3960                      0.6196127456542604
3970                      0.6190398399087002
3980                      0.6184686051750972
3990                      0.6178991751690817
4000                      0.6173316876890033
4010                      0.6167662842026936
4020                      0.6162031094051095
4030                      0.6156423107609146
4040                      0.61508403804482
4050                      0.6145284428478369
4060                      0.6139756781109458
4070                      0.6134258976156812
4080                      0.612879255506554
4090                      0.6123359058094491
4100                      0.611796001934442
4110                      0.6112596962224083
4120                      0.6107271394742
4130                      0.6101984805187803
4140                      0.609673865773369
4150                      0.6091534388482553
4160                      0.6086373401545141
4170                      0.6081257065472221
4180                      0.6076186709895386
4190                      0.6071163622479109
4200                      0.6066189046079283
4210                      0.606126417637028
4220                      0.6056390159617219
4230                      0.6051568090826787
4240                      0.6046799012276098
4250                      0.6042083912365893
4260                      0.6037423724644505
4270                      0.6032819327422965
4280                      0.6028271543528663
4290                      0.6023781140430238
4300                      0.6019348830690847
4310                      0.6014975272685086
4320                      0.6010661071649015
4330                      0.6006406780933484
4340                      0.6002212903567379
4350                      0.5998079894038438
4360                      0.5994008160259829
4370                      0.5989998065792684
4380                      0.598604993211393
4390                      0.5982164041192983
4400                      0.5978340637979882
4410                      0.5974579933238863
4420                      0.597088210623234
4430                      0.596724730753127
4440                      0.5963675661889964
4450                      0.5960167271050562
4460                      0.5956722216578424
4470                      0.5953340562600605
4480                      0.5950022358544038
4490                      0.5946767641735007
4500                      0.5943576440009283
4510                      0.5940448774061913
4520                      0.5937384659791913
4530                      0.5934384110492398
4540                      0.5931447138960556
4550                      0.5928573759298789
4560                      0.5925763988774237
4570                      0.5923017849375907
4580                      0.5920335369328493
4590                      0.5917716584307987
4600                      0.5915161538729485
4610                      0.5912670286608477
4620                      0.5910242892455757
4630                      0.5907879431983398
4640                      0.5905579992589263
4650                      0.5903344673799138
4660                      0.5901173587353614
4670                      0.5899066857486475
4680                      0.5897024620689642
4690                      0.5895047025563995
4700                      0.5893134232460668
4710                      0.589128641296707
4720                      0.5889503749244835
4730                      0.5887786433318789
4740                      0.5886134666153418
4750                      0.5884548656566271
4760                      0.5883028620189634
4770                      0.588157477813904
4780                      0.5880187355704383
4790                      0.5878866580867381
4800                      0.5877612682840987
4810                      0.5876425890386031
4820                      0.5875306430240131
4830                      0.5874254525367018
4840                      0.5873270393275116
4850                      0.5872354244281812
4860                      0.5871506279734537
4870                      0.5870726690432784
4880                      0.5870015654795022
4890                      0.5869373337436017
4900                      0.5868799887487337
4910                      0.5868295437247248
4920                      0.5867860100833473
4930                      0.5867493972967592
4940                      0.5867197127950894
4950                      0.5866969618696493
4960                      0.5866811476022333
4970                      0.5866722708068438
4980                      0.5866703299926217
4990                      0.5866753213444569
5000                      0.5866872387203336
5010                      0.5867060736722934
5020                      0.586731815489073
5030                      0.5867644512549804
5040                      0.5868039659242226
5050                      0.5868503424306255
5060                      0.5869035617893881
5070                      0.5869636032474278
5080                      0.5870304444182257
5090                      0.5871040614617904
5100                      0.5871844292503154
5110                      0.5872715215691359
5120                      0.5873653113127695
5130                      0.58746577069527
5140                      0.5875728714674504
5150                      0.5876865851388062
5160                      0.5878068832010046
5170                      0.5879337373500957
5180                      0.5880671197128992
5190                      0.5882070030643074
5200                      0.588353361041129
5210                      0.5885061683571267
5220                      0.5886654009905848
5230                      0.5888310363789253
5240                      0.5890030535966211
5250                      0.5891814335039343
5260                      0.5893661589115049
5270                      0.5895572146942791
5280                      0.5897545879137356
5290                      0.5899582679076066
5300                      0.590168246363606
5310                      0.590384517379813
5320                      0.5906070774901409
5330                      0.5908359256823168
5340                      0.5910710633932057
5350                      0.5913124944679296
5360                      0.5915602251199228
5370                      0.5918142638464572
5380                      0.5920746213369984
5390                      0.5923413103466603
5400                      0.5926143455535264
5410                      0.59289374337816
5420                      0.5931795217794276
5430                      0.5934717000139348
5440                      0.5937702983519213
5450                      0.5940753377455796
5460                      0.5943868394278474
5470                      0.5947048244308382
5480                      0.5950293129936279
5490                      0.5953603238107188
5500                      0.5956978730694549
5510                      0.596041973178246
5520                      0.5963926310250174
5530                      0.5967498455670781
5540                      0.597113604342566
5550                      0.5974838782937173
5560                      0.5978606137971458
5570                      0.5982437199209412
5580                      0.5986330471187604
5590                      0.5990283497364886
5600                      0.5994292157729986
5610                      0.5998349247502054
5620                      0.6002441299928335
5630                      0.6006540463951082
5640                      0.6010579308627909
5650                      0.6014344099078446
5660                      0.6016618450970583
5670                      0.6049555507761897
5680                      0.6033069132466387
5690                      0.6036357894413392
5700                      0.6040634603778287
5710                      0.6045238485996374
5720                      0.605002268852437
5730                      0.605493617278956
5740                      0.6059956670938711
5750                      0.6065073025019629
5760                      0.6070279112521164
5770                      0.6075571364473195
5780                      0.6080947619708401
5790                      0.6086406545276554
5800                      0.6091947321517039
5810                      0.6097569460897168
5820                      0.6103272698499546
5830                      0.6109056923536416
5840                      0.6114922134589216
5850                      0.6120868409884792
5860                      0.6126895886702064
5870                      0.6133004747037013
5880                      0.6139195207127637
5890                      0.6145467509871226
5900                      0.6151821919060285
5910                      0.6158258714947396
5920                      0.6164778190758068
5930                      0.6171380649863898
5940                      0.617806640350101
5950                      0.618483576870029
5960                      0.619168906657116
5970                      0.6198626620798822
5980                      0.620564875609876
5990                      0.6212755796963962
6000                      0.6219948066369958
6010                      0.6227225884522809
6020                      0.623458956767117
6030                      0.6242039426919544
6040                      0.6249575767109963
6050                      0.6257198885600891
6060                      0.6264909071191859
6070                      0.6272706602934972
6080                      0.628059174909332
6090                      0.6288564765954014
6100                      0.6296625896756405
6110                      0.6304775370639941
6120                      0.6313013401541169
6130                      0.6321340187143271
6140                      0.6329755907915104
6150                      0.6338260726047207
6160                      0.63468547845533
6170                      0.6355538206272475
6180                      0.6364311093011161
6190                      0.6373173524685882
6200                      0.6382125558467862
6210                      0.6391167228054572
6220                      0.6400298542885094
6230                      0.6409519487466286
6240                      0.6418830020767895
6250                      0.6428230075550956
6260                      0.6437719557920638
6270                      0.6447298346751735
6280                      0.6456966293288948
6290                      0.6466723220738655
6300                      0.6476568923980555
6310                      0.6486503169211182
6320                      0.6496525693775779
6330                      0.6506636205985765
6340                      0.6516834384960675
6350                      0.652711988059588
6360                      0.653749231352109
6370                      0.6547951275176058
6380                      0.6558496327841417
6390                      0.6569127004824759
6400                      0.6579842810595877
6410                      0.6590643221036596
6420                      0.6601527683773392
6430                      0.6612495618418155
6440                      0.6623546416980426
6450                      0.6634679444266964
6460                      0.6645894038337086
6470                      0.6657189510986325
6480                      0.666856514824877
6490                      0.6680020211035318
6500                      0.6691553935632585
6510                      0.670316553437691
6520                      0.671485419631143
6530                      0.6726619087864765
6540                      0.6738459353531078
6550                      0.6750374116659411
6560                      0.6762362480142272
6570                      0.6774423527232769
6580                      0.6786556322315513
6590                      0.6798759911699612
6600                      0.6811033324495508
6610                      0.682337557335094
6620                      0.6835785655350044
6630                      0.6848262552872012
6640                      0.686080523438235
6650                      0.6873412655350057
6660                      0.6886083759038533
6670                      0.6898817477436194
6680                      0.6911612732047118
6690                      0.6924468434779503
6700                      0.6937383488752856
6710                      0.6950356789191567
6720                      0.6963387224207018
6730                      0.6976473675633322
6740                      0.6989615019832757
6750                      0.7002810128508845
6760                      0.7016057869483295
6770                      0.7029357107440883
6780                      0.7042706704717628
6790                      0.7056105522021936
6800                      0.7069552419138438
6810                      0.7083046255657759
6820                      0.7096585891626165
6830                      0.7110170188220659
6840                      0.712379800840605
6850                      0.713746821750864
6860                      0.7151179683832776
6870                      0.7164931279249906
6880                      0.7178721879734498
6890                      0.7192550365875774
6900                      0.7206415623394806
6910                      0.7220316543630241
6920                      0.7234252023964607
6930                      0.7248220968283918
6940                      0.7262222287355047
6950                      0.7276254899239237
6960                      0.7290317729622873
6970                      0.7304409712138445
6980                      0.7318529788706184
6990                      0.7332676909818089
7000                      0.7346850034734895
7010                      0.7361048131808561
7020                      0.7375270178629081
7030                      0.738951516226303
7040                      0.7403782079380923
7050                      0.7418069936401859
7060                      0.7432377749659348
7070                      0.7446704545463261
7080                      0.7461049360200014
7090                      0.7475411240352035
7100                      0.7489789242599325
7110                      0.7504182433768938
7120                      0.7518589890896276
7130                      0.7533010701164021
7140                      0.7547443961853552
7150                      0.7561888780339812
7160                      0.7576344273949099
7170                      0.7590809569909363
7180                      0.760528380522253
7190                      0.7619766126539774
7200                      0.7634255690010069
7210                      0.7648751661127177
7220                      0.7663253214559731
7230                      0.7677759533917142
7240                      0.7692269811599968
7250                      0.7706783248550897
7260                      0.7721299054004239
7270                      0.7735816445260097
7280                      0.7750334647419479
7290                      0.776485289309885
7300                      0.7779370422132569
7310                      0.779388648131476
7320                      0.7808400324041131
7330                      0.7822911210018207
7340                      0.7837418404914995
7350                      0.7851921180030521
7360                      0.7866418811953311
7370                      0.7880910582195608
7380                      0.7895395776821588
7390                      0.7909873686091607
7400                      0.7924343604073754
7410                      0.7938804828275621
7420                      0.7953256659248046
7430                      0.7967698400230683
7440                      0.7982129356685257
7450                      0.7996548836005271
7460                      0.8010956147047947
7470                      0.8025350599793186
7480                      0.8039731504936675
7490                      0.8054098173513142
7500                      0.8068449916502787
7510                      0.8082786044490963
7520                      0.8097105867272878
7530                      0.8111408693504811
7540                      0.8125693830365504
7550                      0.8139960583186586
7560                      0.8154208255174852
7570                      0.8168436147037793
7580                      0.8182643556720259
7590                      0.8196829779093435
7600                      0.8210994105708889
7610                      0.8225135824495443
7620                      0.8239254219547303
7630                      0.8253348570903177
7640                      0.8267418154313874
7650                      0.8281462241079001
7660                      0.8295480097850662
7670                      0.8309470986510308
7680                      0.832343416403262
7690                      0.8337368882360542
7700                      0.8351274388348542
7710                      0.8365149923647606
7720                      0.8378994724714377
7730                      0.839280802275597
7740                      0.8406589043727348
7750                      0.8420337008371652
7760                      0.8434051132227273
7770                      0.8447730625725703
7780                      0.8461374694239736
7790                      0.8474982538220371
7800                      0.8488553353293599
7810                      0.8502086330409458
7820                      0.8515580656018061
7830                      0.8529035512228571
7840                      0.8542450077025803
7850                      0.8555823524481261
7860                      0.8569155024978747
7870                      0.8582443745478644
7880                      0.8595688849775793
7890                      0.8608889498775396
7900                      0.8622044850785922
7910                      0.8635154061834255
7920                      0.8648216285974469
7930                      0.8661230675630819
7940                      0.867419638191822
7950                      0.8687112555002818
7960                      0.8699978344463964
7970                      0.8712792899664463
7980                      0.8725555370084399
7990                      0.8738264905757127
8000                      0.8750920657610027
8010                      0.8763521777872058
8020                      0.8776067420459005
8030                      0.8788556741362447
8040                      0.8800988899044963
8050                      0.881336305485329
8060                      0.8825678373389547
8070                      0.8837934022913765
8080                      0.8850129175755385
8090                      0.8862263008670332
8100                      0.8874334703262943
8110                      0.8886343446343903
8120                      0.8898288430332708
8130                      0.8910168853614061
8140                      0.8921983920922397
8150                      0.8933732843697351
8160                      0.8945414840446724
8170                      0.895702913708688
8180                      0.896857496730557
8190                      0.8980051572873577
8200                      0.8991458203986994
8210                      0.9002794119585006
8220                      0.9014058587649753
8230                      0.9025250885517117
8240                      0.9036370300156751
8250                      0.9047416128461245
8260                      0.9058387677513721
8270                      0.9069284264851825
8280                      0.9080105218699311
8290                      0.9090849878235717
8300                      0.9101517593797394
8310                      0.9112107727113228
8320                      0.9122619651503873
8330                      0.9133052752078114
8340                      0.9143406425919356
8350                      0.9153680082263521
8360                      0.9163873142656426
8370                      0.9173985041106064
8380                      0.9184015224240983
8390                      0.9193963151421579
8400                      0.9203828294860592
8410                      0.9213610139756658
8420                      0.922330818437343
8430                      0.9232921940134188
8440                      0.9242450931710071
8450                      0.9251894697076655
8460                      0.9261252787585847
8470                      0.9270524768016889
8480                      0.9279710216617246
8490                      0.9288808725123111
8500                      0.9297819898819528
8510                      0.9306743356113648
8520                      0.9315578730301166
8530                      0.9324325666486707
8540                      0.9332983824301734
8550                      0.9341552876704965
8560                      0.9350032510139933
8570                      0.935842242451905
8580                      0.9366722333176571
8590                      0.9374931962827523
8600                      0.9383051053524355
8610                      0.9391079358587907
8620                      0.9399016644551225
8630                      0.9406862691087391
8640                      0.9414617290943723
8650                      0.9422280249850111
8660                      0.9429851386447192
8670                      0.9437330532186298
8680                      0.9444717531246092
8690                      0.9452012240431892
8700                      0.9459214529068932
8710                      0.9466324278908574
8720                      0.9473341384010149
8730                      0.9480265750636848
8740                      0.9487097297132709
8750                      0.9493835953812625
8760                      0.9500481662840792
8770                      0.9507034378106124
8780                      0.9513494065099243
8790                      0.951986070078676
8800                      0.9526134273480046
8810                      0.9532314782704823
8820                      0.9538402239079745
8830                      0.9544396664169361
8840                      0.9550298090356776
8850                      0.9556106560714412
8860                      0.956182212886004
8870                      0.9567444858825624
8880                      0.9572974824914889
8890                      0.957841211157755
8900                      0.9583756813265834
8910                      0.9589009034289012
8920                      0.9594168888694874
8930                      0.9599236500119374
8940                      0.9604212001651113
8950                      0.9609095535700676
8960                      0.9613887253863961
8970                      0.9618587316785918
8980                      0.9623195894022867
8990                      0.9627713163915947
9000                      0.9632139313453578
9010                      0.963647453814231
9020                      0.9640719041879371
9030                      0.9644873036811261
9040                      0.9648936743222029
9050                      0.965291038938881
9060                      0.9656794211475558
9070                      0.9660588453388129
9080                      0.9664293366663907
9090                      0.9667909210345856
9100                      0.9671436250861091
9110                      0.9674874761901119
9120                      0.9678225024306243
9130                      0.9681487325945873
9140                      0.9684661961606765
9150                      0.9687749232872479
9160                      0.9690749448019572
9170                      0.9693662921897127
9180                      0.9696489975825077
9190                      0.9699230937478917
9200                      0.970188614078756
9210                      0.9704455925821055
9220                      0.9706940638694281
9230                      0.9709340631453912
9240                      0.9711656261981986
9250                      0.9713887893894808
9260                      0.9716035896437217
9270                      0.9718100644390327
9280                      0.9720082517966062
9290                      0.9721981902717998
9300                      0.9723799189438341
9310                      0.9725534774066769
9320                      0.972718905759201
9330                      0.9728762445962478
9340                      0.9730255349990785
9350                      0.9731668185260784
9360                      0.9733001372039873
9370                      0.9734255335182967
9380                      0.973543050404695
9390                      0.9736527312396045
9400                      0.9737546198316714
9410                      0.9738487604127039
9420                      0.9739351976289861
9430                      0.974013976532232
9440                      0.9740851425710375
9450                      0.9741487415821061
9460                      0.9742048197814573
9470                      0.9742534237558604
9480                      0.9742946004544979
9490                      0.9743283971796401
9500                      0.9743548615787447
9510                      0.9743740416354058
9520                      0.9743859856611673
9530                      0.9743907422868108
9540                      0.9743883604537618
9550                      0.9743788894056264
9560                      0.9743623786799581
9570                      0.9743388780993263
9580                      0.9743084377632202
9590                      0.9742711080393427
9600                      0.9742269395552908
9610                      0.9741759831903204
9620                      0.9741182900663372
9630                      0.9740539115402185
9640                      0.9739828991947951
9650                      0.9739053048310307
9660                      0.9738211804591886
9670                      0.9737305782908215
9680                      0.9736335507302061
9690                      0.973530150366381
9700                      0.9734204299644812
9710                      0.9733044424577603
9720                      0.9731822409393789
9730                      0.9730538786539227
9740                      0.9729194089896455
9750                      0.9727788854699864
9760                      0.9726323617459435
9770                      0.9724798915873982
9780                      0.9723215288756558
9790                      0.9721573275952253
9800                      0.9719873418259214
9810                      0.9718116257352133
9820                      0.9716302335699496
9830                      0.9714432196492014
9840                      0.9712506383560182
9850                      0.9710525441301648
9860                      0.9708489914603946
9870                      0.9706400348768133
9880                      0.9704257289438488
9890                      0.9702061282523513
9900                      0.9699812874127179
9910                      0.969751261047421
9920                      0.969516103783994
9930                      0.969275870247989
9940                      0.9690306150557608
9950                      0.968780392807906
9960                      0.968525258082285
9970                      0.9682652654272853
9980                      0.968000469355233
9990                      0.9677309243358995
10000                     0.9674566847900485
