# Supplementary material for: An efficient approach for broadband sound absorption using periodic multi-layer solid inclusions in acoustic coatings
Source: PLoS One. 2024 Nov 21;19(11):e0311745. doi: 10.1371/journal.pone.0311745 (PMC11581354; doi:10.1371/journal.pone.0311745)
Supplement: S1 File — (ZIP) [file pone.0311745.s001.zip › Fig 6/fig6a.txt]

% Model:              单层散射体内径2mm，厚度6cm.mph
% Version:            COMSOL 6.1.0.252
% Date:               Aug 15 2023, 11:18
% Dimension:          1
% Nodes:              4000
% Expressions:        1
% Description:        全局
% freq (Hz)               Absorption coefficient
10                        0.0010874513013009457
20                        0.0010879173048039537
30                        0.0010892635632712144
40                        0.0010919901467224546
50                        0.0010966110458033862
60                        0.00110360118583408
70                        0.001113448508416548
80                        0.0011266397218385737
90                        0.0011436600816726594
100                       0.0011649932088731996
110                       0.0011911208712706012
120                       0.0012225228372304553
130                       0.0012596766783817825
140                       0.0013030576026493712
150                       0.0013531383239238082
160                       0.0014103889026143568
170                       0.0014752766345733637
180                       0.001548265938574822
190                       0.001629818286098983
200                       0.0017203921265570576
210                       0.0018204428237129644
220                       0.0019304226644198952
230                       0.002050780848631417
240                       0.002181963529804376
250                       0.002324413885065657
260                       0.0024785722108097152
270                       0.0026448760540306315
280                       0.0028237603865676197
290                       0.0030156578786721955
300                       0.0032209990913747433
310                       0.003440212822186761
320                       0.0036737265336275193
330                       0.003921966697302159
340                       0.004185359429359492
350                       0.00446433089930609
360                       0.004759308079959834
370                       0.005070719592792816
380                       0.0053989963573864985
390                       0.005744572602960352
400                       0.006107887038491855
410                       0.006489383900385226
420                       0.006889514353563997
430                       0.007308737972828938
440                       0.007747524417672902
450                       0.008206355155523815
460                       0.008685725844129966
470                       0.009186148229022861
480                       0.009708152972727424
490                       0.010252292462250012
500                       0.010819143969051148
510                       0.011409313262779164
520                       0.012023438327210978
530                       0.012662194307652586
540                       0.013326297834852507
550                       0.014016512957283012
560                       0.014733657080911122
570                       0.01547860794658551
580                       0.016252311374710948
590                       0.017055789541931432
600                       0.017890150919954273
610                       0.0187566008318103
620                       0.019656453311120203
630                       0.02059114449814803
640                       0.02156224769158499
650                       0.022571489221259844
660                       0.023620767483504168
670                       0.024712172370830898
680                       0.025848008006336354
690                       0.027030816377825118
700                       0.028263404112378265
710                       0.02954886995603556
720                       0.03089063471196396
730                       0.032292471551955804
740                       0.03375853664861972
750                       0.035293397981033925
760                       0.036902061203673675
770                       0.03858998782952383
780                       0.040363103243829745
790                       0.04222778654520121
800                       0.04419083626487963
810                       0.04625939728743167
820                       0.04844083830753343
830                       0.05074255856264143
840                       0.053171700923522414
850                       0.05573474643558107
860                       0.058436955810483804
870                       0.06128163066669634
880                       0.06426916825347251
890                       0.06739589721328776
900                       0.07065271678423224
910                       0.07402360350002435
920                       0.07748412304913477
930                       0.08100017441294016
940                       0.08452728296570688
950                       0.0880108344581414
960                       0.09138764207029282
970                       0.09458911476901566
980                       0.09754604661877442
990                       0.10019462507699084
1000                      0.10248285884114827
1010                      0.10437628214230898
1020                      0.10586180330504602
1030                      0.10694887511737827
1040                      0.10766777805652195
1050                      0.10806547851955517
1060                      0.1082000088695213
1070                      0.1081344889467627
1080                      0.10793175758344487
1090                      0.10765022896459109
1100                      0.10734120295980687
1110                      0.1070475421276571
1120                      0.10680344044189471
1130                      0.10663494998933087
1140                      0.1065609487016026
1150                      0.10659429930887776
1160                      0.10674302570069916
1170                      0.10701139873400711
1180                      0.10740087865826886
1190                      0.10791089661952158
1200                      0.10853947761772897
1210                      0.10928372204353198
1220                      0.11014016488183243
1230                      0.11110503383773962
1240                      0.11217442557299995
1250                      0.1133444151699452
1260                      0.11461111327947204
1270                      0.11597068043605474
1280                      0.11741930729674444
1290                      0.11895316538659106
1300                      0.12056833492901986
1310                      0.1222607118638167
1320                      0.1240258979904908
1330                      0.1258590783567345
1340                      0.12775488942464053
1350                      0.1297072841308975
1360                      0.13170940065921133
1370                      0.13375344533283084
1380                      0.13583059985419066
1390                      0.1379309675865592
1400                      0.1400435727327317
1410                      0.14215642920606975
1420                      0.1442566899731753
1430                      0.14633088811262807
1440                      0.1483652708283908
1450                      0.15034621920413827
1460                      0.15226073598156942
1470                      0.154096971053035
1480                      0.15584474545650373
1490                      0.15749602831016551
1500                      0.15904532088701095
1510                      0.1604899086393008
1520                      0.16182995431138048
1530                      0.16306842244012842
1540                      0.16421084431877475
1550                      0.16526494879778209
1560                      0.16624019798977951
1570                      0.16714727144936325
1580                      0.1679975443458901
1590                      0.16880259747393034
1600                      0.1695737889659622
1610                      0.1703219058683052
1620                      0.17105690320115963
1630                      0.17178772894536976
1640                      0.17252222739748813
1650                      0.17326710826490277
1660                      0.17402796809164878
1670                      0.1748093498414438
1680                      0.17561482829746988
1690                      0.17644711017891612
1700                      0.17730814079844126
1710                      0.17819921035712127
1720                      0.1791210557911579
1730                      0.18007395486629785
1740                      0.18105781108404806
1750                      0.18207222859304917
1760                      0.1831165771068617
1770                      0.18419004734653055
1780                      0.1852916975606742
1790                      0.18642049216795398
1800                      0.18757533333351195
1810                      0.18875508650160144
1820                      0.18995860057950997
1830                      0.19118472374927387
1840                      0.1924323155844634
1850                      0.19370025594555984
1860                      0.1949874514296842
1870                      0.19629283967223332
1880                      0.19761539198008526
1890                      0.19895411459782764
1900                      0.20030804893509602
1910                      0.2016762709670341
1920                      0.20305789005796349
1930                      0.204452047343888
1940                      0.2058579138908635
1950                      0.2072746887271213
1960                      0.20870159694175683
1970                      0.21013788785903875
1980                      0.2115828335563008
1990                      0.21303572763968448
2000                      0.21449588452069068
2010                      0.21596263912691194
2020                      0.2174353471702578
2030                      0.21891338595519205
2040                      0.22039615568727633
2050                      0.22188308128168477
2060                      0.22337361454453641
2070                      0.22486723658354069
2080                      0.22636346037852972
2090                      0.2278618332021496
2100                      0.22936193882619382
2110                      0.2308633991861644
2120                      0.23236587542121012
2130                      0.23386906805837804
2140                      0.2353727162275815
2150                      0.23687659586649934
2160                      0.23838051685861972
2170                      0.23988431917237696
2180                      0.2413878680581879
2190                      0.2428910485199911
2200                      0.2443937591581351
2210                      0.2458959056694855
2220                      0.2473973941420734
2230                      0.2488981244117079
2240                      0.25039798366449006
2250                      0.2518968404240284
2260                      0.2533945391323805
2270                      0.2548908954102944
2280                      0.2563856920955292
2290                      0.257878676139222
2300                      0.2593695564323466
2310                      0.26085800257126945
2320                      0.26234364459918136
2330                      0.2638260737846102
2340                      0.26530484437159074
2350                      0.26677947637981725
2360                      0.268249459384464
2370                      0.26971425729817855
2380                      0.27117331406094525
2390                      0.27262606022371005
2400                      0.2740719202840075
2410                      0.27551032069528103
2420                      0.2769406983148781
2430                      0.27836250920447503
2440                      0.27977523748124467
2450                      0.2811784040151126
2460                      0.2825715747415506
2470                      0.2839543682739365
2480                      0.2853264626529224
2490                      0.28668760094074686
2500                      0.2880375955083544
2510                      0.2893763308774392
2520                      0.29070376501131856
2530                      0.2920199290336585
2540                      0.29332492543382216
2550                      0.29461892478261076
2560                      0.2959021612038848
2570                      0.2971749266699689
2580                      0.2984375644380558
2590                      0.2996904617959747
2600                      0.30093404239866306
2610                      0.3021687584138212
2620                      0.30339508270556614
2630                      0.30461350124002473
2640                      0.30582450590932475
2650                      0.30702858788562193
2660                      0.30822623160717755
2670                      0.30941790948544823
2680                      0.31060407735487605
2690                      0.31178517067677725
2700                      0.31296160149202934
2710                      0.3141337560862588
2720                      0.31530199332578845
2730                      0.3164666435968091
2740                      0.3176280083019165
2750                      0.3187863598273869
2760                      0.319941941928126
2770                      0.3210949704538991
2780                      0.3222456343551491
2790                      0.32339409691160204
2800                      0.3245404971295328
2810                      0.32568495125456487
2820                      0.32682755435042543
2830                      0.3279683819313096
2840                      0.329107491583852
2850                      0.3302449245793958
2860                      0.3313807074387932
2870                      0.3325148534405512
2880                      0.33364736405936923
2890                      0.3347782303256083
2900                      0.33590743409760104
2910                      0.3370349492471002
2920                      0.33816074275662156
2930                      0.3392847757250058
2940                      0.34040700429057125
2950                      0.3415273804700506
2960                      0.3426458529163634
2970                      0.34376236760507317
2980                      0.34487686845059673
2990                      0.3459892978587078
3000                      0.34709959721729067
3010                      0.34820770733696704
3020                      0.34931356884105813
3030                      0.350417122509476
3040                      0.35151830958364494
3050                      0.3526170720359235
3060                      0.3537133528024232
3070                      0.3548070959924764
3080                      0.3558982470630724
3090                      0.3569867529759698
3100                      0.3580725623272224
3110                      0.35915562545788493
3120                      0.3602358945451485
3130                      0.36131332367606483
3140                      0.36238786890213526
3150                      0.36345948828072583
3160                      0.3645281418971562
3170                      0.3655937918763714
3180                      0.3666564023789832
3190                      0.36771593958338356
3200                      0.36877237165838417
3210                      0.36982566872091227
3220                      0.3708758027865404
3230                      0.37192274770958866
3240                      0.37296647911505043
3250                      0.37400697432256313
3260                      0.3750442122670854
3270                      0.37607817341055083
3280                      0.37710883965453224
3290                      0.37813619424722833
3300                      0.3791602216912534
3310                      0.38018090764862267
3320                      0.38119823884843296
3330                      0.38221220299642344
3340                      0.38322278868327697
3350                      0.3842299852990747
3360                      0.38523378295035926
3370                      0.38623417237876
3380                      0.38723114488587185
3390                      0.38822469226176326
3400                      0.3892148067165915
3410                      0.39020148081808503
3420                      0.3911847074328241
3430                      0.39216447967161705
3440                      0.39314079084009346
3450                      0.39411363439235114
3460                      0.3950830038897437
3470                      0.39604889296444934
3480                      0.3970112952851875
3490                      0.39797020452848497
3500                      0.3989256143536515
3510                      0.3998775183814599
3520                      0.4008259101765327
3530                      0.40177078323489146
3540                      0.4027121309734073
3550                      0.40364994672520427
3560                      0.40458422373759884
3570                      0.4055149551753814
3580                      0.4064421341274359
3590                      0.40736575361746896
3600                      0.4082858066191075
3610                      0.40920228607603937
3620                      0.41011518492475774
3630                      0.41102449612328207
3640                      0.41193021268265084
3650                      0.4128323277035484
3660                      0.4137308344159599
3670                      0.4146257262236972
3680                      0.41551699675094445
3690                      0.41640463989338294
3700                      0.417288649870864
3710                      0.4181690212834205
3720                      0.41904574916820136
3730                      0.4199188290579572
3740                      0.4207882570399223
3750                      0.4216540298147644
3760                      0.42251614475389165
3770                      0.4233745999553036
3780                      0.4242293942974499
3790                      0.4250805274884384
3800                      0.4259280001122603
3810                      0.42677181366878525
3820                      0.42761197060976763
3830                      0.42844847436628664
3840                      0.4292813293711538
3850                      0.43011054107349156
3860                      0.430936115944449
3870                      0.43175806147684404
3880                      0.43257638617530525
3890                      0.43339109953934474
3900                      0.4342022120382638
3910                      0.43500973507883756
3920                      0.43581368096556583
3930                      0.43661406285541504
3940                      0.4374108947059768
3950                      0.43820419121874743
3960                      0.4389939677786371
3970                      0.4397802403897809
3980                      0.44056302560865557
3990                      0.44134234047603027
4000                      0.44211820244787836
4010                      0.4428906293266093
4020                      0.44365963919263074
4030                      0.44442525033816604
4040                      0.4451874812026203
4050                      0.44594635031140306
4060                      0.44670187621736346
4070                      0.447454077446355
4080                      0.4482029724467007
4090                      0.4489485795427193
4100                      0.4496909168926133
4110                      0.45043000245115095
4120                      0.4511658539362431
4130                      0.45189848880027417
4140                      0.45262792420563114
4150                      0.45335417700428804
4160                      0.4540772637212733
4170                      0.4547972005418217
4180                      0.4555140033021796
4190                      0.45622768748328635
4200                      0.4569382682074754
4210                      0.45764576023793824
4220                      0.45835017798037825
4230                      0.45905153548688216
4240                      0.45974984646148986
4250                      0.4604451242673373
4260                      0.4611373819354647
4270                      0.46182663217439024
4280                      0.46251288738065977
4290                      0.46319615965053695
4300                      0.46387646079142086
4310                      0.46455380233472476
4320                      0.4652281955483544
4330                      0.46589965144907597
4340                      0.4665681808160038
4350                      0.46723379420291056
4360                      0.4678965019508403
4370                      0.4685563142006446
4380                      0.4692132409050881
4390                      0.4698672918404734
4400                      0.47051847661797486
4410                      0.4711668046951015
4420                      0.4718122853856239
4430                      0.47245492786987786
4440                      0.4730947412044546
4450                      0.473731734331305
4460                      0.4743659160859367
4470                      0.4749972952061249
4480                      0.47562588033901854
4490                      0.4762516800483263
4500                      0.47687470282116484
4510                      0.4774949570738417
4520                      0.47811245115765033
4530                      0.47872719336426806
4540                      0.4793391919300031
4550                      0.4799484550406603
4560                      0.4805549908351028
4570                      0.48115880740907246
4580                      0.4817599128179808
4590                      0.48235831508022775
4600                      0.48295402217921
4610                      0.483547042065848
4620                      0.4841373826603885
4630                      0.4847250518541192
4640                      0.4853100575105649
4650                      0.4858924074670391
4660                      0.4864721095353455
4670                      0.4870491715028423
4680                      0.48762360113294856
4690                      0.4881954061658078
4700                      0.4887645943186467
4710                      0.48933117328619746
4720                      0.4898951507409841
4730                      0.49045653433327996
4740                      0.49101533169184675
4750                      0.4915715504233499
4760                      0.4921251981131818
4770                      0.4926762823253251
4780                      0.49322481060214574
4790                      0.49377079046534755
4800                      0.49431422941577374
4810                      0.49485513493355526
4820                      0.4953935144789313
4830                      0.495929375492116
4840                      0.4964627253944297
4850                      0.4969935715882833
4860                      0.4975219214583042
4870                      0.4980477823717103
4880                      0.4985711616795411
4890                      0.49909206671729134
4900                      0.49961050480615554
4910                      0.5001264832540429
4920                      0.5006400093567729
4930                      0.5011510903994254
4940                      0.501659733657849
4950                      0.5021659463996464
4960                      0.5026697358863881
4970                      0.503171109374491
4980                      0.5036700741171694
4990                      0.5041666373661204
5000                      0.5046608063731419
5010                      0.5051525883915291
5020                      0.5056419906782528
5030                      0.5061290204953277
5040                      0.5066136851115014
5050                      0.5070959918037182
5060                      0.5075759478590496
5070                      0.5080535605758092
5080                      0.5085288372652295
5090                      0.5090017852526276
5100                      0.5094724118788347
5110                      0.5099407245008956
5120                      0.5104067304938413
5130                      0.5108704372506924
5140                      0.5113318521841621
5150                      0.5117909827262263
5160                      0.5122478363298055
5170                      0.5127024204680758
5180                      0.5131547426355926
5190                      0.5136048103476523
5200                      0.5140526311407081
5210                      0.5144982125719653
5220                      0.514941562219347
5230                      0.5153826876807912
5240                      0.5158215965738673
5250                      0.5162582965351253
5260                      0.5166927952194132
5270                      0.5171251002989281
5280                      0.5175552194623513
5290                      0.5179831604138769
5300                      0.5184089308720911
5310                      0.5188325385688514
5320                      0.5192539912483395
5330                      0.519673296665401
5340                      0.5200904625845126
5350                      0.5205054967786789
5360                      0.5209184070275099
5370                      0.5213292011163881
5380                      0.5217378868348808
5390                      0.5221444719752705
5400                      0.522548964331008
5410                      0.5229513716955109
5420                      0.523351701860439
5430                      0.5237499626142135
5440                      0.5241461617407316
5450                      0.524540307017323
5460                      0.5249324062135654
5470                      0.5253224670896495
5480                      0.5257104973945732
5490                      0.5260965048647432
5500                      0.5264804972219936
5510                      0.526862482172312
5520                      0.5272424674038363
5530                      0.5276204605850267
5540                      0.5279964693634908
5550                      0.5283705013636477
5560                      0.5287425641852972
5570                      0.5291126654016068
5580                      0.5294808125578394
5590                      0.5298470131689583
5600                      0.5302112747183249
5610                      0.5305736046558881
5620                      0.5309340103963547
5630                      0.531292499317563
5640                      0.5316490787588901
5650                      0.5320037560196538
5660                      0.5323565383573322
5670                      0.5327074329863721
5680                      0.5330564470764714
5690                      0.5334035877514043
5700                      0.5337488620875219
5710                      0.534092277112849
5720                      0.5344338398054087
5730                      0.534773557092776
5740                      0.5351114358506694
5750                      0.5354474829023401
5760                      0.535781705017764
5770                      0.5361141089131691
5780                      0.5364447012500277
5790                      0.5367734886353037
5800                      0.5371004776207464
5810                      0.5374256747028754
5820                      0.5377490863228962
5830                      0.5380707188669861
5840                      0.5383905786660041
5850                      0.5387086719963761
5860                      0.539025005080384
5870                      0.5393395840865527
5880                      0.5396524151307726
5890                      0.5399635042764848
5900                      0.5402728575363351
5910                      0.5405804808725507
5920                      0.5408863801986443
5930                      0.5411905613803365
5940                      0.5414930302370966
5950                      0.5417937925434062
5960                      0.5420928540303878
5970                      0.5423902203874199
5980                      0.5426858972639681
5990                      0.5429798902709364
6000                      0.5432722049831125
6010                      0.5435628469402867
6020                      0.5438518216497091
6030                      0.5441391345877631
6040                      0.5444247912022286
6050                      0.5447087969136786
6060                      0.5449911571182641
6070                      0.5452718771889979
6080                      0.5455509624781779
6090                      0.5458284183191232
6100                      0.5461042500283406
6110                      0.5463784629069088
6120                      0.5466510622431865
6130                      0.5469220533137993
6140                      0.5471914413857583
6150                      0.5474592317181949
6160                      0.5477254295637357
6170                      0.5479900401703048
6180                      0.5482530687821965
6190                      0.548514520641746
6200                      0.5487744009905496
6210                      0.5490327150703341
6220                      0.5492894681242415
6230                      0.5495446653979418
6240                      0.549798312140003
6250                      0.55005041360295
6260                      0.550300975043926
6270                      0.5505500017250311
6280                      0.5507974989137827
6290                      0.5510434718836181
6300                      0.5512879259138925
6310                      0.5515308662900024
6320                      0.5517722983037057
6330                      0.5520122272526617
6340                      0.5522506584404817
6350                      0.5524875971767325
6360                      0.5527230487762446
6370                      0.5529570185590227
6380                      0.5531895118497506
6390                      0.5534205339773791
6400                      0.55365009027438
6410                      0.5538781860766695
6420                      0.5541048267224129
6430                      0.5543300175520856
6440                      0.5545537639068443
6450                      0.5547760711290812
6460                      0.5549969445606175
6470                      0.5552163895426078
6480                      0.555434411414809
6490                      0.555651015514532
6500                      0.5558662071761771
6510                      0.5560799917305241
6520                      0.556292374503932
6530                      0.5565033608176664
6540                      0.5567129559870552
6550                      0.5569211653212052
6560                      0.5571279941217524
6570                      0.55733344768256
6580                      0.5575375312891111
6590                      0.5577402502176735
6600                      0.5579416097347212
6610                      0.5581416150962848
6620                      0.5583402715474943
6630                      0.558537584321954
6640                      0.5587335586406748
6650                      0.5589281997124811
6660                      0.5591215127324543
6670                      0.5593135028820648
6680                      0.5595041753282094
6690                      0.5596935352227688
6700                      0.5598815877023782
6710                      0.5600683378876303
6720                      0.5602537908824289
6730                      0.5604379517739259
6740                      0.5606208256315861
6750                      0.5608024175067943
6760                      0.5609827324328063
6770                      0.5611617754235911
6780                      0.5613395514736781
6790                      0.5615160655579547
6800                      0.5616913226305823
6810                      0.5618653276252166
6820                      0.5620380854538898
6830                      0.5622096010072155
6840                      0.5623798791533664
6850                      0.5625489247379366
6860                      0.562716742583546
6870                      0.5628833374891611
6880                      0.5630487142300261
6890                      0.5632128775567992
6900                      0.5633758321954693
6910                      0.5635375828466896
6920                      0.5636981341857086
6930                      0.5638574908615575
6940                      0.564015657496866
6950                      0.5641726386873933
6960                      0.564328439001505
6970                      0.5644830629801563
6980                      0.5646365151358489
6990                      0.5647887999529217
7000                      0.5649399218865534
7010                      0.5650898853625599
7020                      0.5652386947773427
7030                      0.5653863544968449
7040                      0.5655328688565076
7050                      0.5656782421608997
7060                      0.5658224786832948
7070                      0.5659655826650516
7080                      0.5661075583154351
7090                      0.566248409811162
7100                      0.5663881412960392
7110                      0.5665267568804077
7120                      0.5666642606413062
7130                      0.5668006566210496
7140                      0.5669359488282463
7150                      0.5670701412362871
7160                      0.5672032377836098
7170                      0.5673352423733939
7180                      0.5674661588730419
7190                      0.5675959911141459
7200                      0.5677247428920635
7210                      0.5678524179660012
7220                      0.5679790200585093
7230                      0.568104552855462
7240                      0.5682290200062403
7250                      0.5683524251233812
7260                      0.5684747717826462
7270                      0.5685960635231234
7280                      0.568716303847411
7290                      0.5688354962215738
7300                      0.5689536440755449
7310                      0.5690707508033352
7320                      0.5691868197633649
7330                      0.5693018542790256
7340                      0.569415857639036
7350                      0.5695288330978143
7360                      0.5696407838764976
7370                      0.5697517131636078
7380                      0.5698616241154876
7390                      0.5699705198573168
7400                      0.5700784034842701
7410                      0.5701852780623357
7420                      0.5702911466293347
7430                      0.5703960121962468
7440                      0.5704998777484309
7450                      0.5706027462466565
7460                      0.5707046206289956
7470                      0.5708055038116939
7480                      0.5709053986912414
7490                      0.5710043081454105
7500                      0.5711022350352529
7510                      0.5711991822067592
7520                      0.571295152492297
7530                      0.5713901487126322
7540                      0.5714841736787198
7550                      0.5715772301934472
7560                      0.5716693210535551
7570                      0.5717604490514604
7580                      0.5718506169773105
7590                      0.5719398276206213
7600                      0.5720280837724714
7610                      0.5721153882271708
7620                      0.5722017437842366
7630                      0.5722871532501115
7640                      0.5723716194404747
7650                      0.5724551451813686
7660                      0.572537733311332
7670                      0.5726193866832585
7680                      0.5727001081654276
7690                      0.5727799006440413
7700                      0.5728587670237493
7710                      0.5729367102298062
7720                      0.5730137332091527
7730                      0.573089838931744
7740                      0.5731650303919217
7750                      0.5732393106090129
7760                      0.5733126826291248
7770                      0.573385149525058
7780                      0.5734567143984876
7790                      0.5735273803788976
7800                      0.5735971506259049
7810                      0.5736660283284738
7820                      0.5737340167057113
7830                      0.5738011190076078
7840                      0.5738673385141653
7850                      0.5739326785361993
7860                      0.5739971424149543
7870                      0.5740607335220178
7880                      0.5741234552587064
7890                      0.5741853110560923
7900                      0.5742463043738704
7910                      0.5743064387001917
7920                      0.5743657175508861
7930                      0.574424144468221
7940                      0.5744817230203675
7950                      0.5745384568001646
7960                      0.5745943494238543
7970                      0.5746494045304626
7980                      0.5747036257795264
7990                      0.5747570168508538
8000                      0.5748095814421244
8010                      0.5748613232680899
8020                      0.5749122460585524
8030                      0.5749623535572772
8040                      0.5750116495197509
8050                      0.5750601377120828
8060                      0.5751078219089649
8070                      0.5751547058921082
8080                      0.5752007934483219
8090                      0.5752460883679962
8100                      0.575290594443207
8110                      0.5753343154658642
8120                      0.5753772552262664
8130                      0.575419417511206
8140                      0.575460806101983
8150                      0.5755014247731413
8160                      0.5755412772907942
8170                      0.5755803674105009
8180                      0.5756186988762912
8190                      0.575656275418815
8200                      0.5756931007539126
8210                      0.5757291785810832
8220                      0.5757645125824311
8230                      0.5757991064209331
8240                      0.575832963739559
8250                      0.5758660881600672
8260                      0.5758984832815093
8270                      0.5759301526796887
8280                      0.5759610999061618
8290                      0.5759913284869795
8300                      0.5760208419224206
8310                      0.5760496436860421
8320                      0.5760777372238159
8330                      0.5761051259543126
8340                      0.576131813267523
8350                      0.576157802524863
8360                      0.5761830970589424
8370                      0.5762077001731947
8380                      0.5762316151418714
8390                      0.5762548452101822
8400                      0.576277393593887
8410                      0.5762992634800645
8420                      0.5763204580268464
8430                      0.5763409803638855
8440                      0.5763608335928002
8450                      0.5763800207874323
8460                      0.576398544994575
8470                      0.5764164092343985
8480                      0.5764336165008044
8490                      0.5764501697628222
8500                      0.5764660719646465
8510                      0.5764813260267456
8520                      0.5764959348468162
8530                      0.5765099013002943
8540                      0.5765232282414567
8550                      0.5765359185045583
8560                      0.5765479749044264
8570                      0.5765594002377572
8580                      0.5765701972838522
8590                      0.5765803688059925
8600                      0.5765899175522736
8610                      0.5765988462567004
8620                      0.5766071576401485
8630                      0.5766148544114356
8640                      0.5766219392686903
8650                      0.5766284148998044
8660                      0.5766342839839861
8670                      0.5766395491925185
8680                      0.5766442131896425
8690                      0.576648278633962
8700                      0.5766517481787148
8710                      0.5766546244732937
8720                      0.5766569101636936
8730                      0.5766586078936295
8740                      0.5766597203051724
8750                      0.5766602500394507
8760                      0.5766601997374909
8770                      0.5766595720407599
8780                      0.576658369592049
8790                      0.5766565950355311
8800                      0.5766542510177455
8810                      0.5766513401880831
8820                      0.5766478651984481
8830                      0.5766438287048332
8840                      0.576639233366377
8850                      0.5766340818465576
8860                      0.5766283768128608
8870                      0.5766221209371891
8880                      0.5766153168955486
8890                      0.5766079673687672
8900                      0.5766000750418458
8910                      0.57659164260412
8920                      0.5765826727492217
8930                      0.576573168174731
8940                      0.5765631315821325
8950                      0.5765525656764335
8960                      0.5765414731660901
8970                      0.5765298567620976
8980                      0.5765177191783484
8990                      0.5765050631306938
9000                      0.5764918913365433
9010                      0.5764782065146755
9020                      0.5764640113843573
9030                      0.5764493086648002
9040                      0.5764341010749587
9050                      0.5764183913325043
9060                      0.5764021821534601
9070                      0.5763854762515215
9080                      0.5763682763370963
9090                      0.5763505851171635
9100                      0.5763324052940766
9110                      0.5763137395651983
9120                      0.5762945906219945
9130                      0.5762749611494816
9140                      0.5762548538255499
9150                      0.5762342713199684
9160                      0.5762132162938289
9170                      0.5761916913989908
9180                      0.5761696992773992
9190                      0.5761472425598226
9200                      0.5761243238659515
9210                      0.5761009458032642
9220                      0.5760771109663867
9230                      0.5760528219366544
9240                      0.5760280812811435
9250                      0.5760028915524945
9260                      0.5759772552877754
9270                      0.5759511750085609
9280                      0.5759246532196433
9290                      0.5758976924090036
9300                      0.5758702950469732
9310                      0.5758424635861706
9320                      0.5758142004602802
9330                      0.575785508084387
9340                      0.5757563888538821
9350                      0.5757268451445431
9360                      0.5756968793116746
9370                      0.5756664936902962
9380                      0.5756356905940596
9390                      0.5756044723155334
9400                      0.5755728411255491
9410                      0.5755407992730779
9420                      0.5755083489847876
9430                      0.5754754924650625
9440                      0.5754422318953476
9450                      0.5754085694344303
9460                      0.5753745072177127
9470                      0.5753400473573775
9480                      0.5753051919424245
9490                      0.5752699430378654
9500                      0.5752343026852091
9510                      0.5751982729020773
9520                      0.5751618556822304
9530                      0.575125052995246
9540                      0.5750878667868193
9550                      0.5750502989783829
9560                      0.5750123514674396
9570                      0.5749740261269404
9580                      0.5749353248061018
9590                      0.5748962493295793
9600                      0.5748568014980463
9610                      0.5748169830881817
9620                      0.5747767958522196
9630                      0.5747362415187838
9640                      0.5746953217923645
9650                      0.5746540383534349
9660                      0.5746123928589213
9670                      0.5745703869418733
9680                      0.5745280222120079
9690                      0.5744853002553516
9700                      0.5744422226346901
9710                      0.5743987908897279
9720                      0.5743550065370762
9730                      0.5743108710707299
9740                      0.5742663859617185
9750                      0.5742215526587897
9760                      0.5741763725884084
9770                      0.5741308471549917
9780                      0.5740849777411913
9790                      0.5740387657080468
9800                      0.5739922123951997
9810                      0.5739453191213713
9820                      0.5738980871844446
9830                      0.5738505178619349
9840                      0.5738026124108815
9850                      0.5737543720686983
9860                      0.573705798053145
9870                      0.5736568915629324
9880                      0.5736076537777481
9890                      0.5735580858587966
9900                      0.573508188949376
9910                      0.5734579641749165
9920                      0.5734074126435795
9930                      0.5733565354467931
9940                      0.5733053336594969
9950                      0.573253808340624
9960                      0.5732019605336991
9970                      0.5731497912670869
9980                      0.5730973015548457
9990                      0.5730444923969048
10000                     0.5729913647800047
10                        0.0010875534908937334
20                        0.0010886915786717521
30                        0.0010918211445515302
40                        0.0010979846894452194
50                        0.001108249095010061
60                        0.0011236288873168743
70                        0.0011451542401870185
80                        0.0011738526908811053
90                        0.001210748565101838
100                       0.001256862569717132
110                       0.0013132113069148632
120                       0.0013808067547796954
130                       0.001460655863459781
140                       0.0015537600365981286
150                       0.0016611146831221335
160                       0.0017837087445751187
170                       0.001922524275083548
180                       0.0020785359741012366
190                       0.0022527107676619806
200                       0.0024460073922709658
210                       0.0026593760112024745
220                       0.0028937577947530935
230                       0.0031500846477396927
240                       0.0034292787887072462
250                       0.003732252476592146
260                       0.004059907783570793
270                       0.004413136217245817
280                       0.004792818688190814
290                       0.005199825211295028
300                       0.005635014842607311
310                       0.006099235593221675
320                       0.006593324420380187
330                       0.007118107229127313
340                       0.007674399024402367
350                       0.008263003995317209
360                       0.008884715926449904
370                       0.009540318292353911
380                       0.010230584954130761
390                       0.01095628040878649
400                       0.011718160540680422
410                       0.012516973524268282
420                       0.013353460394474603
430                       0.014228356349497595
440                       0.01514239172143983
450                       0.016096293520939886
460                       0.017090786833061533
470                       0.018126596722316424
480                       0.019204450078988633
490                       0.020325077940562375
500                       0.02148921812156479
510                       0.022697617947536552
520                       0.02395103736725923
530                       0.025250252909600146
540                       0.026596061408011185
550                       0.02798928453958016
560                       0.029430774052690012
570                       0.030921417354400682
580                       0.03246214359122257
590                       0.03405393070610785
600                       0.03569781352215384
610                       0.03739489234365734
620                       0.039146342457845984
630                       0.04095342495396159
640                       0.04281749891960274
650                       0.044740034400721496
660                       0.04672262729269139
670                       0.04876701478282908
680                       0.05087509357181197
690                       0.05304893846920422
700                       0.05529082349780601
710                       0.057603243151079564
720                       0.059988935995295534
730                       0.06245090828520106
740                       0.06499245773726892
750                       0.06761719608442396
760                       0.07032906957494989
770                       0.07313237383275484
780                       0.07603176111708099
790                       0.07903223596886788
800                       0.08213913135284523
810                       0.08535805994768175
820                       0.08869482923302774
830                       0.09215530726209775
840                       0.09574522467928104
850                       0.0994698908803594
860                       0.10333380982812801
870                       0.10734016688168757
880                       0.11149017559493657
890                       0.11578227462633084
900                       0.12021118905259565
910                       0.12476690018036363
920                       0.12943361458203784
930                       0.13418889015798507
940                       0.1390031220008371
950                       0.14383966011050364
960                       0.14865580732426653
970                       0.15340487830631333
980                       0.15803931128146487
990                       0.1625145536650866
1000                      0.16679314270169787
1010                      0.1708482029030165
1020                      0.17466557247309045
1030                      0.17824402704731102
1040                      0.1815935132171197
1050                      0.18473181390752347
1060                      0.18768041449838424
1070                      0.1904604918345394
1080                      0.19308979873226262
1090                      0.19558093454518666
1100                      0.19794113238329758
1110                      0.20017337122351186
1120                      0.20227839064220243
1130                      0.20425706670490262
1140                      0.20611261430448746
1150                      0.20785218226936997
1160                      0.20948759431963515
1170                      0.21103519821195893
1180                      0.21251497007893894
1190                      0.21394914264779719
1200                      0.21536066248585395
1210                      0.21677174235031504
1220                      0.21820269353147748
1230                      0.21967112579702597
1240                      0.2211915205574001
1250                      0.22277512652869103
1260                      0.2244300998013533
1270                      0.22616180435675237
1280                      0.22797319939950433
1290                      0.22986525568777116
1300                      0.23183736076144046
1310                      0.2338876882425761
1320                      0.23601351900072975
1330                      0.23821151020084186
1340                      0.24047791355075598
1350                      0.24280874787821682
1360                      0.2451999320304401
1370                      0.2476473843222906
1380                      0.2501470950933098
1390                      0.25269517768599714
1400                      0.2552879024828437
1410                      0.2579217181289398
1420                      0.26059326289126505
1430                      0.2632993689345551
1440                      0.2660370612913002
1450                      0.268803553160878
1460                      0.27159623870367167
1470                      0.27441268404093644
1480                      0.27725061741753976
1490                      0.28010791861521556
1500                      0.28298260823731425
1510                      0.28587283686486764
1520                      0.28877687438770383
1530                      0.2916930994956418
1540                      0.2946199893179373
1550                      0.2975561093747616
1560                      0.3005001036497602
1570                      0.3034506848631693
1580                      0.3064066248038887
1590                      0.30936674489836224
1600                      0.31232990665335414
1610                      0.31529500236038255
1620                      0.3182609457021126
1630                      0.32122666262481225
1640                      0.3241910823197226
1650                      0.3271531286608893
1660                      0.3301117120221324
1670                      0.33306572207069995
1680                      0.336014021509909
1690                      0.3389554413011703
1700                      0.341888777840721
1710                      0.3448127923615939
1720                      0.34772621310436935
1730                      0.3506277407360643
1740                      0.35351605712043777
1750                      0.35638983790486267
1760                      0.3592477686045539
1770                      0.36208856409294066
1780                      0.36491099098907465
1790                      0.36771389173253677
1800                      0.3704962096541059
1810                      0.373257013232715
1820                      0.37599551821527144
1830                      0.378711106138616
1840                      0.38140333763830836
1850                      0.3840719597480504
1860                      0.38671690633289146
1870                      0.3893382915753346
1880                      0.39193639687870563
1890                      0.3945116520337518
1900                      0.397064611853154
1910                      0.3995959298119617
1920                      0.4021063302496264
1930                      0.4045965806202595
1940                      0.40706746526679416
1950                      0.4095197616321512
1960                      0.41195421980251823
1970                      0.41437154576229573
1980                      0.41677238850170906
1990                      0.4191573308453289
2000                      0.42152688371161007
2010                      0.42388148336736287
2020                      0.4262214911665019
2030                      0.4285471952623433
2040                      0.4308588137475181
2050                      0.43315649886747076
2060                      0.435440341814722
2070                      0.4377103778277105
2080                      0.43996659140870276
2090                      0.44220892134694023
2100                      0.4444372655566432
2110                      0.4466514855960525
2120                      0.448851410850848
2130                      0.45103684240279596
2140                      0.45320755660066214
2150                      0.4553633084124836
2160                      0.4575038345664525
2170                      0.45962885662617325
2180                      0.461738083991144
2190                      0.46383121693868656
2200                      0.4659079497350177
2210                      0.4679679738582746
2220                      0.47001098136940034
2230                      0.4720366684236217
2240                      0.47404473892144605
2250                      0.47603490826804584
2260                      0.4780069071502624
2270                      0.4799604853340459
2280                      0.48189541532169144
2290                      0.4838114958153553
2300                      0.48570855488020803
2310                      0.48758645269519985
2320                      0.4894450838070855
2330                      0.4912843788091864
2340                      0.49310430537272065
2350                      0.4949048685978654
2360                      0.49668611065729773
2370                      0.49844810975745124
2380                      0.5001909784378911
2390                      0.5019148612664884
2400                      0.5036199320173723
2410                      0.5053063904187793
2420                      0.5069744585818763
2430                      0.5086243772045174
2440                      0.5102564016890752
2450                      0.5118707982583668
2460                      0.5134678401805528
2470                      0.5150478041902057
2480                      0.5166109671761321
2490                      0.5181576031934326
2500                      0.5196879808491499
2510                      0.5212023610693695
2520                      0.5227009952745354
2530                      0.5241841239448137
2540                      0.5256519755717814
2550                      0.5271047659516652
2560                      0.5285426978131695
2570                      0.5299659607174061
2580                      0.5313747312080987
2590                      0.5327691731608153
2600                      0.534149438300695
2610                      0.5355156668423411
2620                      0.5368679882269951
2630                      0.5382065219197661
2640                      0.53953137824582
2650                      0.5408426592393702
2660                      0.5421404594889276
2670                      0.5434248669661461
2680                      0.544695963822651
2690                      0.5459538271506545
2700                      0.5471985296996036
2710                      0.5484301405429712
2720                      0.5496487257022615
2730                      0.5508543487123598
2740                      0.552047071144877
2750                      0.5532269530797764
2760                      0.5543940535311157
2770                      0.5555484308279619
2780                      0.5566901429540567
2790                      0.5578192478465187
2800                      0.5589358036561297
2810                      0.5600398689732351
2820                      0.5611315030189872
2830                      0.562210765804781
2840                      0.5632777182623019
2850                      0.5643324223454651
2860                      0.5653749411050706
2870                      0.5664053387415855
2880                      0.5674236806320236
2890                      0.5684300333394275
2900                      0.5694244646019645
2910                      0.5704070433057684
2920                      0.5713778394441995
2930                      0.5723369240632061
2940                      0.5732843691986083
2950                      0.5742202478031746
2960                      0.575144633669646
2970                      0.5760576013481952
2980                      0.5769592260623746
2990                      0.5778495836251891
3000                      0.5787287503541243
3010                      0.5795968029903029
3020                      0.580453818619949
3030                      0.5812998745993483
3040                      0.5821350484865269
3050                      0.5829594179751136
3060                      0.5837730608363967
3070                      0.5845760548652388
3080                      0.585368477830983
3090                      0.5861504074362989
3100                      0.5869219212775965
3110                      0.5876830968127364
3120                      0.5884340113314126
3130                      0.5891747419315145
3140                      0.5899053654965498
3150                      0.5906259586789395
3160                      0.5913365978833829
3170                      0.5920373592552182
3180                      0.5927283186695435
3190                      0.5934095517216866
3200                      0.5940811337212344
3210                      0.5947431396841685
3220                      0.5953956443297257
3230                      0.5960387220749117
3240                      0.596672447031718
3250                      0.5972968930039468
3260                      0.5979121334846335
3270                      0.5985182416543052
3280                      0.5991152903780859
3290                      0.599703352204523
3300                      0.6002824993630036
3310                      0.6008528037623122
3320                      0.6014143369882345
3330                      0.6019671703007827
3340                      0.6025113746326681
3350                      0.6030470205851577
3360                      0.6035741784262869
3370                      0.6040929180854542
3380                      0.6046033091508525
3390                      0.6051054208648747
3400                      0.605599322117915
3410                      0.60608508144426
3420                      0.6065627670150349
3430                      0.607032446632968
3440                      0.6074941877236754
3450                      0.607948057330291
3460                      0.6083941221037981
3470                      0.6088324482957979
3480                      0.6092631017497594
3490                      0.6096861478922724
3500                      0.6101016517240887
3510                      0.6105096778107477
3520                      0.6109102902744308
3530                      0.6113035527839832
3540                      0.6116895285478177
3550                      0.6120682803044551
3560                      0.6124398703152933
3570                      0.6128043603577966
3580                      0.6131618117196834
3590                      0.6135122851928005
3600                      0.6138558410690825
3610                      0.6141925391377598
3620                      0.6145224386838467
3630                      0.6148455984857935
3640                      0.6151620768180726
3650                      0.615471931452637
3660                      0.6157752196624906
3670                      0.6160719982264921
3680                      0.6163623234365563
3690                      0.6166462511045474
3700                      0.6169238365719774
3710                      0.6171951347195739
3720                      0.6174601999795499
3730                      0.6177190863474915
3740                      0.6179718473946291
3750                      0.6182185362830093
3760                      0.6184592057784084
3770                      0.6186939082651124
3780                      0.6189226957607676
3790                      0.6191456199298858
3800                      0.6193627320983766
3810                      0.6195740832674227
3820                      0.6197797241262628
3830                      0.6199797050641371
3840                      0.6201740761817188
3850                      0.6203628873023268
3860                      0.6205461879807989
3870                      0.6207240275123028
3880                      0.6208964549391042
3890                      0.6210635190588256
3900                      0.62122526842821
3910                      0.621381751368919
3920                      0.6215330159712299
3930                      0.621679110097359
3940                      0.6218200813851233
3950                      0.6219559772487175
3960                      0.6220868448825368
3970                      0.6222127312614428
3980                      0.6223336831448262
3990                      0.6224497470759796
4000                      0.6225609693863048
4010                      0.622667396195175
4020                      0.6227690734149274
4030                      0.6228660467502118
4040                      0.6229583617026834
4050                      0.6230460635726549
4060                      0.6231291974614531
4070                      0.6232078082744936
4080                      0.6232819407230715
4090                      0.6233516393260023
4100                      0.623416948411972
4110                      0.6234779121191146
4120                      0.6235345743965631
4130                      0.6235869790028962
4140                      0.6236351695047074
4150                      0.6236791892743412
4160                      0.6237190814862069
4170                      0.623754889111557
4180                      0.6237866549138547
4190                      0.6238144214398982
4200                      0.6238382310131806
4210                      0.6238581257249423
4220                      0.6238741474231482
4230                      0.6238863377018291
4240                      0.6238947378902122
4250                      0.6238993890396982
4260                      0.6239003319112646
4270                      0.6238976069631418
4280                      0.6238912543375676
4290                      0.623881313848097
4300                      0.6238678249664171
4310                      0.6238508268107257
4320                      0.623830358133541
4330                      0.6238064573122177
4340                      0.6237791623369658
4350                      0.6237485108038663
4360                      0.6237145399053702
4370                      0.6236772864252713
4380                      0.6236367867312257
4390                      0.6235930767739161
4400                      0.6235461920813183
4410                      0.6234961677597024
4420                      0.6234430384925407
4430                      0.623386838542847
4440                      0.6233276017561222
4450                      0.6232653615643271
4460                      0.6232001509917237
4470                      0.6231320026622462
4480                      0.6230609488058197
4490                      0.6229870212688688
4500                      0.6229102515226388
4510                      0.6228306706752185
4520                      0.6227483094814292
4530                      0.6226631983551848
4540                      0.6225753673815158
4550                      0.622484846328724
4560                      0.6223916646605476
4570                      0.6222958515495876
4580                      0.6221974358886377
4590                      0.6220964463023665
4600                      0.621992911160389
4610                      0.621886858586385
4620                      0.6217783164700308
4630                      0.621667312475027
4640                      0.6215538740489173
4650                      0.6214380284306835
4660                      0.6213198026571769
4670                      0.6211992235683623
4680                      0.6210763178127447
4690                      0.620951111850079
4700                      0.6208236319532512
4710                      0.620693904210432
4720                      0.6205619545229166
4730                      0.6204278086053776
4740                      0.6202914919826057
4750                      0.6201530299855091
4760                      0.6200124477475623
4770                      0.6198697701975201
4780                      0.6197250220546766
4790                      0.619578227820204
4800                      0.6194294117693353
4810                      0.6192785979433733
4820                      0.6191258101396422
4830                      0.618971071902367
4840                      0.6188144065128041
4850                      0.618655836978773
4860                      0.6184953860247098
4870                      0.618333076081667
4880                      0.6181689292765797
4890                      0.6180029674231236
4900                      0.6178352120112791
4910                      0.6176656841991397
4920                      0.6174944048027345
4930                      0.6173213942894646
4940                      0.617146672768691
4950                      0.6169702599865547
4960                      0.6167921753182983
4970                      0.6166124377635673
4980                      0.6164310659415119
4990                      0.6162480780877295
5000                      0.6160634920501329
5010                      0.6158773252888234
5020                      0.615689594873869
5030                      0.6155003174861668
5040                      0.615309509418756
5050                      0.6151171865783664
5060                      0.614923364490336
5070                      0.6147280583016554
5080                      0.614531282786962
5090                      0.6143330523558981
5100                      0.6141333810602052
5110                      0.6139322826032716
5120                      0.6137297703502386
5130                      0.6135258573387355
5140                      0.6133205562917448
5150                      0.6131138796304485
5160                      0.6129058394895284
5170                      0.6126964477314549
5180                      0.6124857159640331
5190                      0.6122736555559948
5200                      0.6120602776575108
5210                      0.6118455932169731
5220                      0.6116296130009197
5230                      0.6114123476152513
5240                      0.6111938075247605
5250                      0.6109740030748616
5260                      0.6107529445121511
5270                      0.6105306420067285
5280                      0.610307105672945
5290                      0.610082345592016
5300                      0.6098563718310963
5310                      0.609629194466472
5320                      0.6094008236026562
5330                      0.6091712693922255
5340                      0.6089405420550791
5350                      0.608708651896601
5360                      0.6084756093238386
5370                      0.6082414248633048
5380                      0.6080061091746254
5390                      0.6077696730634528
5400                      0.6075321274951966
5410                      0.6072934836052135
5420                      0.607053752707436
5430                      0.6068129463027461
5440                      0.6065710760850598
5450                      0.6063281539459471
5460                      0.6060841919779811
5470                      0.6058392024768727
5480                      0.6055931979399366
5490                      0.6053461910671164
5500                      0.6050981947571223
5510                      0.6048492221043955
5520                      0.6045992863933878
5530                      0.6043484010934786
5540                      0.6040965798516487
5550                      0.6038438364841324
5560                      0.6035901849684122
5570                      0.6033356394351159
5580                      0.6030802141560713
5590                      0.602823923536158
5600                      0.6025667821020255
5610                      0.6023088044918117
5620                      0.6020500054451787
5630                      0.6017903997917188
5640                      0.6015300024412725
5650                      0.6012688283735912
5660                      0.6010068926286363
5670                      0.6007442102961353
5680                      0.600480796507657
5690                      0.6002166664269424
5700                      0.599951835242341
5710                      0.5996863181581925
5720                      0.5994201303883846
5730                      0.5991532871499239
5740                      0.5988858036556919
5750                      0.5986176951100148
5760                      0.5983489767033654
5770                      0.5980796636074017
5780                      0.5978097709711896
5790                      0.5975393139178715
5800                      0.5972683075414376
5810                      0.5969967669042525
5820                      0.5967247070337702
5830                      0.5964521429221468
5840                      0.5961790895228741
5850                      0.5959055617507408
5860                      0.5956315744797451
5870                      0.5953571425422448
5880                      0.5950822807284968
5890                      0.5948070037850316
5900                      0.5945313264149217
5910                      0.5942552632769001
5920                      0.5939788289834838
5930                      0.5937020381026442
5940                      0.5934249051550212
5950                      0.5931474446144667
5960                      0.592869670905749
5970                      0.5925915984058481
5980                      0.5923132414407055
5990                      0.592034614285128
6000                      0.5917557311611021
6010                      0.5914766062370531
6020                      0.5911972536249461
6030                      0.5909176873792359
6040                      0.5906379214945906
6050                      0.5903579699043052
6060                      0.5900778464765606
6070                      0.5897975650140379
6080                      0.589517139248656
6090                      0.5892365828415983
6100                      0.588955909377076
6110                      0.5886751323618494
6120                      0.5883942652209945
6130                      0.5881133212938507
6140                      0.5878323138309787
6150                      0.5875512559907965
6160                      0.5872701608346866
6170                      0.5869890413245927
6180                      0.5867079103174913
6190                      0.5864267805624391
6200                      0.5861456646961511
6210                      0.5858645752381186
6220                      0.5855835245880685
6230                      0.5853025250195203
6240                      0.585021588678126
6250                      0.5847407275753236
6260                      0.5844599535860031
6270                      0.5841792784426616
6280                      0.5838987137331616
6290                      0.5836182708957005
6300                      0.5833379612150097
6310                      0.5830577958197711
6320                      0.5827777856778007
6330                      0.5824979415935729
6340                      0.5822182742044522
6350                      0.5819387939784122
6360                      0.581659511210254
6370                      0.5813804360197137
6380                      0.5811015783492379
6390                      0.5808229479612208
6400                      0.5805445544366576
6410                      0.5802664071737083
6420                      0.5799885153850202
6430                      0.5797108880994571
6440                      0.579433534158644
6450                      0.5791564622175491
6460                      0.5788796807449286
6470                      0.5786031980228682
6480                      0.5783270221474622
6490                      0.5780511610297872
6500                      0.5777756223970184
6510                      0.5775004137938891
6520                      0.5772255425846509
6530                      0.5769510159557312
6540                      0.576676840916672
6550                      0.5764030243050513
6560                      0.576129572788448
6570                      0.5758564928680671
6580                      0.575583790882725
6590                      0.5753114730130711
6600                      0.5750395452860064
6610                      0.5747680135791478
6620                      0.5744968836262372
6630                      0.5742261610222649
6640                      0.5739558512290134
6650                      0.5736859595808885
6660                      0.5734164912910227
6670                      0.5731474514573549
6680                      0.572878845069765
6690                      0.5726106770160857
6700                      0.5723429520882184
6710                      0.5720756749909699
6720                      0.5718088503478687
6730                      0.5715424827083446
6740                      0.5712765765552047
6750                      0.5710111363120024
6760                      0.5707461663502149
6770                      0.5704816709960616
6780                      0.5702176545392001
6790                      0.569954121238583
6800                      0.5696910753293605
6810                      0.5694285210316483
6820                      0.5691664625547374
6830                      0.5689049041066386
6840                      0.5686438498986873
6850                      0.5683833041516839
6860                      0.5681232711030362
6870                      0.5678637550111515
6880                      0.5676047601625327
6890                      0.5673462908748743
6900                      0.5670883515034071
6910                      0.5668309464437902
6920                      0.5665740801375843
6930                      0.5663177570745423
6940                      0.5660619817967747
6950                      0.5658067589005091
6960                      0.5655520930387659
6970                      0.565297988923803
6980                      0.5650444513271952
6990                      0.5647914850819333
7000                      0.5645390950824376
7010                      0.5642872862844598
7020                      0.5640360637050781
7030                      0.5637854324218663
7040                      0.5635353975705601
7050                      0.5632859643454808
7060                      0.5630371379954096
7070                      0.5627889238224222
7080                      0.5625413271789806
7090                      0.5622943534640064
7100                      0.5620480081210022
7110                      0.561802296632246
7120                      0.5615572245179112
7130                      0.5613127973277323
7140                      0.5610690206414177
7150                      0.5608259000599705
7160                      0.5605834412032691
7170                      0.5603416497049045
7180                      0.5601005312068819
7190                      0.5598600913547966
7200                      0.5596203357938543
7210                      0.5593812701621712
7220                      0.559142900087356
7230                      0.5589052311810624
7240                      0.5586682690343936
7250                      0.5584320192125545
7260                      0.5581964872523786
7270                      0.557961678655376
7280                      0.5577275988853034
7290                      0.5574942533637386
7300                      0.5572616474667704
7310                      0.5570297865203103
7320                      0.556798675798923
7330                      0.5565683205204521
7340                      0.5563387258456234
7350                      0.5561098968737639
7360                      0.5558818386422294
7370                      0.5556545561235933
7380                      0.5554280542247161
7390                      0.5552023377854177
7400                      0.5549774115777308
7410                      0.554753280304797
7420                      0.5545299486017208
7430                      0.5543074210347698
7440                      0.5540857021020014
7450                      0.5538647962339099
7460                      0.5536447077943577
7470                      0.5534254410819369
7480                      0.5532070003318084
7490                      0.5529893897158229
7500                      0.5527726133471278
7510                      0.5525566752799416
7520                      0.5523415795136332
7530                      0.5521273299943467
7540                      0.551913930618525
7550                      0.5517013852355556
7560                      0.551489697650823
7570                      0.5512788716294013
7580                      0.5510689108990412
7590                      0.5508598191542142
7600                      0.5506516000594843
7610                      0.5504442572522319
7620                      0.5502377943484515
7630                      0.5500322149449255
7640                      0.5498275226228824
7650                      0.5496237209531369
7660                      0.5494208134990891
7670                      0.5492188038196184
7680                      0.5490176954749382
7690                      0.548817492028199
7700                      0.5486181970493884
7710                      0.5484198141203659
7720                      0.5482223468363738
7730                      0.5480257988099244
7740                      0.5478301736749835
7750                      0.547635475087247
7760                      0.5474417067303294
7770                      0.5472488723152964
7780                      0.5470569755858441
7790                      0.5468660203182265
7800                      0.5466760103249273
7810                      0.5464869494557298
7820                      0.5462988415996941
7830                      0.5461116906863682
7840                      0.5459255006873844
7850                      0.5457402756166574
7860                      0.5455560195327267
7870                      0.5453727365372125
7880                      0.5451904307765556
7890                      0.5450091064419735
7900                      0.5448287677686074
7910                      0.5446494190364302
7920                      0.5444710645681157
7930                      0.5442937087292139
7940                      0.5441173559270018
7950                      0.5439420106092736
7960                      0.5437676772626734
7970                      0.5435943604117988
7980                      0.5434220646167426
7990                      0.5432507944713103
8000                      0.5430805546013149
8010                      0.5429113496623665
8020                      0.5427431843371369
8030                      0.5425760633327619
8040                      0.5424099913790252
8050                      0.5422449732254422
8060                      0.5420810136386067
8070                      0.541918117399034
8080                      0.5417562892984562
8090                      0.541595534137501
8100                      0.5414358567218553
8110                      0.5412772618611924
8120                      0.5411197543639437
8130                      0.5409633390366293
8140                      0.5408080206795729
8150                      0.5406538040852829
8160                      0.5405006940352768
8170                      0.5403486952967618
8180                      0.5401978126222271
8190                      0.5400480507452003
8200                      0.5398994143787434
8210                      0.5397519082137618
8220                      0.5396055369154841
8230                      0.5394603051244323
8240                      0.5393162174520842
8250                      0.539173278480413
8260                      0.5390314927612829
8270                      0.5388908648141935
8280                      0.538751399126506
8290                      0.538613100151418
8300                      0.5384759723089516
8310                      0.5383400199843216
8320                      0.5382052475286213
8330                      0.5380716592585182
8340                      0.5379392594575144
8350                      0.5378080523747153
8360                      0.537678042227123
8370                      0.5375492331998899
8380                      0.5374216294476576
8390                      0.537295235096029
8400                      0.5371700542427024
8410                      0.5370460909591779
8420                      0.5369233492938325
8430                      0.5368018332723664
8440                      0.536681546900944
8450                      0.5365624941685986
8460                      0.536444679049867
8470                      0.5363281055067921
8480                      0.5362127774933663
8490                      0.5360986989564298
8500                      0.5359858738407999
8510                      0.5358743060909384
8520                      0.5357639996550247
8530                      0.5356549584876025
8540                      0.5355471865550838
8550                      0.5354406878354474
8560                      0.5353354663258092
8570                      0.5352315260433541
8580                      0.5351288710297006
8590                      0.5350275053541906
8600                      0.5349274331183281
8610                      0.5348286584579431
8620                      0.5347311855477597
8630                      0.5346350186034814
8640                      0.534540161887217
8650                      0.5344466197083892
8660                      0.5343543964285963
8670                      0.534263496463514
8680                      0.5341739242869379
8690                      0.5340856844321787
8700                      0.5339987814959377
8710                      0.533913220140402
8720                      0.5338290050949563
8730                      0.5337461411594918
8740                      0.5336646332048907
8750                      0.5335844861769312
8760                      0.533505705095439
8770                      0.5334282950576528
8780                      0.533352261238254
8790                      0.5332776088902703
8800                      0.5332043433474057
8810                      0.533132470022381
8820                      0.5330619944089463
8830                      0.5329929220812623
8840                      0.5329252586937403
8850                      0.5328590099812136
8860                      0.5327941817579225
8870                      0.5327307799168688
8880                      0.5326688104289174
8890                      0.5326082793420168
8900                      0.532549192778216
8910                      0.5324915569349893
8920                      0.5324353780802633
8930                      0.5323806625532401
8940                      0.5323274167598993
8950                      0.5322756471729788
8960                      0.5322253603270193
8970                      0.5321765628185642
8980                      0.5321292613011391
8990                      0.5320834624832136
9000                      0.5320391731257053
9010                      0.5319964000378603
9020                      0.5319551500753781
9030                      0.5319154301353498
9040                      0.531877247154833
9050                      0.5318406081059066
9060                      0.5318055199923286
9070                      0.5317719898479838
9080                      0.5317400247299919
9090                      0.5317096317179892
9100                      0.5316808179089295
9110                      0.531653590414653
9120                      0.531627956356266
9130                      0.5316039228637401
9140                      0.5315814970691131
9150                      0.5315606861052378
9160                      0.5315414971009369
9170                      0.5315239371787726
9180                      0.5315080134515411
9190                      0.5314937330173404
9200                      0.5314811029589646
9210                      0.5314701303387337
9220                      0.5314608221970818
9230                      0.5314531855482316
9240                      0.5314472273785762
9250                      0.531442954643564
9260                      0.5314403742651843
9270                      0.5314394931290178
9280                      0.5314403180830932
9290                      0.5314428559348987
9300                      0.5314471134493315
9310                      0.531453097346958
9320                      0.5314608143019506
9330                      0.5314702709417755
9340                      0.5314814738439657
9350                      0.5314944295351699
9360                      0.5315091444905933
9370                      0.5315256251322373
9380                      0.531543877828814
9390                      0.5315639088934492
9400                      0.5315857245845867
9410                      0.5316093311040668
9420                      0.5316347345979142
9430                      0.531661941154518
9440                      0.5316909568063076
9450                      0.5317217875278237
9460                      0.531754439237131
9470                      0.5317889177950612
9480                      0.5318252290057384
9490                      0.5318633786169766
9500                      0.5319033723212139
9510                      0.5319452157550358
9520                      0.5319889145000722
9530                      0.5320344740846514
9540                      0.5320818999827686
9550                      0.5321311976170318
9560                      0.5321823723577979
9570                      0.5322354295247567
9580                      0.5322903743892609
9590                      0.5323472121723988
9600                      0.5324059480492132
9610                      0.5324665871474383
9620                      0.5325291345514419
9630                      0.5325935953003249
9640                      0.5326599743915723
9650                      0.5327282767804095
9660                      0.5327985073831286
9670                      0.5328706710770177
9680                      0.532944772701617
9690                      0.5330208170612388
9700                      0.5330988089246796
9710                      0.5331787530276748
9720                      0.5332606540738088
9730                      0.5333445167353672
9740                      0.533430345655866
9750                      0.5335181454499436
9760                      0.533607920704882
9770                      0.5336996759819685
9780                      0.5337934158184807
9790                      0.5338891447268768
9800                      0.5339868671978379
9810                      0.5340865877
9820                      0.5341883106814377
9830                      0.5342920405708018
9840                      0.534397781778071
9850                      0.5345055386949848
9860                      0.5346153156963447
9870                      0.5347271171409134
9880                      0.5348409473713371
9890                      0.5349568107165386
9900                      0.5350747114889896
9910                      0.5351946539896177
9920                      0.5353166425045184
9930                      0.5354406813068144
9940                      0.5355667746582795
9950                      0.5356949268072521
9960                      0.5358251419902269
9970                      0.5359574244328857
9980                      0.5360917783474761
9990                      0.5362282079357843
10000                     0.5363667173878639
10                        0.0010876716156629218
20                        0.0010895902072952657
30                        0.0010947943315835484
40                        0.0011049658582876765
50                        0.0011218098462875137
60                        0.0011469753394256488
70                        0.001182128002413796
80                        0.0012289301452784729
90                        0.0012890400475108477
100                       0.0013641113378994874
110                       0.0014557922533099399
120                       0.0015657249210385693
130                       0.0016955446418196463
140                       0.0018468791061808654
150                       0.0020213475875363596
160                       0.002220560210998146
170                       0.0024461170427629852
180                       0.0026996073429026435
190                       0.002982608651114438
200                       0.0032966859607689303
210                       0.0036433908539320603
220                       0.00402426059698624
230                       0.004440817280458642
240                       0.004894566972055703
250                       0.005386998776875207
260                       0.005919584004464018
270                       0.006493775283459846
280                       0.007111005717212571
290                       0.007772688065173283
300                       0.008480213861629005
310                       0.009234952784929473
320                       0.01003825164835681
330                       0.010891433905720116
340                       0.011795798884712161
350                       0.01275262113949116
360                       0.013763149847680345
370                       0.014828608434843238
380                       0.015950193958421233
390                       0.01712907688096532
400                       0.018366400680684514
410                       0.019663281863430693
420                       0.021020809675033947
430                       0.022440046312999673
440                       0.023922027088373765
450                       0.025467760753892454
460                       0.027078230050975094
470                       0.02875439236013666
480                       0.030497180656378742
490                       0.032307504606339355
500                       0.03418625183310797
510                       0.0361342897049266
520                       0.03815246732099287
530                       0.040241617407973274
540                       0.04240255943642335
550                       0.044636102383804
560                       0.04694304806613325
570                       0.04932419532829091
580                       0.05178034433406209
590                       0.05431230161504719
600                       0.056920885758595885
610                       0.05960693368764303
620                       0.06237130798066559
630                       0.06521490450968892
640                       0.06813866162797333
650                       0.07114356986905168
660                       0.07423068247730524
670                       0.07740112796529552
680                       0.08065612285019186
690                       0.08399698597419414
700                       0.08742515416101426
710                       0.09094219895122635
720                       0.0945498445937456
730                       0.0982499864718892
740                       0.1020447106238388
750                       0.10593631331515585
760                       0.10992732006728778
770                       0.11402050218878679
780                       0.11821889141060538
790                       0.1225257877080862
800                       0.12694476108713726
810                       0.13147963890436742
820                       0.1361344783623033
830                       0.14091351317256162
840                       0.14582106998198274
850                       0.15086143875207614
860                       0.15603868856933756
870                       0.16135640902823467
880                       0.1668173615253915
890                       0.1724230194208295
900                       0.17817298193958264
910                       0.1840642463149288
920                       0.19009034170668737
930                       0.1962403434608948
940                       0.2024978179918051
950                       0.20883980422457338
960                       0.21523597593154908
970                       0.2216481953571806
980                       0.22803071050601986
990                       0.23433123137635792
1000                      0.24049307379721185
1010                      0.24645838444025625
1020                      0.2521722429597567
1030                      0.2575871789108356
1040                      0.26266743317880314
1050                      0.26739224739453016
1060                      0.2717575934896753
1070                      0.27577607112808145
1080                      0.27947507118405757
1090                      0.2828936265377725
1100                      0.28607854561670165
1110                      0.28908043412950346
1120                      0.29195008982795767
1130                      0.2947355809589858
1140                      0.29748014705325854
1150                      0.30022091915161664
1160                      0.3029883639693045
1170                      0.3058063057589634
1180                      0.30869236179991266
1190                      0.3116586370348474
1200                      0.3147125457079325
1210                      0.31785766001121907
1220                      0.3210945159462011
1230                      0.32442133538850415
1240                      0.32783464404439366
1250                      0.3313297816353933
1260                      0.33490130941097784
1270                      0.33854332653208774
1280                      0.34224970841066815
1290                      0.34601428073326956
1300                      0.3498309419057809
1310                      0.35369374475201854
1320                      0.3575969470247975
1330                      0.3615350383209176
1340                      0.36550274974162955
1350                      0.36949505110889236
1360                      0.3735071399667734
1370                      0.3775344255368017
1380                      0.3815725104148441
1390                      0.38561717233837345
1400                      0.38966434805682904
1410                      0.39371012110213877
1420                      0.3977507149185652
1430                      0.40178249266541166
1440                      0.40580196425747517
1450                      0.4098058009331481
1460                      0.4137908567654248
1470                      0.41775419583347506
1480                      0.42169312277944926
1490                      0.4256052140334483
1500                      0.4294883461869935
1510                      0.43334071810626607
1520                      0.437160863546428
1530                      0.4409476520038357
1540                      0.444700276458316
1550                      0.4484182284132563
1560                      0.4521012618471283
1570                      0.455749348797714
1580                      0.4593626302412883
1590                      0.4629413659153262
1600                      0.46648588660354584
1610                      0.4699965515766946
1620                      0.47347371313470654
1630                      0.4769176891901451
1640                      0.48032874385443913
1650                      0.4837070755412355
1660                      0.48705281151592217
1670                      0.4903660075439923
1680                      0.4936466514388407
1690                      0.4968946691567604
1700                      0.5001099324718752
1710                      0.50329226726633
1720                      0.5064414618883846
1730                      0.5095572750444788
1740                      0.5126394430087888
1750                      0.5156876859430257
1760                      0.5187017133589759
1770                      0.5216812287015671
1780                      0.5246259332253294
1790                      0.5275355292155004
1800                      0.5304097227896379
1810                      0.5332482263925391
1820                      0.5360507611226841
1830                      0.538817059117481
1840                      0.541546866018209
1850                      0.544239943664913
1860                      0.5468960730373394
1870                      0.5495150574931744
1880                      0.5520967261906922
1890                      0.5546409376859567
1900                      0.557147583492945
1910                      0.5596165914926964
1920                      0.562047928964473
1930                      0.5644416050353147
1940                      0.5667976723647891
1950                      0.5691162279250785
1960                      0.5713974127041342
1970                      0.5736414103723902
1980                      0.5758484448769309
1990                      0.5780187770717321
2000                      0.5801527005699729
2010                      0.5822505369710869
2020                      0.5843126307414312
2030                      0.586339343959887
2040                      0.5883310511446969
2050                      0.59028813439056
2060                      0.5922109789437182
2070                      0.5940999693345486
2080                      0.5959554861435002
2090                      0.597777903410799
2100                      0.5995675866866526
2110                      0.6013248916703979
2120                      0.6030501633944297
2130                      0.6047437358672751
2140                      0.6064059321067308
2150                      0.6080370644924193
2160                      0.6096374353578902
2170                      0.6112073377753362
2180                      0.6127470564662143
2190                      0.6142568688054014
2200                      0.615737045872466
2210                      0.6171878535310987
2220                      0.6186095535054783
2230                      0.6200024044396262
2240                      0.6213666629223051
2250                      0.6227025844667877
2260                      0.6240104244297597
2270                      0.6252904388648488
2280                      0.6265428852928324
2290                      0.6277680233895098
2300                      0.6289661155731477
2310                      0.6301374274895687
2320                      0.6312822283899824
2330                      0.632400791391341
2340                      0.6334933936252135
2350                      0.6345603162678384
2360                      0.6356018444600838
2370                      0.6366182671186027
2380                      0.6376098766503294
2390                      0.6385769685793354
2400                      0.6395198410978616
2410                      0.6404387945607866
2420                      0.6413341309358935
2430                      0.6422061532282194
2440                      0.6430551648958742
2450                      0.6438814692709534
2460                      0.6446853690016955
2470                      0.6454671655276851
2480                      0.6462271585968267
2490                      0.6469656458342515
2500                      0.6476829223633918
2510                      0.6483792804869823
2520                      0.6490550094241686
2530                      0.6497103951045777
2540                      0.6503457200137965
2550                      0.6509612630871944
2560                      0.651557299647539
2570                      0.6521341013782508
2580                      0.6526919363308081
2590                      0.6532310689553029
2600                      0.6537517601535272
2610                      0.6542542673446485
2620                      0.6547388445469142
2630                      0.6552057424617904
2640                      0.6556552085645957
2650                      0.6560874871951241
2660                      0.6565028196484008
2670                      0.6569014442624832
2680                      0.6572835965020996
2690                      0.6576495090362631
2700                      0.6579994118129445
2710                      0.6583335321257311
2720                      0.6586520946758598
2730                      0.6589553216285828
2740                      0.6592434326632359
2750                      0.6595166450184298
2760                      0.6597751735350936
2770                      0.6600192306900081
2780                      0.6602490266326491
2790                      0.6604647692129992
2800                      0.6606666640112688
2810                      0.6608549143643212
2820                      0.6610297213891538
2830                      0.661191284008773
2840                      0.6613397989771566
2850                      0.6614754609006297
2860                      0.6615984622648963
2870                      0.6617089934593562
2880                      0.6618072428023329
2890                      0.6618933965685473
2900                      0.6619676390160107
2910                      0.6620301524152996
2920                      0.662081117076087
2930                      0.6621207113766228
2940                      0.6621491117929019
2950                      0.6621664929259112
2960                      0.6621730275270539
2970                      0.6621688865254252
2980                      0.6621542390500388
2990                      0.6621292524501191
3000                      0.6620940923126462
3010                      0.6620489224782542
3020                      0.6619939050498406
3030                      0.661929200400661
3040                      0.6618549671779259
3050                      0.6617713622986829
3060                      0.6616785409476396
3070                      0.6615766565648927
3080                      0.6614658608348098
3090                      0.6613463036686809
3100                      0.6612181331856184
3110                      0.6610814956902639
3120                      0.6609365356493935
3130                      0.6607833956649902
3140                      0.6606222164523894
3150                      0.660453136808437
3160                      0.6602762935911508
3170                      0.6600918216914855
3180                      0.6598998540134294
3190                      0.6597005214513776
3200                      0.6594939528746941
3210                      0.659280275113037
3220                      0.6590596129462681
3230                      0.6588320890996898
3240                      0.6585978242421027
3250                      0.6583569369922992
3260                      0.6581095439267681
3270                      0.6578557595966479
3280                      0.657595696547921
3290                      0.6573294653498558
3300                      0.6570571746249866
3310                      0.6567789310896928
3320                      0.6564948395961139
3330                      0.6562050031799062
3340                      0.6559095231145078
3350                      0.6556084989644692
3360                      0.6553020286467113
3370                      0.6549902084902915
3380                      0.6546731333007229
3390                      0.6543508964193598
3400                      0.6540235897886497
3410                      0.6536913040100802
3420                      0.6533541284012869
3430                      0.653012151050375
3440                      0.6526654588618128
3450                      0.652314137601802
3460                      0.6519582719303973
3470                      0.651597945433898
3480                      0.6512332406433761
3490                      0.6508642390489463
3500                      0.6504910211070936
3510                      0.6501136662362713
3520                      0.6497322528123459
3530                      0.6493468581518433
3540                      0.6489575584925009
3550                      0.6485644289696346
3560                      0.6481675435920925
3570                      0.6477669752104829
3580                      0.6473627954925437
3590                      0.6469550748943302
3600                      0.6465438826394598
3610                      0.6461292866970954
3620                      0.6457113537706917
3630                      0.6452901492904555
3640                      0.644865737416775
3650                      0.644438181048653
3660                      0.6440075418437445
3670                      0.6435738802494166
3680                      0.6431372555409844
3690                      0.6426977258722875
3700                      0.6422553483338784
3710                      0.6418101790204247
3720                      0.6413622731072627
3730                      0.6409116849344332
3740                      0.640458468091502
3750                      0.6400026755133196
3760                      0.639544359575306
3770                      0.6390835721890585
3780                      0.6386203649000652
3790                      0.6381547889808719
3800                      0.6376868955234987
3810                      0.6372167355237918
3820                      0.6367443599612972
3830                      0.6362698198706063
3840                      0.6357931664045882
3850                      0.6353144508879498
3860                      0.6348337248598839
3870                      0.6343510401062715
3880                      0.6338664486848404
3890                      0.633380002933464
3900                      0.6328917554742146
3910                      0.6324017592052376
3920                      0.6319100672846991
3930                      0.6314167331061304
3940                      0.630921810270423
3950                      0.6304253525454488
3960                      0.6299274138300548
3970                      0.6294280481080259
3980                      0.6289273094051511
3990                      0.6284252517422351
4000                      0.6279219290890776
4010                      0.6274173953222859
4020                      0.6269117041827161
4030                      0.626404909237534
4040                      0.6258970638426111
4050                      0.6253882211149766
4060                      0.6248784339009515
4070                      0.624367754756026
4080                      0.6238562359250512
4090                      0.6233439293237582
4100                      0.6228308865303747
4110                      0.622317158774506
4120                      0.6218027969301151
4130                      0.6212878515120659
4140                      0.6207723726723603
4150                      0.6202564101979358
4160                      0.6197400135082176
4170                      0.6192232316537816
4180                      0.6187061133135059
4190                      0.6181887067911682
4200                      0.6176710600090498
4210                      0.6171532205039637
4220                      0.6166352354174779
4230                      0.6161171514856277
4240                      0.6155990150287924
4250                      0.6150808719380079
4260                      0.6145627676596748
4270                      0.6140447471804557
4280                      0.613526855009491
4290                      0.6130091351628415
4300                      0.6124916311420159
4310                      0.6119743859200255
4320                      0.6114574419208957
4330                      0.6109408410040043
4340                      0.6104246244484375
4350                      0.6099088329386597
4360                      0.6093935065514011
4370                      0.6088786847436986
4380                      0.6083644063463358
4390                      0.6078507095552634
4400                      0.6073376319284196
4410                      0.6068252103832067
4420                      0.6063134811972553
4430                      0.6058024800115707
4440                      0.605292241834972
4450                      0.6047828010519851
4460                      0.6042741914330144
4470                      0.6037664461429064
4480                      0.6032595977563731
4490                      0.6027536782723826
4500                      0.602248719126836
4510                      0.6017447512124441
4520                      0.6012418048931316
4530                      0.600739910023369
4540                      0.6002390959651678
4550                      0.599739391605635
4560                      0.599240825375271
4570                      0.5987434252644229
4580                      0.5982472188407715
4590                      0.5977522332637404
4600                      0.5972584953007141
4610                      0.5967660313397696
4620                      0.596274867403099
4630                      0.5957850291578353
4640                      0.5952965419282372
4650                      0.5948094307011496
4660                      0.594323720135788
4670                      0.5938394345709651
4680                      0.5933565980258566
4690                      0.5928752342074997
4700                      0.5923953665101347
4710                      0.5919170180153478
4720                      0.5914402114935225
4730                      0.5909649693990592
4740                      0.5904913138680433
4750                      0.5900192667121147
4760                      0.5895488494131151
4770                      0.5890800831157943
4780                      0.5886129886162603
4790                      0.5881475863546061
4800                      0.5876838964037572
4810                      0.5872219384546818
4820                      0.5867617318048197
4830                      0.5863032953434901
4840                      0.585846647535986
4850                      0.5853918064075201
4860                      0.5849387895279249
4870                      0.5844876139916508
4880                      0.5840382964032498
4890                      0.5835908528567276
4900                      0.5831452989198818
4910                      0.5827016496142723
4920                      0.5822599194001398
4930                      0.5818201221575812
4940                      0.5813822711707552
4950                      0.5809463791136027
4960                      0.5805124580352448
4970                      0.5800805193486354
4980                      0.5796505738189399
4990                      0.5792226315542035
5000                      0.5787967020026559
5010                      0.5783727939444478
5020                      0.5779509154935647
5030                      0.577531074096953
5040                      0.5771132765435472
5050                      0.576697528966515
5060                      0.576283836859737
5070                      0.5758722050883056
5080                      0.5754626379106204
5090                      0.5750551389967855
5100                      0.5746497114559157
5110                      0.5742463578632722
5120                      0.5738450802937186
5130                      0.5734458803558644
5140                      0.5730487592308404
5150                      0.5726537177141426
5160                      0.5722607562585236
5170                      0.5718698750220149
5180                      0.5714810739152868
5190                      0.5710943526520963
5200                      0.5707097108025072
5210                      0.5703271478450839
5220                      0.5699466632215531
5230                      0.5695682563906757
5240                      0.569191926883909
5250                      0.568817674359138
5260                      0.5684454986536149
5270                      0.5680753998384965
5280                      0.5677073782670587
5290                      0.5673414346292893
5300                      0.5669775699932251
5310                      0.566615785854273
5320                      0.5662560841764708
5330                      0.5658984674318467
5340                      0.5655429386389026
5350                      0.5651895013920089
5360                      0.5648381598970902
5370                      0.5644889189925545
5380                      0.5641417841756866
5390                      0.5637967616222168
5400                      0.5634538581996662
5410                      0.5631130814826811
5420                      0.5627744397594153
5430                      0.5624379420377377
5440                      0.5621035980492224
5450                      0.5617714182450744
5460                      0.561441413795303
5470                      0.5611135965790746
5480                      0.5607879791785244
5490                      0.5604645748661463
5500                      0.5601433975894108
5510                      0.5598244619578849
5520                      0.559507783225524
5530                      0.5591933772704478
5540                      0.5588812605771529
5550                      0.5585714502143818
5560                      0.5582639638151456
5570                      0.5579588195539158
5580                      0.5576560361227775
5590                      0.5573556327130492
5600                      0.5570576289879412
5610                      0.5567620450641946
5620                      0.5564689014876326
5630                      0.5561782192126812
5640                      0.5558900195818721
5650                      0.5556043243037656
5660                      0.555321155435431
5670                      0.5550405353608499
5680                      0.5547624867763337
5690                      0.5544870326691926
5700                      0.5542141963044099
5710                      0.5539440012074653
5720                      0.5536764711501312
5730                      0.5534116301358805
5740                      0.5531495023875868
5750                      0.5528901123332741
5760                      0.5526334845967724
5770                      0.5523796439845301
5780                      0.5521286154752403
5790                      0.5518804242119895
5800                      0.5516350954883179
5810                      0.5513926547431984
5820                      0.5511531275494153
5830                      0.5509165396055655
5840                      0.5506829167278809
5850                      0.5504522848424536
5860                      0.5502246699743425
5870                      0.5500000982410798
5880                      0.5497785958447718
5890                      0.5495601890615693
5900                      0.5493449042340884
5910                      0.5491327677639204
5920                      0.5489238060984795
5930                      0.5487180457260756
5940                      0.5485155131635
5950                      0.5483162349468531
5960                      0.5481202376214163
5970                      0.547927547731292
5980                      0.5477381918075992
5990                      0.5475521963588126
6000                      0.547369587859098
6010                      0.5471903927347556
6020                      0.5470146373562044
6030                      0.5468423480222198
6040                      0.5466735509498389
6050                      0.5465082722626968
6060                      0.5463465379762703
6070                      0.5461883739893963
6080                      0.5460338060673761
6090                      0.5458828598330707
6100                      0.5457355607554536
6110                      0.5455919341341849
6120                      0.5454520050912135
6130                      0.5453157985578683
6140                      0.5451833392639813
6150                      0.5450546517272388
6160                      0.5449297602427332
6170                      0.5448086888731545
6180                      0.5446914614390881
6190                      0.5445781015093565
6200                      0.5444686323945174
6210                      0.5443630771366494
6220                      0.544261458503069
6230                      0.5441637989786976
6240                      0.5440701207613157
6250                      0.5439804457531704
6260                      0.543894795558549
6270                      0.5438131914776432
6280                      0.5437356545026761
6290                      0.5436622053145356
6300                      0.5435928642796827
6310                      0.5435276514488914
6320                      0.543466586552805
6330                      0.5434096890025053
6340                      0.5433569778896559
6350                      0.5433084719821784
6360                      0.5432641897272548
6370                      0.5432241492503899
6380                      0.5431883683566893
6390                      0.5431568645308917
6400                      0.5431296549387042
6410                      0.5431067564296241
6420                      0.5430881855362022
6430                      0.5430739584787017
6440                      0.5430640911645848
6450                      0.5430585991924299
6460                      0.543057497854644
6470                      0.5430608021378768
6480                      0.5430685267276505
6490                      0.5430806860096284
6500                      0.5430972940736255
6510                      0.5431183647149973
6520                      0.543143911437467
6530                      0.5431739474572861
6540                      0.5432084857033005
6550                      0.5432475388233866
6560                      0.5432911191839355
6570                      0.5433392388733165
6580                      0.5433919097056535
6590                      0.5434491432225454
6600                      0.5435109506949618
6610                      0.5435773431281354
6620                      0.5436483312615106
6630                      0.5437239255730371
6640                      0.5438041362821381
6650                      0.5438889733498244
6660                      0.5439784464838303
6670                      0.5440725651411706
6680                      0.5441713385278273
6690                      0.5442747756059738
6700                      0.5443828850924093
6710                      0.5444956754643662
6720                      0.5446131549616801
6730                      0.5447353315880277
6740                      0.5448622131167641
6750                      0.5449938070909455
6760                      0.5451301208292193
6770                      0.545271161428394
6780                      0.5454169357647229
6790                      0.5455674504998137
6800                      0.5457227120837709
6810                      0.5458827267574424
6820                      0.546047500558249
6830                      0.5462170393223245
6840                      0.5463913486884174
6850                      0.5465704341037088
6860                      0.5467543008253906
6870                      0.5469429539268709
6880                      0.547136398301681
6890                      0.5473346386656529
6900                      0.547537679564142
6910                      0.5477455253760195
6920                      0.547958180315417
6930                      0.5481756484395968
6940                      0.5483979336518812
6950                      0.5486250397054965
6960                      0.5488569702110837
6970                      0.5490937286366362
6980                      0.5493353183175931
6990                      0.549581742456422
7000                      0.5498330041319812
7010                      0.5500891063006004
7020                      0.550350051801896
7030                      0.5506158433656461
7040                      0.5508864836131809
7050                      0.5511619750649797
7060                      0.5514423201442635
7070                      0.5517275211819224
7080                      0.5520175804231684
7090                      0.5523125000295461
7100                      0.5526122820882919
7110                      0.5529169286140228
7120                      0.5532264415558683
7130                      0.5535408228026792
7140                      0.5538600741881754
7150                      0.5541841974995974
7160                      0.5545131944787163
7170                      0.5548470668316041
7180                      0.5551858162339497
7190                      0.5555294443391043
7200                      0.5558779527805507
7210                      0.5562313431827036
7220                      0.5565896171678247
7230                      0.5569527763587347
7240                      0.5573208223922225
7250                      0.5576937569229448
7260                      0.5580715816314631
7270                      0.5584542982324396
7280                      0.5588419084831379
7290                      0.5592344141905825
7300                      0.5596318172191895
7310                      0.5600341195015686
7320                      0.5604413230428303
7330                      0.5608534299324384
7340                      0.561270442350086
7350                      0.5616923625742559
7360                      0.5621191929910363
7370                      0.5625509361005552
7380                      0.5629875945262882
7390                      0.5634291710207742
7400                      0.5638756684733184
7410                      0.5643270899182633
7420                      0.5647834385382591
7430                      0.5652447176727733
7440                      0.5657109308228299
7450                      0.5661820816560588
7460                      0.5666581740104253
7470                      0.5671392118991883
7480                      0.5676251995127726
7490                      0.56811614122182
7500                      0.5686120415784959
7510                      0.5691129053194295
7520                      0.5696187373611393
7530                      0.5701295428052462
7540                      0.5706453269314975
7550                      0.5711660951989509
7560                      0.5716918532398756
7570                      0.5722226068585465
7580                      0.572758362021668
7590                      0.5732991248561963
7600                      0.5738449016393177
7610                      0.5743956987926676
7620                      0.5749515228695701
7630                      0.575512380548719
7640                      0.5760782786206664
7650                      0.5766492239772578
7660                      0.5772252235980105
7670                      0.5778062845371712
7680                      0.5783924139068012
7690                      0.5789836188653241
7700                      0.5795799065975685
7710                      0.580181284299899
7720                      0.5807877591621694
7730                      0.5813993383485658
7740                      0.5820160289806319
7750                      0.5826378381166956
7760                      0.5832647727303816
7770                      0.5838968396936635
7780                      0.5845340457533108
7790                      0.5851763975107815
7800                      0.5858239013997639
7810                      0.5864765636666867
7820                      0.5871343903467092
7830                      0.5877973872437243
7840                      0.5884655599048407
7850                      0.5891389136034626
7860                      0.5898174533135566
7870                      0.5905011836893137
7880                      0.5911901090423377
7890                      0.5918842333228819
7900                      0.5925835600955839
7910                      0.5932880925195843
7920                      0.5939978333303582
7930                      0.594712784817003
7940                      0.5954329488039483
7950                      0.5961583266320312
7960                      0.5968889191394715
7970                      0.5976247266463712
7980                      0.5983657489342428
7990                      0.5991119852331399
8000                      0.5998634342021447
8010                      0.6006200939200206
8020                      0.6013819618641972
8030                      0.6021490349056636
8040                      0.6029213092890355
8050                      0.6036987806271237
8060                      0.6044814438870689
8070                      0.6052692933813637
8080                      0.6060623227602322
8090                      0.6068605250039247
8100                      0.6076638924163894
8110                      0.6084724166177263
8120                      0.609286088542422
8130                      0.6101048984344406
8140                      0.6109288358446285
8150                      0.6117578896309016
8160                      0.6125920479547105
8170                      0.6134312982856418
8180                      0.6142756274001012
8190                      0.615125021385757
8200                      0.6159794656442159
8210                      0.6168389448969551
8220                      0.6177034431893806
8230                      0.6185729439004797
8240                      0.6194474297469498
8250                      0.6203268827941264
8260                      0.6212112844659585
8270                      0.6221006155533135
8280                      0.6229948562262019
8290                      0.6238939860489545
8300                      0.6247979839874283
8310                      0.625706828426909
8320                      0.6266204971869002
8330                      0.627538967531182
8340                      0.6284622161916912
8350                      0.6293902193769297
8360                      0.6303229527940737
8370                      0.6312603916642181
8380                      0.6322025107423008
8390                      0.6331492843319124
8400                      0.6341006863075156
8410                      0.6350566901310862
8420                      0.6360172688745649
8430                      0.6369823952347304
8440                      0.6379520415565099
8450                      0.6389261798523045
8460                      0.6399047818198962
8470                      0.6408878188639997
8480                      0.6418752621145382
8490                      0.6428670824489827
8500                      0.6438632505068739
8510                      0.6448637367146157
8520                      0.645868511299897
8530                      0.6468775443123583
8540                      0.6478908056412294
8550                      0.6489082650324378
8560                      0.6499298921061707
8570                      0.650955656373854
8580                      0.6519855272534856
8590                      0.6530194740840333
8600                      0.6540574661429399
8610                      0.6550994726554014
8620                      0.6561454628129612
8630                      0.657195405779792
8640                      0.6582492707096377
8650                      0.6593070267533153
8660                      0.6603686430684168
8670                      0.6614340888279208
8680                      0.6625033332301338
8690                      0.6635763455025178
8700                      0.6646530949099213
8710                      0.6657335507573965
8720                      0.6668176823957621
8730                      0.6679054592229127
8740                      0.6689968506872215
8750                      0.6700918262872487
8760                      0.6711903555720451
8770                      0.6722924081403608
8780                      0.6733979536371503
8790                      0.6745069617528162
8800                      0.6756194022176123
8810                      0.676735244797291
8820                      0.6778544592872684
8830                      0.6789770155073962
8840                      0.680102883291976
8850                      0.6812320324841004
8860                      0.6823644329258733
8870                      0.6835000544493401
8880                      0.6846388668643743
8890                      0.685780839951473
8900                      0.6869259434465915
8910                      0.6880741470313707
8920                      0.6892254203216137
8930                      0.6903797328520396
8940                      0.6915370540642805
8950                      0.6926973532932251
8960                      0.6938605997552438
8970                      0.6950267625300718
8980                      0.696195810549354
8990                      0.6973677125830772
9000                      0.6985424372230473
9010                      0.699719952869335
9020                      0.7009002277155549
9030                      0.702083229735099
9040                      0.7032689266659409
9050                      0.7044572859967266
9060                      0.7056482749549047
9070                      0.7068418604878062
9080                      0.7080380092555114
9090                      0.7092366876126692
9100                      0.710437861598289
9110                      0.7116414969217549
9120                      0.7128475589516521
9130                      0.7140560127051537
9140                      0.715266822833087
9150                      0.716479953613482
9160                      0.7176953689389765
9170                      0.7189130323067299
9180                      0.7201329068120774
9190                      0.7213549551347476
9200                      0.7225791395370325
9210                      0.723805421851206
9220                      0.7250337634759328
9230                      0.7262641253677302
9240                      0.7274964680366913
9250                      0.7287307515414658
9260                      0.7299669354832472
9270                      0.7312049790044273
9280                      0.7324448407829574
9290                      0.7336864790308043
9300                      0.7349298514936791
9310                      0.7361749154450978
9320                      0.7374216276910043
9330                      0.7386699445655582
9340                      0.7399198219331726
9350                      0.7411712151892509
9360                      0.7424240792629313
9370                      0.7436783686158083
9380                      0.7449340372486559
9390                      0.7461910387005046
9400                      0.7474493260563232
9410                      0.748708851947127
9420                      0.7499695685583295
9430                      0.7512314276315918
9440                      0.752494380472377
9450                      0.7537583779551125
9460                      0.7550233705305014
9470                      0.7562893082293701
9480                      0.7575561406731979
9490                      0.7588238170807365
9500                      0.7600922862731015
9510                      0.7613614966865926
9520                      0.7626313963767914
9530                      0.7639019330303132
9540                      0.7651730539715138
9550                      0.7664447061736512
9560                      0.7677168362678273
9570                      0.7689893905517178
9580                      0.7702623150018209
9590                      0.7715355552806396
9600                      0.7728090567489274
9610                      0.7740827644767286
9620                      0.7753566232520898
9630                      0.776630577593461
9640                      0.7779045717599431
9650                      0.7791785497618159
9660                      0.78045245537394
9670                      0.7817262321433271
9680                      0.7829998234037651
9690                      0.7842731722852638
9700                      0.7855462217258825
9710                      0.7868189144835818
9720                      0.7880911931473493
9730                      0.7893630001489406
9740                      0.7906342777735132
9750                      0.7919049681717236
9760                      0.7931750133725233
9770                      0.7944443552916338
9780                      0.7957129357456086
9790                      0.7969806964613867
9800                      0.7982475790889794
9810                      0.7995135252133502
9820                      0.8007784763619288
9830                      0.8020423740199174
9840                      0.8033051596407519
9850                      0.804566774653229
9860                      0.8058271604782489
9870                      0.8070862585348958
9880                      0.8083440102527669
9890                      0.8096003570836715
9900                      0.8108552405106114
9910                      0.812108602057917
9920                      0.8133603833034114
9930                      0.8146105258866039
9940                      0.8158589715196762
9950                      0.8171056619966656
9960                      0.8183505392036112
9970                      0.8195935451286704
9980                      0.8208346218704685
9990                      0.8220737116478579
10000                     0.8233107568093686
10                        0.0010878075700500034
20                        0.0010906274799585836
30                        0.0010982321752309732
40                        0.0011130409696200605
50                        0.001137503589818678
60                        0.0011740053782317572
70                        0.0012249516773469304
80                        0.001292744969644044
90                        0.001379784177758192
100                       0.0014884638930316996
110                       0.00162117357829894
120                       0.0017802966157599576
130                       0.0019682094270162542
140                       0.002187280355422261
150                       0.0024398685994295732
160                       0.002728323063800997
170                       0.003054981074012253
180                       0.003422167092557382
190                       0.0038321913508336802
200                       0.004287348390844992
210                       0.004789915535864497
220                       0.005342151401027673
230                       0.0059462941692622895
240                       0.006604559988848124
250                       0.0073191411587492095
260                       0.008092204377829204
270                       0.008925888914885882
280                       0.009822304671178061
290                       0.010783530337733938
300                       0.011811611375321607
310                       0.012908558044828378
320                       0.014076343423130355
330                       0.015316901397297356
340                       0.01663212462609387
350                       0.018023862477663743
360                       0.019493919142976046
370                       0.021044051517775664
380                       0.022675967357654203
390                       0.024391323284045696
400                       0.026191723060090988
410                       0.0280787156127581
420                       0.03005379351580184
430                       0.03211839134807848
440                       0.03427388414110211
450                       0.03652158600635258
460                       0.03886274916820509
470                       0.041298562699274455
480                       0.0438301516767311
490                       0.046458576684166863
500                       0.049184833408359885
510                       0.05200985237019473
520                       0.05493449936377359
530                       0.05795957570074883
540                       0.061085819113585016
550                       0.06431390514323054
560                       0.06764444869327624
570                       0.07107800607222414
580                       0.07461507766028719
590                       0.07825611121484077
600                       0.08200150550980845
610                       0.08585161476322245
620                       0.08980675385758441
630                       0.09386720390684145
640                       0.09803321930073139
650                       0.10230503489064535
660                       0.10668287449837432
670                       0.11116696036019191
680                       0.1157575232393947
690                       0.12045481409431347
700                       0.125259115869379
710                       0.13017075731703298
720                       0.1351901265588903
730                       0.1403176855239564
740                       0.1455539854578638
750                       0.1508996813535265
760                       0.15635554626427206
770                       0.16192248351417737
780                       0.16760153669093703
790                       0.173393895009621
800                       0.1793008908254794
810                       0.18532398911794523
820                       0.1914647607918789
830                       0.1977248389224443
840                       0.2041058469483248
850                       0.21060929432135234
860                       0.21723642546040378
870                       0.22398801323046535
880                       0.2308640801802414
890                       0.23786353402538973
900                       0.2449837035239698
910                       0.2522197636831447
920                       0.25956405065003096
930                       0.2670052759461189
940                       0.2745276852602123
950                       0.2821102266633061
960                       0.2897258472522132
970                       0.29734108719455676
980                       0.30491616461666027
990                       0.3124057753214575
1000                      0.3197607852923853
1010                      0.3269308821070631
1020                      0.33386808082356245
1030                      0.34053073149026847
1040                      0.3468874726068337
1050                      0.35292044536147293
1060                      0.3586271412148023
1070                      0.36402049179186646
1080                      0.36912717660107586
1090                      0.37398449570099956
1100                      0.3786364174089749
1110                      0.38312948959504267
1120                      0.38750919936002726
1130                      0.39181716618496876
1140                      0.39608931163999295
1150                      0.40035496032793805
1160                      0.4046367014581961
1170                      0.40895079444936777
1180                      0.41330790341858237
1190                      0.4177139854165932
1200                      0.42217120218757664
1210                      0.4266787731643902
1220                      0.43123372418234607
1230                      0.4358315146610596
1240                      0.4404665432199534
1250                      0.44513254254115087
1260                      0.4498228791945428
1270                      0.45453077541020037
1280                      0.45924946952002255
1290                      0.4639723297739763
1300                      0.46869293436713044
1310                      0.473405128051247
1320                      0.4781030635445578
1330                      0.48278123359328695
1340                      0.4874344977490308
1350                      0.49205810559104446
1360                      0.4966477166698623
1370                      0.5011994161318041
1380                      0.5057097239622597
1390                      0.5101755955351536
1400                      0.5145944118431306
1410                      0.518963958390272
1420                      0.5232823931234284
1430                      0.527548205269968
1440                      0.531760167801022
1450                      0.5359172870327075
1460                      0.5400187528111384
1470                      0.5440638925556283
1480                      0.5480521312083736
1490                      0.5519829585968895
1500                      0.5558559045118083
1510                      0.5596705212015695
1520                      0.5634263724141637
1530                      0.5671230278448476
1540                      0.5707600618981377
1550                      0.5743370556237554
1560                      0.5778536009631798
1570                      0.5813093066105015
1580                      0.5847038049688922
1590                      0.5880367598031278
1600                      0.5913078742515208
1610                      0.5945168989870465
1620                      0.5976636401171319
1630                      0.600747966559237
1640                      0.6037698164867553
1650                      0.6067292024401445
1660                      0.6096262147484294
1670                      0.6124610229605694
1680                      0.6152338751061472
1690                      0.6179450947778373
1700                      0.6205950761673504
1710                      0.6231842773811365
1720                      0.625713212470592
1730                      0.628182442683556
1740                      0.6305925674604638
1750                      0.632944215683152
1760                      0.635238037563897
1770                      0.6374746974882244
1780                      0.639654867979977
1790                      0.641779224864242
1800                      0.6438484435857323
1810                      0.6458631966042279
1820                      0.6478241517085568
1830                      0.6497319710858578
1840                      0.6515873109855252
1850                      0.6533908218178044
1860                      0.6551431485486252
1870                      0.6568449312881581
1880                      0.6584968059743992
1890                      0.6600994051002519
1900                      0.6616533584327327
1910                      0.6631592937005051
1920                      0.6646178372304419
1930                      0.6660296145332327
1940                      0.6673952508246688
1950                      0.6687153714890892
1960                      0.6699906024812219
1970                      0.6712215706620115
1980                      0.672408904065355
1990                      0.6735532320909048
2000                      0.6746551856075214
2010                      0.6757153969677427
2020                      0.6767344999227909
2030                      0.677713129430844
2040                      0.6786519213615435
2050                      0.6795515121035739
2060                      0.6804125380738575
2070                      0.6812356351551777
2080                      0.6820214380688533
2090                      0.6827705797111225
2100                      0.683483690465209
2110                      0.6841613975225114
2120                      0.6848043242175903
2130                      0.6854130894084806
2140                      0.6859883069043979
2150                      0.6865305849532111
2160                      0.6870405257991846
2170                      0.6875187253032056
2180                      0.6879657726349292
2190                      0.6883822500223634
2200                      0.6887687325652124
2210                      0.6891257880930807
2220                      0.6894539770754031
2230                      0.6897538525617022
2240                      0.6900259601605442
2250                      0.6902708380354369
2260                      0.6904890169310876
2270                      0.6906810202039472
2280                      0.6908473638722279
2290                      0.6909885566733243
2300                      0.6911051001248694
2310                      0.6911974885916212
2320                      0.6912662093587288
2330                      0.6913117427020774
2340                      0.6913345619618178
2350                      0.6913351336169424
2360                      0.6913139173640013
2370                      0.6912713661859708
2380                      0.6912079264330734
2390                      0.6911240378939434
2400                      0.6910201338680557
2410                      0.6908966412401347
2420                      0.6907539805511371
2430                      0.6905925660619185
2440                      0.6904128058248744
2450                      0.6902151017430611
2460                      0.6899998496319957
2470                      0.6897674392773946
2480                      0.6895182544864247
2490                      0.6892526731440765
2500                      0.6889710672589271
2510                      0.6886738030132442
2520                      0.6883612408118949
2530                      0.6880337353265001
2540                      0.687691635550179
2550                      0.687335284842437
2560                      0.6869650209925331
2570                      0.6865811762690848
2580                      0.6861840774880132
2590                      0.6857740460786157
2600                      0.685351398153351
2610                      0.684916444587862
2620                      0.6844694910925881
2630                      0.684010838304637
2640                      0.6835407818602098
2650                      0.6830596124894037
2660                      0.6825676160931031
2670                      0.6820650738294377
2680                      0.681552262190658
2690                      0.6810294530838199
2700                      0.680496913901196
2710                      0.6799549075906923
2720                      0.6794036927206589
2730                      0.678843523541697
2740                      0.6782746500441157
2750                      0.6776973180132415
2760                      0.6771117690832409
2770                      0.6765182407875738
2780                      0.6759169666127496
2790                      0.6753081760494005
2800                      0.674692094645399
2810                      0.6740689440630447
2820                      0.673438942135959
2830                      0.6728023029278829
2840                      0.6721592367990957
2850                      0.6715099504667077
2860                      0.6708546470790968
2870                      0.6701935262800864
2880                      0.6695267842847576
2890                      0.6688546139514709
2900                      0.6681772048563674
2910                      0.6674947433680652
2920                      0.6668074127264432
2930                      0.6661153931130357
2940                      0.6654188617314842
2950                      0.6647179928806144
2960                      0.6640129580271175
2970                      0.6633039258824588
2980                      0.6625910624698246
2990                      0.6618745311942023
3000                      0.6611544929111075
3010                      0.6604311059854915
3020                      0.6597045263516221
3030                      0.6589749075650078
3040                      0.6582424008501169
3050                      0.6575071551398044
3060                      0.6567693171068127
3070                      0.6560290311874473
3080                      0.6552864395995877
3090                      0.6545416823451977
3100                      0.6537948972127603
3110                      0.6530462197645204
3120                      0.6522957833207366
3130                      0.6515437189364841
3140                      0.650790155373083
3150                      0.6500352190695089
3160                      0.6492790341061223
3170                      0.6485217221770523
3180                      0.6477634025587602
3190                      0.6470041920868572
3200                      0.6462442051374702
3210                      0.6454835536160646
3220                      0.6447223469604658
3230                      0.6439606921437584
3240                      0.6431986937005113
3250                      0.6424364537552374
3260                      0.641674072064469
3270                      0.6409116460686365
3280                      0.6401492709580596
3290                      0.639387039734236
3300                      0.6386250432909977
3310                      0.6378633704895631
3320                      0.637102108239064
3330                      0.6363413415758501
3340                      0.6355811537344696
3350                      0.6348216262196588
3360                      0.6340628388638732
3370                      0.6333048698764014
3380                      0.6325477958772101
3390                      0.6317916919236362
3400                      0.6310366315097955
3410                      0.630282686563373
3420                      0.6295299274173508
3430                      0.6287784227709737
3440                      0.6280282396355177
3450                      0.6272794432663764
3460                      0.6265320970877286
3470                      0.6257862626045323
3480                      0.6250419993146419
3490                      0.6242993646144972
3500                      0.6235584137098565
3510                      0.6228191995262568
3520                      0.6220817726322951
3530                      0.621346181172391
3540                      0.6206124708142957
3550                      0.6198806847132827
3560                      0.6191508634983709
3570                      0.618423045278921
3580                      0.6176972656772401
3590                      0.6169735578866559
3600                      0.6162519527530079
3610                      0.6155324788881802
3620                      0.6148151628033081
3630                      0.6141000290731964
3640                      0.6133871005235947
3650                      0.6126763984356342
3660                      0.6119679427773232
3670                      0.611261752446989
3680                      0.6105578455311802
3690                      0.6098562395764435
3700                      0.609156951858921
3710                      0.608459999667615
3720                      0.6077654005760109
3730                      0.6070731727139363
3740                      0.6063833350294974
3750                      0.6056959075342949
3760                      0.6050109115375197
3770                      0.6043283698554902
3780                      0.6036483070039613
3790                      0.6029707493623004
3800                      0.6022957253121709
3810                      0.6016232653529805
3820                      0.6009534021847494
3830                      0.6002861707665438
3840                      0.5996216083484287
3850                      0.5989597544749715
3860                      0.5983006509646036
3870                      0.5976443418675487
3880                      0.5969908734024985
3890                      0.5963402938764151
3900                      0.5956926535847267
3910                      0.5950480047026395
3920                      0.5944064011644724
3930                      0.5937678985361712
3940                      0.593132553884278
3950                      0.5925004256388546
3960                      0.591871573460433
3970                      0.5912460581071279
3980                      0.5906239413078744
3990                      0.5900052856351623
4000                      0.5893901543937703
4010                      0.5887786115083821
4020                      0.5881707214216336
4030                      0.587566549003968
4040                      0.5869661594673814
4050                      0.5863696182903201
4060                      0.5857769911446531
4070                      0.5851883438382217
4080                      0.5846037422543224
4090                      0.5840232523046308
4100                      0.5834469398782758
4110                      0.5828748708032161
4120                      0.5823071108019967
4130                      0.5817437254561457
4140                      0.5811847801664349
4150                      0.5806303401164506
4160                      0.5800804702367182
4170                      0.5795352351662475
4180                      0.578994699217678
4190                      0.5784589263356854
4200                      0.5779279800634187
4210                      0.5774019234993755
4220                      0.5768808192648189
4230                      0.5763647294627681
4240                      0.5758537156449277
4250                      0.575347838773316
4260                      0.5748471591932702
4270                      0.5743517365974481
4280                      0.5738616300041532
4290                      0.5733768977321962
4300                      0.5728975973803052
4310                      0.5724237858118169
4320                      0.5719555191432384
4330                      0.5714928527380768
4340                      0.5710358412007811
4350                      0.5705845383794691
4360                      0.570138997369895
4370                      0.5696992705231174
4380                      0.5692654094567885
4390                      0.5688374650692696
4400                      0.5684154875556353
4410                      0.5679995264259049
4420                      0.5675896305240065
4430                      0.5671858480487819
4440                      0.5667882265721813
4450                      0.566396813064006
4460                      0.566011653906664
4470                      0.5656327949168884
4480                      0.5652602813640779
4490                      0.5648941579830704
4500                      0.5645344689908671
4510                      0.5641812580997647
4520                      0.5638345685226236
4530                      0.5634944429858817
4540                      0.5631609237322858
4550                      0.5628340525260103
4560                      0.5625138706518342
4570                      0.5622004189169159
4580                      0.5618937376476226
4590                      0.5615938666846019
4600                      0.5613008453776878
4610                      0.5610147125801324
4620                      0.5607355066395395
4630                      0.5604632653891959
4640                      0.5601980261398465
4650                      0.5599398256682657
4660                      0.5596887002100677
4670                      0.559444685446101
4680                      0.5592078164955863
4690                      0.5589781279057764
4700                      0.5587556536429165
4710                      0.5585404270828347
4720                      0.5583324810049735
4730                      0.5581318475845158
4740                      0.5579385583866638
4750                      0.5577526443600911
4760                      0.5575741358341437
4770                      0.5574030625160258
4780                      0.5572394534859284
4790                      0.5570833371965858
4800                      0.5569347414750794
4810                      0.5567936935165765
4820                      0.5566602198913282
4830                      0.5565343465417374
4840                      0.5564160987866772
4850                      0.5563055013197851
4860                      0.5562025782156179
4870                      0.5561073529291366
4880                      0.5560198482994323
4890                      0.5559400865497317
4900                      0.5558680892916777
4910                      0.5558038775232492
4920                      0.555747471634672
4930                      0.5556988914023004
4940                      0.5556581559933125
4950                      0.5556252839625475
4960                      0.555600293251048
4970                      0.5555832011846411
4980                      0.5555740244697686
4990                      0.5555727791909408
5000                      0.5555794808055077
5010                      0.5555941441423335
5020                      0.5556167833930978
5030                      0.5556474121133399
5040                      0.5556860432123236
5050                      0.5557326889536964
5060                      0.5557873609492985
5070                      0.5558500701582082
5080                      0.5559208268842082
5090                      0.5559996407758581
5100                      0.556086520826699
5110                      0.5561814753794618
5120                      0.5562845121285334
5130                      0.5563956381290355
5140                      0.5565148598021298
5150                      0.5566421829496069
5160                      0.5567776127633488
5170                      0.5569211538467382
5180                      0.5570728102253983
5190                      0.5572325853753182
5200                      0.5574004822418013
5210                      0.5575765032684092
5220                      0.5577606504223366
5230                      0.5579529252274126
5240                      0.558153328795727
5250                      0.5583618618610955
5260                      0.5585785248207337
5270                      0.5588033177654643
5280                      0.559036240525941
5290                      0.5592772927111853
5300                      0.5595264737483109
5310                      0.5597837829276262
5320                      0.5600492194420598
5330                      0.5603227824319386
5340                      0.5606044710280492
5350                      0.5608942843921473
5360                      0.5611922217608204
5370                      0.5614982824848768
5380                      0.5618124660710466
5390                      0.5621347722207886
5400                      0.5624652008702602
5410                      0.5628037522244461
5420                      0.5631504267962452
5430                      0.563505225439873
5440                      0.5638681493855341
5450                      0.5642392002680512
5460                      0.564618380163783
5470                      0.5650056916154709
5480                      0.5654011376607269
5490                      0.5658047218632236
5500                      0.5662164483350951
5510                      0.5666363217631938
5520                      0.5670643474334729
5530                      0.5675005312497222
5540                      0.5679448797657493
5550                      0.5683974001930316
5560                      0.5688581004294555
5570                      0.5693269890748515
5580                      0.5698040754478902
5590                      0.5702893696041831
5600                      0.5707828823479606
5610                      0.5712846252503512
5620                      0.5717946106563818
5630                      0.5723128516998238
5640                      0.5728393623055449
5650                      0.5733741572042086
5660                      0.5739172519284848
5670                      0.5744686628204441
5680                      0.5750284070275391
5690                      0.5755965025028058
5700                      0.5761729679964541
5710                      0.5767578230467623
5720                      0.5773510879694687
5730                      0.5779527838396484
5740                      0.5785629324784867
5750                      0.5791815564247025
5760                      0.579808678913129
5770                      0.5804443238441117
5780                      0.5810885157508308
5790                      0.581741279764422
5800                      0.5824026415733381
5810                      0.5830726273785822
5820                      0.583751263852238
5830                      0.5844385780831093
5840                      0.5851345975253692
5850                      0.5858393499461917
5860                      0.5865528633630117
5870                      0.5872751659845936
5880                      0.5880062861494149
5890                      0.5887462522586551
5900                      0.5894950927117052
5910                      0.5902528358324084
5920                      0.5910195098072738
5930                      0.5917951426070898
5940                      0.5925797619177552
5950                      0.5933733950693287
5960                      0.594176068962655
5970                      0.5949878099959007
5980                      0.5958086439941788
5990                      0.5966385961324333
6000                      0.5974776908730886
6010                      0.598325951887099
6020                      0.5991834019899133
6030                      0.6000500630727674
6040                      0.6009259560367985
6050                      0.6018111007258282
6060                      0.6027055158701597
6070                      0.6036092190203246
6080                      0.6045222264914323
6090                      0.6054445533104903
6100                      0.6063762131577268
6110                      0.6073172183197941
6120                      0.6082675796421457
6130                      0.6092273064829312
6140                      0.6101964066710301
6150                      0.611174886467234
6160                      0.6121627505276761
6170                      0.6131600018709911
6180                      0.6141666418457737
6190                      0.6151826701061562
6200                      0.6162080845842213
6210                      0.6172428814699178
6220                      0.6182870551887896
6230                      0.6193405983901528
6240                      0.620403501930202
6250                      0.6214757548600858
6260                      0.6225573444184934
6270                      0.6236482560245783
6280                      0.624748473272432
6290                      0.6258579779292984
6300                      0.6269767499366696
6310                      0.6281047674085267
6320                      0.6292420066361815
6330                      0.6303884420926752
6340                      0.6315440464371831
6350                      0.6327087905235145
6360                      0.6338826434073059
6370                      0.6350655723565648
6380                      0.6362575428590198
6390                      0.6374585186337565
6400                      0.6386684616448914
6410                      0.6398873321076091
6420                      0.6411150885050036
6430                      0.6423516875976741
6440                      0.6435970844359832
6450                      0.6448512323734241
6460                      0.6461140830756306
6470                      0.6473855865373765
6480                      0.6486656910902726
6490                      0.6499543434162784
6500                      0.6512514885565951
6510                      0.6525570699275172
6520                      0.6538710293281409
6530                      0.655193306947266
6540                      0.6565238413826494
6550                      0.657862569643994
6560                      0.6592094271632258
6570                      0.6605643478079343
6580                      0.6619272638867384
6590                      0.6632981061605462
6600                      0.6646768038526133
6610                      0.6660632846551463
6620                      0.6674574747418043
6630                      0.6688592987747615
6640                      0.6702686799160494
6650                      0.6716855398359164
6660                      0.6731097987260377
6670                      0.6745413753055556
6680                      0.6759801868382512
6690                      0.677426149140057
6700                      0.6788791765908448
6710                      0.6803391821525129
6720                      0.6818060773784251
6730                      0.6832797724288989
6740                      0.6847601760880581
6750                      0.6862471957775815
6760                      0.6877407375769329
6770                      0.6892407062394765
6780                      0.6907470052115227
6790                      0.6922595366528741
6800                      0.6937782014588276
6810                      0.6953028992795107
6820                      0.6968335285449996
6830                      0.6983699864866624
6840                      0.6999121691652954
6850                      0.7014599714937834
6860                      0.7030132872653087
6870                      0.7045720091775913
6880                      0.7061360288669923
6890                      0.7077052369297598
6900                      0.7092795229571516
6910                      0.7108587755627352
6920                      0.712442882414116
6930                      0.7140317302639714
6940                      0.7156252049817704
6950                      0.7172231915839198
6960                      0.7188255742696024
6970                      0.7204322364507542
6980                      0.722043060784345
6990                      0.7236579292083609
7000                      0.7252767229702224
7010                      0.7268993226646241
7020                      0.7285256082607973
7030                      0.7301554591402404
7040                      0.7317887541253996
7050                      0.7334253715141963
7060                      0.7350651891076897
7070                      0.7367080842484428
7080                      0.7383539338418574
7090                      0.7400026143936871
7100                      0.7416540020368626
7110                      0.7433079725589986
7120                      0.7449644014330148
7130                      0.7466231638424963
7140                      0.748284134709341
7150                      0.7499471887183966
7160                      0.7516122003411128
7170                      0.7532790438641875
7180                      0.7549475934065899
7190                      0.756617722943611
7200                      0.7582893063314053
7210                      0.7599622173199867
7220                      0.76163632957754
7230                      0.7633115167068685
7240                      0.764987652261892
7250                      0.7666646097637613
7260                      0.7683422627179949
7270                      0.7700204846230562
7280                      0.7716991489906152
7290                      0.773378129354408
7300                      0.7750572992802686
7310                      0.7767365323788064
7320                      0.7784157023170156
7330                      0.780094682823631
7340                      0.7817733476994921
7350                      0.7834515708272273
7360                      0.7851292261767435
7370                      0.7868061878124669
7380                      0.7884823299001608
7390                      0.7901575267129997
7400                      0.7918316526382584
7410                      0.7935045821823565
7420                      0.79517618997616
7430                      0.7968463507814595
7440                      0.798514939493574
7450                      0.8001818311527228
7460                      0.8018469009433272
7470                      0.8035100242019576
7480                      0.8051710764265063
7490                      0.8068299332774725
7500                      0.8084864705877634
7510                      0.810140564368159
7520                      0.8117920908169978
7530                      0.8134409263249813
7540                      0.8150869474859741
7550                      0.8167300311055135
7560                      0.8183700542102904
7570                      0.8200068940588494
7580                      0.8216404281516474
7590                      0.8232705342437256
7600                      0.8248970903560506
7610                      0.8265199747896954
7620                      0.8281390661377801
7630                      0.8297542433029169
7640                      0.8313653855080461
7650                      0.8329723723166166
7660                      0.8345750836460728
7670                      0.8361733997861762
7680                      0.8377672014169432
7690                      0.8393563696277689
7700                      0.8409407859344845
7710                      0.8425203323000996
7720                      0.844094891156481
7730                      0.8456643454216949
7740                      0.8472285785261969
7750                      0.848787474428684
7760                      0.8503409176424106
7770                      0.8518887932554996
7780                      0.8534309869541923
7790                      0.8549673850466804
7800                      0.8564978744841857
7810                      0.8580223428874096
7820                      0.859540678566052
7830                      0.8610527705461861
7840                      0.8625585085915715
7850                      0.8640577832288588
7860                      0.8655504857692073
7870                      0.8670365083340055
7880                      0.868515743877111
7890                      0.8699880862090246
7900                      0.8714534300174217
7910                      0.8729116708937307
7920                      0.8743627053543286
7930                      0.8758064308598497
7940                      0.8772427458430948
7950                      0.8786715497255206
7960                      0.8800927429408042
7970                      0.8815062269564542
7980                      0.8829119042921034
7990                      0.8843096785415442
8000                      0.8856994543921438
8010                      0.8870811376431466
8020                      0.888454635224676
8030                      0.8898198552167336
8040                      0.891176706866639
8050                      0.8925251006054232
8060                      0.8938649480660986
8070                      0.8951961620982323
8080                      0.8965186567862227
8090                      0.897832347460862
8100                      0.8991371507183705
8110                      0.9004329844303292
8120                      0.9017197677609705
8130                      0.902997421178001
8140                      0.9042658664668776
8150                      0.9055250267420885
8160                      0.9067748264581186
8170                      0.9080151914222873
8180                      0.9092460488056486
8190                      0.910467327150297
8200                      0.9116789563820342
8210                      0.9128808678182102
8220                      0.9140729941773149
8230                      0.9152552695853685
8240                      0.9164276295865994
8250                      0.917590011147674
8260                      0.9187423526668642
8270                      0.9198845939801358
8280                      0.9210166763651557
8290                      0.9221385425487196
8300                      0.923250136711467
8310                      0.924351404492332
8320                      0.9254422929916822
8330                      0.9265227507766941
8340                      0.9275927278830689
8350                      0.9286521758189673
8360                      0.9297010475661985
8370                      0.9307392975837235
8380                      0.9317668818082224
8390                      0.9327837576542715
8400                      0.933789884016879
8410                      0.9347852212699949
8420                      0.9357697312674842
8430                      0.9367433773420502
8440                      0.9377061243039758
8450                      0.9386579384394562
8460                      0.9395987875100013
8470                      0.9405286407480918
8480                      0.941447468856342
8490                      0.9423552440026974
8500                      0.9432519398186578
8510                      0.9441375313937745
8520                      0.9450119952719658
8530                      0.9458753094469718
8540                      0.9467274533569623
8550                      0.9475684078785528
8560                      0.9483981553218253
8570                      0.94921667942343
8580                      0.9500239653405402
8590                      0.9508199996423128
8600                      0.9516047703045849
8610                      0.9523782667007391
8620                      0.9531404795941739
8630                      0.9538914011296233
8640                      0.9546310248248847
8650                      0.9553593455606513
8660                      0.9560763595731931
8670                      0.9567820644423145
8680                      0.9574764590834277
8690                      0.9581595437357292
8700                      0.95883131995282
8710                      0.9594917905911533
8720                      0.9601409597996564
8730                      0.9607788330079776
8740                      0.9614054169154134
8750                      0.9620207194786704
8760                      0.9626247499002951
8770                      0.9632175186164021
8780                      0.9637990372848497
8790                      0.9643693187717152
8800                      0.9649283771396547
8810                      0.965476227634526
8820                      0.9660128866726576
8830                      0.9665383718278145
8840                      0.9670527018175687
8850                      0.9675558964906744
8860                      0.968047976813171
8870                      0.9685289648548624
8880                      0.9689988837755515
8890                      0.9694577578124035
8900                      0.9699056122646668
8910                      0.9703424734811547
8920                      0.9707683688457865
8930                      0.9711833267638249
8940                      0.9715873766479325
8950                      0.9719805489044746
8960                      0.9723628749193979
8970                      0.9727343870440188
8980                      0.9730951185818103
8990                      0.9734451037736105
9000                      0.9737843777840152
9010                      0.9741129766877262
9020                      0.9744309374550488
9030                      0.974738297938656
9040                      0.9750350968590787
9050                      0.9753213737915059
9060                      0.9755971691509314
9070                      0.9758625241798379
9080                      0.9761174809333443
9090                      0.9763620822658353
9100                      0.9765963718171503
9110                      0.9768203939995204
9120                      0.9770341939833639
9130                      0.9772378176838563
9140                      0.9774313117478716
9150                      0.9776147235400309
9160                      0.9777881011295557
9170                      0.9779514932769164
9180                      0.9781049494206977
9190                      0.9782485196637154
9200                      0.9783822547607423
9210                      0.9785062061044248
9220                      0.9786204257129435
9230                      0.9787249662162406
9240                      0.9788198808435239
9250                      0.9789052234101567
9260                      0.9789810483043072
9270                      0.9790474104747456
9280                      0.9791043654173495
9290                      0.9791519691625509
9300                      0.9791902782626127
9310                      0.9792193497787389
9320                      0.9792392412683301
9330                      0.9792500107725001
9340                      0.9792517168032403
9350                      0.979244418330902
9360                      0.9792281747717204
9370                      0.9792030459750775
9380                      0.979169092211177
9390                      0.9791263741585269
9400                      0.9790749528915522
9410                      0.9790148898681792
9420                      0.9789462469175118
9430                      0.9788690862274849
9440                      0.9787834703327064
9450                      0.9786894621021498
9460                      0.9785871247270206
9470                      0.9784765217085223
9480                      0.9783577168458572
9490                      0.9782307742242863
9500                      0.9780957582029425
9510                      0.977952733402908
9520                      0.9778017646954849
9530                      0.9776429171901598
9540                      0.9774762562230191
9550                      0.9773018473449004
9560                      0.9771197563098151
9570                      0.9769300490632759
9580                      0.97673279173085
9590                      0.9765280506067361
9600                      0.9763158921422862
9610                      0.9760963829347687
9620                      0.9758695897161933
9630                      0.9756355793420914
9640                      0.9753944187805776
9650                      0.9751461751011876
9660                      0.9748909154642816
9670                      0.97462870711007
9680                      0.9743596173479997
9690                      0.9740837135462405
9700                      0.9738010631211408
9710                      0.9735117335269149
9720                      0.9732157922453943
9730                      0.9729133067758486
9740                      0.9726043446251111
9750                      0.9722889732974582
9760                      0.9719672602851276
9770                      0.9716392730583913
9780                      0.9713050790562506
9790                      0.9709647456770085
9800                      0.9706183402688996
9810                      0.9702659301212045
9820                      0.9699075824550563
9830                      0.9695433644148259
9840                      0.9691733430592445
9850                      0.9687975853530415
9860                      0.9684161581584274
9870                      0.9680291282269433
9880                      0.9676365621913451
9890                      0.9672385265577245
9900                      0.9668350876976513
9910                      0.9664263118406415
9920                      0.9660122650666995
9930                      0.9655930132989826
9940                      0.9651686222967023
9950                      0.9647391576481952
9960                      0.964304684764027
9970                      0.9638652688704675
9980                      0.9634209750029381
9990                      0.9629718679997823
10000                     0.9625180124960288
