# Supplementary material for: An efficient approach for broadband sound absorption using periodic multi-layer solid inclusions in acoustic coatings
Source: PLoS One. 2024 Nov 21;19(11):e0311745. doi: 10.1371/journal.pone.0311745 (PMC11581354; doi:10.1371/journal.pone.0311745)
Supplement: S1 File — (ZIP) [file pone.0311745.s001.zip › Fig 6/fig6b.txt]

% Model:              厚度6cm,横向间距的影响.mph
% Version:            COMSOL 6.1.0.252
% Date:               Aug 16 2023, 10:02
% Dimension:          1
% Nodes:              3000
% Expressions:        1
% Description:        全局
% freq (Hz)               Absorption coefficient
10                        0.0010878075700500034
20                        0.0010906274818837103
30                        0.0010982321758006286
40                        0.001113040969005108
50                        0.0011375035898959496
60                        0.0011740053771548409
70                        0.0012249516780383773
80                        0.0012927449695375737
90                        0.0013797841774679798
100                       0.0014884638934850036
110                       0.001621173577924906
120                       0.0017802966178848134
130                       0.0019682094272858164
140                       0.0021872803552153153
150                       0.002439868599114714
160                       0.0027283230640918754
170                       0.0030549810743046857
180                       0.0034221670921810166
190                       0.0038321913526873086
200                       0.004287348387368328
210                       0.004789915531660638
220                       0.005342151400378858
230                       0.0059462941710840544
240                       0.006604559988847458
250                       0.0073191411593067635
260                       0.008092204378037038
270                       0.008925888914482427
280                       0.009822304672127635
290                       0.010783530336925473
300                       0.011811611375104447
310                       0.012908558049758656
320                       0.014076343422328885
330                       0.015316901399132554
340                       0.016632124627603773
350                       0.01802386247651422
360                       0.019493919149135897
370                       0.021044051513962603
380                       0.022675967351028503
390                       0.02439132328702054
400                       0.02619172305865136
410                       0.028078715614492378
420                       0.030053793516998217
430                       0.032118391340787755
440                       0.034273884140365474
450                       0.03652158601110833
460                       0.03886274916902799
470                       0.04129856270508436
480                       0.043830151682206386
490                       0.046458576675592056
500                       0.049184833395611416
510                       0.05200985236590372
520                       0.05493449936379424
530                       0.05795957569593213
540                       0.06108581910871025
550                       0.06431390514680524
560                       0.0676444486942751
570                       0.07107800607248027
580                       0.07461507766370268
590                       0.07825611120815856
600                       0.08200150550625729
610                       0.08585161476208225
620                       0.08980675385109838
630                       0.09386720391534831
640                       0.09803321929910125
650                       0.10230503489166543
660                       0.10668287449273317
670                       0.11116696035936291
680                       0.11575752323979316
690                       0.12045481409363634
700                       0.1252591158703692
710                       0.13017075731878558
720                       0.13519012655889995
730                       0.140317685528354
740                       0.1455539854698915
750                       0.15089968135712495
760                       0.156355546255031
770                       0.1619224835094606
780                       0.1676015366949014
790                       0.17339389500511593
800                       0.1793008908175917
810                       0.18532398912977022
820                       0.19146476079163255
830                       0.19772483892109483
840                       0.20410584694423017
850                       0.21060929433596776
860                       0.2172364254648873
870                       0.22398801322007245
880                       0.23086408017480697
890                       0.2378635340260815
900                       0.2449837035079918
910                       0.2522197636839201
920                       0.25956405065798893
930                       0.2670052759339585
940                       0.274527685280169
950                       0.2821102266705918
960                       0.2897258472586727
970                       0.29734108720591546
980                       0.3049161646149786
990                       0.3124057753445547
1000                      0.3197607852870997
1010                      0.32693088210117716
1020                      0.3338680808509542
1030                      0.3405307314802527
1040                      0.3468874725715597
1050                      0.35292044535762124
1060                      0.35862714121193595
1070                      0.3640204918136314
1080                      0.3691271765962605
1090                      0.37398449567048286
1100                      0.37863641741386544
1110                      0.38312948959782256
1120                      0.3875091993609362
1130                      0.3918171661846782
1140                      0.39608931164216077
1150                      0.4003549603225691
1160                      0.4046367014580766
1170                      0.40895079445219584
1180                      0.4133079034188293
1190                      0.4177139854207409
1200                      0.4221712021878826
1210                      0.42667877316397307
1220                      0.43123372418335415
1230                      0.4358315146619871
1240                      0.440466543218865
1250                      0.4451325425403828
1260                      0.4498228791933385
1270                      0.45453077541069864
1280                      0.45924946951989487
1290                      0.46397232977351066
1300                      0.46869293436881876
1310                      0.47340512805108914
1320                      0.47810306354446575
1330                      0.4827812335940097
1340                      0.4874344977494188
1350                      0.4920581055916642
1360                      0.4966477166700265
1370                      0.5011994161328109
1380                      0.5057097239624311
1390                      0.5101755955353017
1400                      0.5145944118430644
1410                      0.5189639583902703
1420                      0.5232823931230832
1430                      0.5275482052697361
1440                      0.5317601678004782
1450                      0.5359172870326552
1460                      0.5400187528094731
1470                      0.5440638925555057
1480                      0.5480521312089893
1490                      0.5519829585971405
1500                      0.5558559045127632
1510                      0.5596705212016894
1520                      0.563426372414236
1530                      0.5671230278448605
1540                      0.5707600618981399
1550                      0.5743370556237541
1560                      0.5778536009631563
1570                      0.5813093066105022
1580                      0.5847038049688739
1590                      0.5880367598031278
1600                      0.5913078742515051
1610                      0.5945168989870434
1620                      0.5976636401171126
1630                      0.600747966559237
1640                      0.6037698164867458
1650                      0.6067292024401513
1660                      0.6096262147484326
1670                      0.612461022960574
1680                      0.615233875106145
1690                      0.6179450947778395
1700                      0.6205950761673562
1710                      0.62318427738114
1720                      0.6257132124705675
1730                      0.6281824426835558
1740                      0.6305925674604632
1750                      0.6329442156831536
1760                      0.6352380375638924
1770                      0.6374746974882305
1780                      0.6396548679799756
1790                      0.6417792248642512
1800                      0.6438484435857337
1810                      0.6458631966042271
1820                      0.6478241517085606
1830                      0.6497319710858612
1840                      0.6515873109855277
1850                      0.6533908218178073
1860                      0.6551431485486241
1870                      0.6568449312881597
1880                      0.6584968059744036
1890                      0.6600994051002516
1900                      0.6616533584327288
1910                      0.6631592937005026
1920                      0.6646178372304399
1930                      0.6660296145332334
1940                      0.6673952508246722
1950                      0.6687153714890886
1960                      0.6699906024812212
1970                      0.671221570662012
1980                      0.6724089040653547
1990                      0.6735532320909045
2000                      0.6746551856075218
2010                      0.6757153969677426
2020                      0.6767344999228078
2030                      0.6777131294308298
2040                      0.6786519213615505
2050                      0.6795515121035631
2060                      0.6804125380738626
2070                      0.6812356351551798
2080                      0.6820214380688596
2090                      0.6827705797111627
2100                      0.6834836904652304
2110                      0.6841613975225063
2120                      0.6848043242175867
2130                      0.6854130894084796
2140                      0.6859883069043855
2150                      0.6865305849531785
2160                      0.6870405257991405
2170                      0.6875187253031996
2180                      0.6879657726349312
2190                      0.6883822500223855
2200                      0.6887687325652174
2210                      0.6891257880931168
2220                      0.6894539770753738
2230                      0.689753852561744
2240                      0.6900259601605927
2250                      0.6902708380354223
2260                      0.6904890169310944
2270                      0.6906810202039889
2280                      0.6908473638722485
2290                      0.6909885566732794
2300                      0.6911051001248867
2310                      0.6911974885916086
2320                      0.6912662093587583
2330                      0.691311742702083
2340                      0.691334561961802
2350                      0.6913351336169318
2360                      0.6913139173639671
2370                      0.6912713661859967
2380                      0.6912079264330732
2390                      0.6911240378939919
2400                      0.6910201338680658
2410                      0.6908966412401343
2420                      0.6907539805511149
2430                      0.6905925660619003
2440                      0.6904128058248569
2450                      0.6902151017431
2460                      0.6899998496319557
2470                      0.6897674392773983
2480                      0.6895182544864227
2490                      0.6892526731441211
2500                      0.688971067259005
2510                      0.6886738030132123
2520                      0.6883612408118911
2530                      0.6880337353264965
2540                      0.6876916355502127
2550                      0.6873352848424439
2560                      0.6869650209925509
2570                      0.686581176269075
2580                      0.6861840774880072
2590                      0.6857740460786037
2600                      0.685351398153336
2610                      0.6849164445878628
2620                      0.6844694910925928
2630                      0.6840108383046414
2640                      0.6835407818602007
2650                      0.6830596124893991
2660                      0.6825676160931111
2670                      0.6820650738294394
2680                      0.6815522621906573
2690                      0.681029453083817
2700                      0.6804969139012015
2710                      0.6799549075906945
2720                      0.6794036927206578
2730                      0.6788435235416941
2740                      0.6782746500441166
2750                      0.6776973180132426
2760                      0.6771117690832391
2770                      0.6765182407875736
2780                      0.6759169666127501
2790                      0.6753081760493991
2800                      0.6746920946454008
2810                      0.6740689440630465
2820                      0.6734389421359557
2830                      0.6728023029278876
2840                      0.6721592367991029
2850                      0.671509950466702
2860                      0.6708546470791015
2870                      0.6701935262801023
2880                      0.6695267842847596
2890                      0.6688546139514743
2900                      0.6681772048563648
2910                      0.6674947433680711
2920                      0.6668074127264318
2930                      0.6661153931130166
2940                      0.6654188617314745
2950                      0.6647179928806428
2960                      0.6640129580271019
2970                      0.6633039258824659
2980                      0.6625910624697995
2990                      0.6618745311942169
3000                      0.6611544929110982
3010                      0.660431105985494
3020                      0.6597045263516339
3030                      0.6589749075650155
3040                      0.6582424008500961
3050                      0.6575071551398031
3060                      0.6567693171067935
3070                      0.6560290311874102
3080                      0.6552864395995779
3090                      0.6545416823452173
3100                      0.6537948972127593
3110                      0.6530462197645144
3120                      0.6522957833207379
3130                      0.6515437189364732
3140                      0.6507901553730925
3150                      0.6500352190694607
3160                      0.6492790341061434
3170                      0.6485217221770374
3180                      0.6477634025587573
3190                      0.6470041920868534
3200                      0.6462442051374611
3210                      0.6454835536160641
3220                      0.6447223469603978
3230                      0.6439606921437224
3240                      0.6431986937005351
3250                      0.6424364537551978
3260                      0.6416740720645164
3270                      0.6409116460686726
3280                      0.6401492709580794
3290                      0.6393870397342223
3300                      0.6386250432909797
3310                      0.6378633704895913
3320                      0.6371021082390701
3330                      0.636341341575907
3340                      0.6355811537344003
3350                      0.6348216262196743
3360                      0.634062838863855
3370                      0.633304869876395
3380                      0.6325477958772348
3390                      0.6317916919236393
3400                      0.631036631509742
3410                      0.6302826865634994
3420                      0.6295299274173018
3430                      0.6287784227709701
3440                      0.6280282396356006
3450                      0.627279443266336
3460                      0.6265320970877378
3470                      0.6257862626045655
3480                      0.6250419993146701
3490                      0.6242993646145036
3500                      0.6235584137098287
3510                      0.6228191995262551
3520                      0.6220817726322934
3530                      0.6213461811724081
3540                      0.6206124708142833
3550                      0.6198806847132523
3560                      0.6191508634983771
3570                      0.6184230452789258
3580                      0.6176972656772342
3590                      0.6169735578866808
3600                      0.6162519527529989
3610                      0.6155324788881755
3620                      0.6148151628032885
3630                      0.6141000290731928
3640                      0.6133871005236027
3650                      0.6126763984356425
3660                      0.6119679427773101
3670                      0.6112617524470036
3680                      0.6105578455311927
3690                      0.6098562395764253
3700                      0.6091569518589162
3710                      0.6084599996676192
3720                      0.6077654005760031
3730                      0.6070731727139256
3740                      0.6063833350294945
3750                      0.6056959075342969
3760                      0.6050109115375328
3770                      0.6043283698555213
3780                      0.6036483070039613
3790                      0.6029707493622877
3800                      0.6022957253121553
3810                      0.601623265352996
3820                      0.6009534021847582
3830                      0.6002861707665712
3840                      0.599621608348438
3850                      0.598959754474979
3860                      0.5983006509645932
3870                      0.5976443418675563
3880                      0.5969908734025062
3890                      0.5963402938764184
3900                      0.5956926535847294
3910                      0.5950480047026552
3920                      0.5944064011644394
3930                      0.5937678985361816
3940                      0.5931325538842833
3950                      0.5925004256388436
3960                      0.5918715734604385
3970                      0.591246058107113
3980                      0.5906239413078735
3990                      0.5900052856351664
4000                      0.5893901543937521
4010                      0.5887786115083788
4020                      0.5881707214216346
4030                      0.5875665490039712
4040                      0.5869661594673768
4050                      0.5863696182903191
4060                      0.585776991144646
4070                      0.5851883438382213
4080                      0.5846037422543153
4090                      0.5840232523046345
4100                      0.5834469398782947
4110                      0.5828748708032117
4120                      0.5823071108019957
4130                      0.5817437254561479
4140                      0.5811847801664365
4150                      0.5806303401164523
4160                      0.5800804702367273
4170                      0.5795352351662584
4180                      0.5789946992176875
4190                      0.5784589263356852
4200                      0.5779279800634196
4210                      0.5774019234993677
4220                      0.5768808192648084
4230                      0.5763647294627716
4240                      0.5758537156449162
4250                      0.5753478387733103
4260                      0.5748471591932687
4270                      0.5743517365974491
4280                      0.5738616300041566
4290                      0.5733768977321858
4300                      0.5728975973803064
4310                      0.5724237858118117
4320                      0.5719555191432395
4330                      0.5714928527380794
4340                      0.5710358412008081
4350                      0.5705845383794694
4360                      0.5701389973698963
4370                      0.5696992705231088
4380                      0.5692654094567898
4390                      0.5688374650692689
4400                      0.5684154875556311
4410                      0.5679995264259077
4420                      0.5675896305239988
4430                      0.5671858480487899
4440                      0.5667882265721808
4450                      0.5663968130640218
4460                      0.5660116539066657
4470                      0.5656327949168851
4480                      0.5652602813640784
4490                      0.5648941579830702
4500                      0.5645344689908709
4510                      0.5641812580997667
4520                      0.5638345685226366
4530                      0.5634944429858778
4540                      0.5631609237322858
4550                      0.5628340525260095
4560                      0.5625138706518344
4570                      0.5622004189169167
4580                      0.5618937376476225
4590                      0.5615938666845977
4600                      0.5613008453776949
4610                      0.5610147125801113
4620                      0.5607355066395395
4630                      0.5604632653891999
4640                      0.5601980261398749
4650                      0.5599398256682653
4660                      0.5596887002100653
4670                      0.5594446854461114
4680                      0.5592078164955983
4690                      0.5589781279057584
4700                      0.5587556536429178
4710                      0.5585404270828338
4720                      0.5583324810049815
4730                      0.5581318475845067
4740                      0.5579385583866662
4750                      0.5577526443600904
4760                      0.5575741358341448
4770                      0.5574030625160389
4780                      0.557239453485932
4790                      0.5570833371965991
4800                      0.5569347414750812
4810                      0.5567936935165541
4820                      0.556660219891322
4830                      0.5565343465417472
4840                      0.5564160987866695
4850                      0.5563055013197855
4860                      0.5562025782156128
4870                      0.5561073529291365
4880                      0.5560198482994323
4890                      0.5559400865497413
4900                      0.5558680892916652
4910                      0.555803877523252
4920                      0.555747471634682
4930                      0.5556988914022845
4940                      0.5556581559933129
4950                      0.5556252839625453
4960                      0.5556002932510603
4970                      0.5555832011846384
4980                      0.5555740244697591
4990                      0.5555727791909459
5000                      0.5555794808055099
5010                      0.555594144142336
5020                      0.5556167833930685
5030                      0.5556474121133106
5040                      0.5556860432124391
5050                      0.5557326889537968
5060                      0.5557873609492883
5070                      0.5558500701581894
5080                      0.5559208268842077
5090                      0.5559996407758325
5100                      0.5560865208267278
5110                      0.5561814753795079
5120                      0.5562845121285309
5130                      0.5563956381290399
5140                      0.5565148598021201
5150                      0.5566421829496184
5160                      0.5567776127633925
5170                      0.556921153846677
5180                      0.5570728102253593
5190                      0.5572325853753262
5200                      0.5574004822417953
5210                      0.5575765032684201
5220                      0.5577606504223704
5230                      0.5579529252274775
5240                      0.5581533287956706
5250                      0.5583618618610682
5260                      0.5585785248206969
5270                      0.5588033177654457
5280                      0.5590362405258855
5290                      0.5592772927111532
5300                      0.5595264737483188
5310                      0.5597837829276473
5320                      0.5600492194420147
5330                      0.5603227824319164
5340                      0.5606044710280642
5350                      0.5608942843921636
5360                      0.5611922217608742
5370                      0.5614982824848859
5380                      0.5618124660710477
5390                      0.5621347722208342
5400                      0.562465200870256
5410                      0.5628037522244403
5420                      0.5631504267962977
5430                      0.563505225439962
5440                      0.5638681493854646
5450                      0.5642392002680923
5460                      0.5646183801638325
5470                      0.5650056916154738
5480                      0.5654011376608293
5490                      0.5658047218631863
5500                      0.5662164483351902
5510                      0.5666363217632464
5520                      0.5670643474334611
5530                      0.5675005312497199
5540                      0.5679448797657491
5550                      0.5683974001930376
5560                      0.5688581004294461
5570                      0.5693269890748384
5580                      0.5698040754478719
5590                      0.5702893696041855
5600                      0.5707828823479806
5610                      0.5712846252503703
5620                      0.5717946106563905
5630                      0.5723128516998196
5640                      0.5728393623056331
5650                      0.5733741572042126
5660                      0.5739172519284781
5670                      0.574468662820456
5680                      0.5750284070275322
5690                      0.5755965025027949
5700                      0.5761729679964808
5710                      0.57675782304676
5720                      0.5773510879694798
5730                      0.5779527838396239
5740                      0.5785629324784702
5750                      0.5791815564247003
5760                      0.5798086789131347
5770                      0.5804443238441048
5780                      0.5810885157508238
5790                      0.5817412797644181
5800                      0.5824026415733528
5810                      0.5830726273785902
5820                      0.5837512638522387
5830                      0.5844385780831316
5840                      0.585134597525347
5850                      0.5858393499462149
5860                      0.5865528633629955
5870                      0.587275165984607
5880                      0.5880062861494373
5890                      0.5887462522586493
5900                      0.5894950927117151
5910                      0.5902528358324167
5920                      0.5910195098072848
5930                      0.591795142607086
5940                      0.5925797619177823
5950                      0.5933733950693418
5960                      0.5941760689626645
5970                      0.5949878099959265
5980                      0.5958086439941673
5990                      0.5966385961324292
6000                      0.5974776908730908
6010                      0.5983259518871109
6020                      0.5991834019899049
6030                      0.6000500630727641
6040                      0.6009259560368059
6050                      0.6018111007257887
6060                      0.6027055158701642
6070                      0.603609219020319
6080                      0.604522226491431
6090                      0.6054445533104899
6100                      0.606376213157745
6110                      0.6073172183197937
6120                      0.6082675796421176
6130                      0.6092273064829192
6140                      0.6101964066710222
6150                      0.6111748864672524
6160                      0.6121627505276714
6170                      0.6131600018709813
6180                      0.614166641845765
6190                      0.6151826701061744
6200                      0.6162080845842275
6210                      0.6172428814699119
6220                      0.6182870551887989
6230                      0.6193405983901605
6240                      0.6204035019301877
6250                      0.6214757548600853
6260                      0.622557344418502
6270                      0.6236482560245867
6280                      0.6247484732724287
6290                      0.625857977929297
6300                      0.6269767499366616
6310                      0.6281047674085124
6320                      0.6292420066361879
6330                      0.630388442092715
6340                      0.6315440464371952
6350                      0.6327087905235091
6360                      0.6338826434072895
6370                      0.635065572356567
6380                      0.6362575428590131
6390                      0.6374585186337647
6400                      0.6386684616448959
6410                      0.6398873321076093
6420                      0.6411150885050134
6430                      0.6423516875976574
6440                      0.6435970844359706
6450                      0.6448512323733983
6460                      0.6461140830756299
6470                      0.6473855865374036
6480                      0.6486656910902733
6490                      0.6499543434162675
6500                      0.6512514885565981
6510                      0.6525570699275305
6520                      0.6538710293281145
6530                      0.6551933069472742
6540                      0.6565238413826767
6550                      0.6578625696440081
6560                      0.6592094271632365
6570                      0.6605643478079328
6580                      0.6619272638867257
6590                      0.663298106160561
6600                      0.6646768038526267
6610                      0.6660632846551634
6620                      0.6674574747418105
6630                      0.6688592987747851
6640                      0.6702686799160484
6650                      0.6716855398359302
6660                      0.673109798726041
6670                      0.6745413753055578
6680                      0.6759801868382644
6690                      0.677426149140089
6700                      0.6788791765908482
6710                      0.6803391821525103
6720                      0.6818060773784491
6730                      0.6832797724288989
6740                      0.6847601760880486
6750                      0.6862471957775769
6760                      0.6877407375769358
6770                      0.6892407062395168
6780                      0.6907470052115324
6790                      0.6922595366528809
6800                      0.6937782014588444
6810                      0.6953028992794645
6820                      0.6968335285450031
6830                      0.698369986486661
6840                      0.6999121691652737
6850                      0.7014599714937757
6860                      0.7030132872653058
6870                      0.7045720091776111
6880                      0.706136028866985
6890                      0.707705236929765
6900                      0.7092795229571442
6910                      0.710858775562728
6920                      0.7124428824141464
6930                      0.7140317302639498
6940                      0.7156252049817682
6950                      0.7172231915839151
6960                      0.7188255742695944
6970                      0.7204322364507734
6980                      0.7220430607843406
6990                      0.7236579292083419
7000                      0.7252767229702228
7010                      0.7268993226645963
7020                      0.7285256082607985
7030                      0.730155459140351
7040                      0.731788754125422
7050                      0.7334253715141659
7060                      0.7350651891077485
7070                      0.7367080842483938
7080                      0.7383539338418684
7090                      0.7400026143936831
7100                      0.741654002036908
7110                      0.7433079725589579
7120                      0.744964401433093
7130                      0.7466231638425748
7140                      0.7482841347092799
7150                      0.7499471887183731
7160                      0.7516122003411292
7170                      0.7532790438641368
7180                      0.7549475934066273
7190                      0.7566177229435377
7200                      0.7582893063313711
7210                      0.7599622173201179
7220                      0.7616363295775155
7230                      0.763311516706848
7240                      0.7649876522618283
7250                      0.7666646097638048
7260                      0.7683422627179
7270                      0.7700204846229846
7280                      0.771699148990546
7290                      0.7733781293543459
7300                      0.775057299280296
7310                      0.7767365323788018
7320                      0.7784157023169491
7330                      0.7800946828236888
7340                      0.7817733476995481
7350                      0.7834515708272826
7360                      0.7851292261767107
7370                      0.7868061878125638
7380                      0.7884823299000964
7390                      0.7901575267129356
7400                      0.7918316526382359
7410                      0.7935045821823071
7420                      0.7951761899761536
7430                      0.7968463507815216
7440                      0.7985149394935964
7450                      0.8001818311528066
7460                      0.8018469009433091
7470                      0.8035100242019793
7480                      0.8051710764265427
7490                      0.8068299332774813
7500                      0.808486470587817
7510                      0.8101405643682815
7520                      0.8117920908169977
7530                      0.8134409263249814
7540                      0.8150869474859693
7550                      0.8167300311055113
7560                      0.8183700542102906
7570                      0.820006894058845
7580                      0.8216404281516598
7590                      0.8232705342437152
7600                      0.8248970903560401
7610                      0.8265199747896947
7620                      0.8281390661377804
7630                      0.8297542433029208
7640                      0.8313653855080484
7650                      0.8329723723166165
7660                      0.8345750836460741
7670                      0.836173399786174
7680                      0.8377672014169456
7690                      0.8393563696277677
7700                      0.8409407859344838
7710                      0.8425203323001036
7720                      0.8440948911564815
7730                      0.8456643454216932
7740                      0.8472285785261968
7750                      0.8487874744286913
7760                      0.850340917642425
7770                      0.8518887932555101
7780                      0.8534309869541995
7790                      0.8549673850466795
7800                      0.8564978744841859
7810                      0.8580223428874113
7820                      0.8595406785660531
7830                      0.861052770546187
7840                      0.8625585085915731
7850                      0.8640577832288638
7860                      0.8655504857692166
7870                      0.8670365083340009
7880                      0.86851574387711
7890                      0.8699880862090243
7900                      0.8714534300174228
7910                      0.8729116708937341
7920                      0.8743627053543223
7930                      0.8758064308598544
7940                      0.8772427458431016
7950                      0.878671549725523
7960                      0.8800927429408029
7970                      0.8815062269564583
7980                      0.882911904292095
7990                      0.8843096785415423
8000                      0.885699454392143
8010                      0.8870811376431454
8020                      0.8884546352246853
8030                      0.8898198552167205
8040                      0.8911767068666596
8050                      0.8925251006054268
8060                      0.8938649480660996
8070                      0.8951961620982389
8080                      0.8965186567862262
8090                      0.8978323474608743
8100                      0.8991371507183795
8110                      0.900432984430328
8120                      0.9017197677609708
8130                      0.902997421177988
8140                      0.9042658664668939
8150                      0.9055250267420842
8160                      0.9067748264581288
8170                      0.9080151914222704
8180                      0.9092460488056426
8190                      0.9104673271502993
8200                      0.9116789563820293
8210                      0.9128808678182111
8220                      0.91407299417732
8230                      0.9152552695853519
8240                      0.9164276295865937
8250                      0.917590011147677
8260                      0.9187423526668582
8270                      0.9198845939801439
8280                      0.9210166763651638
8290                      0.922138542548728
8300                      0.9232501367114714
8310                      0.9243514044923352
8320                      0.9254422929916798
8330                      0.9265227507766958
8340                      0.9275927278830806
8350                      0.9286521758189556
8360                      0.9297010475662135
8370                      0.9307392975837286
8380                      0.9317668818082148
8390                      0.9327837576542864
8400                      0.9337898840168827
8410                      0.9347852212699937
8420                      0.935769731267483
8430                      0.936743377342052
8440                      0.9377061243039784
8450                      0.9386579384394531
8460                      0.9395987875100021
8470                      0.9405286407480931
8480                      0.9414474688563444
8490                      0.9423552440027051
8500                      0.9432519398186561
8510                      0.9441375313937761
8520                      0.9450119952719651
8530                      0.9458753094469715
8540                      0.9467274533569614
8550                      0.9475684078785527
8560                      0.9483981553218244
8570                      0.9492166794234308
8580                      0.9500239653405391
8590                      0.9508199996423123
8600                      0.9516047703045852
8610                      0.9523782667007386
8620                      0.9531404795941752
8630                      0.9538914011296238
8640                      0.9546310248248838
8650                      0.9553593455606515
8660                      0.9560763595731935
8670                      0.9567820644423151
8680                      0.9574764590834283
8690                      0.95815954373573
8700                      0.9588313199528206
8710                      0.9594917905911541
8720                      0.9601409597996559
8730                      0.960778833007977
8740                      0.9614054169154146
8750                      0.9620207194786704
8760                      0.9626247499002939
8770                      0.9632175186164025
8780                      0.9637990372848506
8790                      0.9643693187717154
8800                      0.9649283771396544
8810                      0.9654762276345259
8820                      0.9660128866726577
8830                      0.9665383718278142
8840                      0.9670527018175694
8850                      0.9675558964906739
8860                      0.9680479768131708
8870                      0.9685289648548625
8880                      0.9689988837755518
8890                      0.9694577578124041
8900                      0.9699056122646667
8910                      0.9703424734811554
8920                      0.970768368845787
8930                      0.971183326763825
8940                      0.9715873766479319
8950                      0.9719805489044748
8960                      0.9723628749193978
8970                      0.972734387044019
8980                      0.9730951185818111
8990                      0.9734451037736108
9000                      0.9737843777840146
9010                      0.9741129766877258
9020                      0.9744309374550434
9030                      0.9747382979386614
9040                      0.9750350968590759
9050                      0.9753213737914798
9060                      0.9755971691509309
9070                      0.9758625241798291
9080                      0.976117480933348
9090                      0.9763620822658158
9100                      0.9765963718171584
9110                      0.9768203939995324
9120                      0.9770341939833895
9130                      0.9772378176838791
9140                      0.9774313117478777
9150                      0.9776147235400412
9160                      0.9777881011295637
9170                      0.9779514932769267
9180                      0.9781049494206973
9190                      0.978248519663739
9200                      0.9783822547607394
9210                      0.978506206104421
9220                      0.9786204257129526
9230                      0.9787249662162351
9240                      0.9788198808435131
9250                      0.9789052234101527
9260                      0.9789810483042926
9270                      0.9790474104747361
9280                      0.9791043654173417
9290                      0.979151969162549
9300                      0.9791902782626201
9310                      0.97921934977873
9320                      0.9792392412683337
9330                      0.979250010772503
9340                      0.9792517168032313
9350                      0.9792444183308985
9360                      0.9792281747717213
9370                      0.9792030459750707
9380                      0.9791690922111714
9390                      0.9791263741585233
9400                      0.9790749528915526
9410                      0.9790148898681716
9420                      0.9789462469175051
9430                      0.9788690862274888
9440                      0.9787834703327112
9450                      0.9786894621021526
9460                      0.9785871247270213
9470                      0.9784765217085256
9480                      0.9783577168458605
9490                      0.9782307742242821
9500                      0.9780957582029398
9510                      0.9779527334029049
9520                      0.9778017646954831
9530                      0.9776429171901626
9540                      0.9774762562230206
9550                      0.9773018473448981
9560                      0.9771197563098128
9570                      0.9769300490632744
9580                      0.9767327917308508
9590                      0.9765280506067376
9600                      0.9763158921422843
9610                      0.9760963829347697
9620                      0.975869589716192
9630                      0.9756355793420912
9640                      0.9753944187805753
9650                      0.9751461751011833
9660                      0.974890915464282
9670                      0.9746287071100703
9680                      0.9743596173479995
9690                      0.9740837135462399
9700                      0.9738010631211408
9710                      0.9735117335269141
9720                      0.9732157922453972
9730                      0.9729133067758478
9740                      0.9726043446251111
9750                      0.972288973297459
9760                      0.9719672602851266
9770                      0.9716392730583916
9780                      0.9713050790562533
9790                      0.9709647456770087
9800                      0.9706183402688981
9810                      0.9702659301212033
9820                      0.9699075824550537
9830                      0.9695433644148262
9840                      0.9691733430592457
9850                      0.9687975853530394
9860                      0.9684161581584252
9870                      0.9680291282269452
9880                      0.9676365621913452
9890                      0.9672385265577258
9900                      0.9668350876976495
9910                      0.9664263118406428
9920                      0.9660122650666985
9930                      0.9655930132989808
9940                      0.965168622296703
9950                      0.9647391576481934
9960                      0.964304684764026
9970                      0.9638652688704652
9980                      0.9634209750029402
9990                      0.962971867999782
10000                     0.9625180124960298
10                        0.0010878043923209235
20                        0.0010905928164863798
30                        0.0010981286893108066
40                        0.0011128033643609259
50                        0.0011370308270222118
60                        0.0011731808326199689
70                        0.0012236376818658412
80                        0.0012907845168825816
90                        0.0013770029804534012
100                       0.0014846728245029306
110                       0.0016161715357256856
120                       0.0017738738583326086
130                       0.001960151408082922
140                       0.002177372167123437
150                       0.0024279000942256657
160                       0.002714094647141896
170                       0.003038310443365666
180                       0.003402896940490008
190                       0.0038101981576340593
200                       0.004262552574691658
210                       0.004762293147174246
220                       0.005311747536092759
230                       0.005913238563116874
240                       0.006569084966318139
250                       0.007281602649852559
260                       0.00805310625579947
270                       0.008885911528886847
280                       0.009782338323345963
290                       0.010744714648572629
300                       0.011775381848402544
310                       0.012876701270964852
320                       0.014051062694092176
330                       0.015300895166555861
340                       0.016628680355977865
350                       0.018036969362859923
360                       0.019528403729019206
370                       0.021105740769528203
380                       0.022771884311955093
390                       0.024529921090300166
400                       0.026383161476997374
410                       0.02833518223300746
420                       0.030389864555632307
430                       0.032551414167845016
440                       0.03482433882527758
450                       0.03721334272234056
460                       0.039723079828486885
470                       0.0423577041759613
480                       0.04512020095081337
490                       0.04801163589947155
500                       0.05103074395702212
510                       0.05417453196607891
520                       0.057440337910780626
530                       0.06082870672506091
540                       0.06434516180560546
550                       0.06799903514730599
560                       0.07179930744900753
570                       0.07574906825750793
580                       0.0798403056610314
590                       0.08405007301220357
600                       0.08833899891089336
610                       0.09265361921233684
620                       0.09693396808629251
630                       0.10112608466289374
640                       0.10519584945301197
650                       0.10913824888637791
660                       0.11297755122232034
670                       0.11675869301826336
680                       0.12053461901951168
690                       0.12435509024425395
700                       0.12826001407313314
710                       0.13227737640963622
720                       0.13642423524003278
730                       0.1407090721589931
740                       0.1451343289177477
750                       0.14969855514461228
760                       0.15439800231038625
770                       0.15922770077632808
780                       0.1641821289689246
790                       0.16925558607953983
800                       0.17444235974507738
810                       0.1797367533172638
820                       0.18513301777595892
830                       0.19062521870436544
840                       0.19620706309883784
850                       0.20187171171886142
860                       0.20761160883958463
870                       0.21341837348647574
880                       0.2192828029061703
890                       0.2251950420252864
900                       0.23114495423460768
910                       0.23712268962535232
920                       0.2431193876307245
930                       0.24912788789178342
940                       0.25514328740015024
950                       0.2611631953927984
960                       0.26718761037174943
970                       0.27321844486126234
980                       0.2792588152917511
990                       0.2853122578740135
1000                      0.2913820173150945
1010                      0.2974705023246418
1020                      0.3035789383626304
1030                      0.3097071992310525
1040                      0.3158537747706577
1050                      0.32201582665196404
1060                      0.32818929398806496
1070                      0.33436902573799354
1080                      0.34054892964175887
1090                      0.3467221380364406
1100                      0.3528811962134448
1110                      0.35901827973349787
1120                      0.36512544411516323
1130                      0.37119490488901086
1140                      0.37721933750147885
1150                      0.3831921804070857
1160                      0.38910791488162755
1170                      0.3949622935410101
1180                      0.40075248668688834
1190                      0.4064771241981957
1200                      0.41213622114311577
1210                      0.4177309936428637
1220                      0.4232635871219126
1230                      0.4287367532899289
1240                      0.4341535164991709
1250                      0.4395168678892867
1260                      0.44482951519055536
1270                      0.4500937034663959
1280                      0.4553111091113028
1290                      0.46048279959933547
1300                      0.4656092458119424
1310                      0.47069037179352125
1320                      0.47572562754926084
1330                      0.4807140733078251
1340                      0.48565446656010736
1350                      0.4905453462712419
1360                      0.49538511101464067
1370                      0.5001720894211145
1380                      0.5049046020958448
1390                      0.5095810147478687
1400                      0.5141997821480491
1410                      0.518759482562013
1420                      0.5232588422685969
1430                      0.5276967500639297
1440                      0.5320722620097464
1450                      0.536384597224101
1460                      0.540633126264281
1470                      0.5448173539051735
1480                      0.5489368986191538
1490                      0.5529914708104697
1500                      0.5569808518346641
1510                      0.560904875172825
1520                      0.5647634107428652
1530                      0.568556352789356
1540                      0.5722836113662166
1550                      0.5759451071551858
1560                      0.579540769165303
1570                      0.5830705348641883
1580                      0.5865343522110192
1590                      0.5899321831919018
1600                      0.5932640084668055
1610                      0.5965298327948374
1620                      0.5997296909259839
1630                      0.6028636536541641
1640                      0.6059318336844024
1650                      0.6089343910099245
1660                      0.6118715374101229
1670                      0.6147435397941104
1680                      0.6175507220933354
1690                      0.6202934655487892
1700                      0.6229722073285093
1710                      0.6255874375647013
1720                      0.6281396950044458
1730                      0.6306295615878732
1740                      0.6330576563449799
1750                      0.6354246290035637
1760                      0.6377311537055219
1770                      0.6399779231630222
1780                      0.6421656435177225
1790                      0.6442950300403577
1800                      0.6463668037518766
1810                      0.6483816889435108
1820                      0.6503404114941387
1830                      0.6522436978692736
1840                      0.6540922746237784
1850                      0.6558868682543082
1860                      0.657628205247552
1870                      0.6593170121861327
1880                      0.6609540158268218
1890                      0.6625399430713579
1900                      0.6640755208083904
1910                      0.6655614756180597
1920                      0.6669985333542996
1930                      0.6683874186363954
1940                      0.669728854294396
1950                      0.671023560793641
1960                      0.6722722556868052
1970                      0.6734756531077248
1980                      0.6746344633317118
1990                      0.6757493924085358
2000                      0.6768211418656253
2010                      0.6778504084771717
2020                      0.6788378840905553
2030                      0.6797842554897726
2040                      0.6806902042920107
2050                      0.6815564068558018
2060                      0.6823835341958644
2070                      0.6831722518951813
2080                      0.6839232200086004
2090                      0.6846370929546133
2100                      0.6853145193995029
2110                      0.6859561421282305
2120                      0.6865625979134519
2130                      0.6871345173771242
2140                      0.6876725248584905
2150                      0.6881772382784548
2160                      0.6886492690193319
2170                      0.6890892218072812
2180                      0.6894976946094382
2190                      0.689875278539136
2200                      0.6902225577750223
2210                      0.6905401094937852
2220                      0.6908285038071631
2230                      0.6910883037167075
2240                      0.6913200650727127
2250                      0.6915243365444999
2260                      0.6917016595966888
2270                      0.6918525684749007
2280                      0.6919775901920433
2290                      0.6920772445302013
2300                      0.6921520440381361
2310                      0.6922024940400475
2320                      0.6922290926493679
2330                      0.6922323307868284
2340                      0.6922126922049424
2350                      0.6921706535169068
2360                      0.6921066842356236
2370                      0.6920212468151291
2380                      0.691914796701312
2390                      0.6917877823870833
2400                      0.6916406454782964
2410                      0.6914738207620788
2420                      0.6912877362859366
2430                      0.6910828134378024
2440                      0.6908594670365655
2450                      0.6906181054246425
2460                      0.6903591305626762
2470                      0.6900829381315929
2480                      0.6897899176281819
2490                      0.6894804524676044
2500                      0.6891549200797474
2510                      0.6888136920039465
2520                      0.6884571339808326
2530                      0.6880856060363478
2540                      0.6876994625626353
2550                      0.6872990523905025
2560                      0.686884718855503
2570                      0.6864567998612571
2580                      0.6860156279279954
2590                      0.6855615302442386
2600                      0.6850948287084655
2610                      0.6846158399682946
2620                      0.6841248754574294
2630                      0.6836222414275266
2640                      0.6831082389835771
2650                      0.6825831641181255
2660                      0.6820473077441336
2670                      0.6815009557330358
2680                      0.6809443889549289
2690                      0.6803778833222891
2700                      0.679801709833704
2710                      0.6792161346282055
2720                      0.6786214190354117
2730                      0.6780178196354851
2740                      0.677405588317002
2750                      0.6767849723411665
2760                      0.6761562144047493
2770                      0.6755195527055238
2780                      0.6748752210104274
2790                      0.6742234487168327
2800                      0.6735644609205065
2810                      0.672898478478984
2820                      0.6722257180729632
2830                      0.6715463922654579
2840                      0.6708607095619701
2850                      0.6701688744654513
2860                      0.6694710875300942
2870                      0.6687675454166213
2880                      0.6680584409441421
2890                      0.6673439631427357
2900                      0.6666242973044947
2910                      0.6658996250405057
2920                      0.6651701243338004
2930                      0.6644359695976203
2940                      0.6636973317358104
2950                      0.6629543782069023
2960                      0.6622072730883839
2970                      0.6614561771487204
2980                      0.6607012479174476
2990                      0.6599426397625132
3000                      0.6591805039668626
3010                      0.6584149888072698
3020                      0.6576462396365228
3030                      0.6568743989622403
3040                      0.6560996065279259
3050                      0.6553219993928588
3060                      0.6545417120083925
3070                      0.6537588762938731
3080                      0.652973621708422
3090                      0.6521860753198883
3100                      0.6513963618706675
3110                      0.6506046038406337
3120                      0.6498109215066283
3130                      0.6490154329990143
3140                      0.6482182543577155
3150                      0.6474194995846951
3160                      0.6466192806978803
3170                      0.6458177077839933
3180                      0.6450148890513807
3190                      0.6442109308851152
3200                      0.6434059379050443
3210                      0.6426000130231102
3220                      0.6417932575040992
3230                      0.6409857710297221
3240                      0.6401776517627069
3250                      0.6393689964124785
3260                      0.638559900302252
3270                      0.6377504574342325
3280                      0.6369407605553293
3290                      0.6361309012192167
3300                      0.6353209698461957
3310                      0.6345110557769582
3320                      0.6337012473235786
3330                      0.6328916318112197
3340                      0.6320822956180978
3350                      0.6312733242027836
3360                      0.6304648021301431
3370                      0.6296568130851641
3380                      0.6288494398855026
3390                      0.6280427644833697
3400                      0.6272368679649271
3410                      0.6264318305449288
3420                      0.6256277315574953
3430                      0.6248246494441997
3440                      0.6240226617428347
3450                      0.6232218450726889
3460                      0.622422275123589
3470                      0.621624026644302
3480                      0.6208271734338957
3490                      0.6200317883351463
3500                      0.6192379432313857
3510                      0.6184457090452375
3520                      0.6176551557412839
3530                      0.616866352331561
3540                      0.6160793668813044
3550                      0.6152942665204213
3560                      0.6145111174525071
3570                      0.6137299849682445
3580                      0.6129509334573604
3590                      0.6121740264203852
3600                      0.6113993264822409
3610                      0.6106268954026925
3620                      0.6098567940859458
3630                      0.6090890825918078
3640                      0.6083238201422736
3650                      0.6075610651290334
3660                      0.6068008751175539
3670                      0.6060433068546476
3680                      0.6052884162707275
3690                      0.6045362584845023
3700                      0.6037868878073718
3710                      0.603040357748158
3720                      0.6022967210195069
3730                      0.6015560295437055
3740                      0.6008183344637928
3750                      0.6000836861526995
3760                      0.5993521342282524
3770                      0.5986237275684781
3780                      0.597898514331507
3790                      0.5971765419757817
3800                      0.596457857287534
3810                      0.5957425064063513
3820                      0.5950305348572743
3830                      0.5943219875839227
3840                      0.5936169089843839
3850                      0.5929153429501695
3860                      0.5922173329049791
3870                      0.5915229218494726
3880                      0.5908321524016232
3890                      0.5901450668416719
3900                      0.5894617071579179
3910                      0.5887821150885569
3920                      0.588106332168221
3930                      0.5874343997674474
3940                      0.5867663591357517
3950                      0.586102251439759
3960                      0.585442117800063
3970                      0.5847859993233661
3980                      0.584133937132366
3990                      0.5834859723912338
4000                      0.5828421463281739
4010                      0.5822025002498531
4020                      0.5815670755544431
4030                      0.5809359137374315
4040                      0.5803090563935609
4050                      0.5796865452117693
4060                      0.5790684219657547
4070                      0.5784547284997303
4080                      0.5778455067063629
4090                      0.5772407985048977
4100                      0.5766406458087929
4110                      0.5760450904927831
4120                      0.5754541743558339
4130                      0.5748679390788309
4140                      0.5742864261813101
4150                      0.5737096769756721
4160                      0.5731377325192912
4170                      0.5725706335653312
4180                      0.5720084205141933
4190                      0.5714511333655053
4200                      0.5708988116693324
4210                      0.570351494480199
4220                      0.5698092203145962
4230                      0.5692720271071394
4240                      0.5687399521756809
4250                      0.5682130321844776
4260                      0.5676913031165859
4270                      0.567174800246262
4280                      0.5666635581197971
4290                      0.5661576105393522
4300                      0.5656569905530008
4310                      0.5651617304490633
4320                      0.5646718617578628
4330                      0.5641874152553197
4340                      0.5637084209765932
4350                      0.5632349082310464
4360                      0.5627669056228624
4370                      0.5623044410780185
4380                      0.5618475418740029
4390                      0.5613962346744321
4400                      0.5609505455667287
4410                      0.5605105001036884
4420                      0.5600761233486438
4430                      0.5596474399197241
4440                      0.5592244740414066
4450                      0.5588072495924223
4460                      0.5583957901584331
4470                      0.5579901190833494
4480                      0.5575902595212963
4490                      0.5571962344884718
4500                      0.5568080669149854
4510                      0.556425779693733
4520                      0.5560493957302816
4530                      0.5556789379895373
4540                      0.555314429540318
4550                      0.5549558935998613
4560                      0.5546033535725828
4570                      0.5542568330875733
4580                      0.5539163560355302
4590                      0.5535819465981997
4600                      0.5532536292791141
4610                      0.552931428928215
4620                      0.5526153707646931
4630                      0.5523054803967906
4640                      0.5520017838364342
4650                      0.5517043075134603
4660                      0.5514130782849
4670                      0.5511281234406122
4680                      0.5508494707072644
4690                      0.5505771482490105
4700                      0.5503111846640293
4710                      0.5500516089786842
4720                      0.5497984506405915
4730                      0.549551739506396
4740                      0.5493115058278688
4750                      0.54907778023772
4760                      0.5488505937291164
4770                      0.5486299776358272
4780                      0.5484159636116486
4790                      0.5482085836030415
4800                      0.5480078698259958
4810                      0.5478138547369812
4820                      0.5476265710048722
4830                      0.5474460514826256
4840                      0.5472723291750897
4850                      0.5471054372096373
4860                      0.5469454088047109
4870                      0.5467922772378577
4880                      0.546646075816553
4890                      0.5465068378458899
4900                      0.5463745966006766
4910                      0.5462493852952882
4920                      0.546131237056505
4930                      0.5460201848994534
4940                      0.5459162616990287
4950                      0.5458195001721056
4960                      0.5457299328543112
4970                      0.5456475920821076
4980                      0.5455725099785251
4990                      0.5455047184375037
5000                      0.5454442491151417
5010                      0.5453911334212832
5020                      0.5453454025119768
5030                      0.5453070872896104
5040                      0.5452762183994122
5050                      0.5452528262346968
5060                      0.5452369409380964
5070                      0.5452285924117288
5080                      0.5452278103228936
5090                      0.5452346241175678
5100                      0.545249063032158
5110                      0.5452711561049112
5120                      0.5453009321954598
5130                      0.5453384199981626
5140                      0.5453836480587222
5150                      0.5454366447940928
5160                      0.545497438506294
5170                      0.5455660574023553
5180                      0.5456425296101517
5190                      0.5457268831954025
5200                      0.5458191461751047
5210                      0.545919346533752
5220                      0.5460275122345326
5230                      0.5461436712309355
5240                      0.5462678514762872
5250                      0.5464000809312783
5260                      0.5465403875685818
5270                      0.5466887993766889
5280                      0.5468453443612797
5290                      0.5470100505434816
5300                      0.5471829459560147
5310                      0.5473640586385613
5320                      0.5475534166287386
5330                      0.5477510479518575
5340                      0.5479569806103115
5350                      0.5481712425674878
5360                      0.5483938617326116
5370                      0.5486248659420692
5380                      0.5488642829415524
5390                      0.5491121403649009
5400                      0.5493684657104467
5410                      0.5496332863212856
5420                      0.5499066293590664
5430                      0.5501885217810907
5440                      0.550478990314794
5450                      0.5507780614343549
5460                      0.5510857613352715
5470                      0.5514021159090938
5480                      0.5517271507219809
5490                      0.5520608909881276
5500                      0.5524033615502961
5510                      0.552754586856648
5520                      0.5531145909416864
5530                      0.5534833974054258
5540                      0.553861029398919
5550                      0.5542475096046284
5560                      0.5546428602253708
5570                      0.5550471029704984
5580                      0.5554602590442157
5590                      0.5558823491380473
5600                      0.5563133934236422
5610                      0.5567534115464023
5620                      0.5572024226232981
5630                      0.5576604452413196
5640                      0.5581274974554626
5650                      0.5586035967942824
5660                      0.5590887602601504
5670                      0.5595830043360461
5680                      0.5600863449914166
5690                      0.5605987976889986
5700                      0.5611203773953677
5710                      0.5616510985886279
5720                      0.562190975269703
5730                      0.5627400209743443
5740                      0.5632982487830294
5750                      0.5638656713339799
5760                      0.5644423008349486
5770                      0.5650281490742267
5780                      0.5656232274327856
5790                      0.5662275468964799
5800                      0.5668411180644368
5810                      0.5674639511596836
5820                      0.5680960560386841
5830                      0.5687374421981781
5840                      0.5693881187806283
5850                      0.570048094581741
5860                      0.5707173780510646
5870                      0.5713959772957662
5880                      0.5720839000812977
5890                      0.5727811538273366
5900                      0.5734877456069557
5910                      0.5742036821406502
5920                      0.574928969788592
5930                      0.5756636145432997
5940                      0.5764076220161714
5950                      0.5771609974280458
5960                      0.5779237455908715
5970                      0.578695870896502
5980                      0.5794773772932733
5990                      0.5802682682699329
6000                      0.5810685468336481
6010                      0.5818782154884367
6020                      0.5826972762084115
6030                      0.5835257304163167
6040                      0.5843635789560333
6050                      0.5852108220653509
6060                      0.5860674593484287
6070                      0.5869334897478409
6080                      0.5878089115162184
6090                      0.5886937221861313
6100                      0.5895879185403456
6110                      0.5904914965844297
6120                      0.5914044515163175
6130                      0.5923267776971142
6140                      0.5932584686220514
6150                      0.5941995168947862
6160                      0.5951499141966392
6170                      0.5961096512610119
6180                      0.5970787178493544
6190                      0.5980571027236448
6200                      0.5990447936228225
6210                      0.6000417772411873
6220                      0.6010480392055965
6230                      0.6020635640563106
6240                      0.6030883352258807
6250                      0.6041223350225956
6260                      0.6051655446140132
6270                      0.6062179440130009
6280                      0.6072795120613768
6290                      0.6083502264200715
6300                      0.6094300635574907
6310                      0.6105189987415796
6320                      0.6116170060296715
6330                      0.6127240582632275
6340                      0.6138401270628168
6350                      0.6149651828243703
6360                      0.6160991947163659
6370                      0.6172421306779361
6380                      0.6183939574209673
6390                      0.6195546404282737
6400                      0.6207241439583845
6410                      0.621902431047034
6420                      0.6230894635127197
6430                      0.6242852019605384
6440                      0.6254896057898496
6450                      0.6267026331989753
6460                      0.6279242411955991
6470                      0.629154385601467
6480                      0.6303930210642743
6490                      0.6316401010657745
6500                      0.632895577931216
6510                      0.6341594028406004
6520                      0.6354315258381902
6530                      0.6367118958448752
6540                      0.6380004606677188
6550                      0.6392971670122942
6560                      0.6406019604939972
6570                      0.6419147856489577
6580                      0.6432355859469325
6590                      0.6445643038015575
6600                      0.6459008805817754
6610                      0.6472452566248308
6620                      0.6485973712456653
6630                      0.6499571627483678
6640                      0.6513245684381277
6650                      0.6526995246302423
6660                      0.6540819666616269
6670                      0.6554718289001689
6680                      0.6568690447546117
6690                      0.6582735466838706
6700                      0.659685266205758
6710                      0.6611041339059343
6720                      0.6625300794451061
6730                      0.663963031568908
6740                      0.6654029181122476
6750                      0.666849666008319
6760                      0.6683032012945107
6770                      0.6697634491176608
6780                      0.6712303337401864
6790                      0.6727037785448725
6800                      0.674183706040628
6810                      0.6756700378631593
6820                      0.6771626947823322
6830                      0.6786615967037195
6840                      0.680166662670743
6850                      0.6816778108680387
6860                      0.6831949586228421
6870                      0.6847180224062264
6880                      0.6862469178334758
6890                      0.6877815596668191
6900                      0.6893218618124852
6910                      0.6908677373239562
6920                      0.6924190983977678
6930                      0.6939758563768943
6940                      0.6955379217460722
6950                      0.6971052041320068
6960                      0.6986776123022301
6970                      0.7002550541623835
6980                      0.7018374367549384
6990                      0.7034246662568461
7000                      0.7050166479777331
7010                      0.7066132863571498
7020                      0.7082144849633288
7030                      0.709820146489686
7040                      0.7114301727543058
7050                      0.7130444646975158
7060                      0.7146629223789465
7070                      0.7162854449776558
7080                      0.7179119307900506
7090                      0.7195422772289175
7100                      0.7211763808233369
7110                      0.7228141372165917
7120                      0.7244554411696897
7130                      0.7261001865589292
7140                      0.7277482663783927
7150                      0.7293995727423115
7160                      0.7310539968871682
7170                      0.7327114291733724
7180                      0.7343717590920391
7190                      0.736034875266104
7200                      0.7377006654580347
7210                      0.7393690165751655
7220                      0.7410398146767812
7230                      0.742712944982107
7240                      0.7443882918777904
7250                      0.7460657389294887
7260                      0.7477451688912169
7270                      0.7494264637176166
7280                      0.7511095045750795
7290                      0.7527941718570919
7300                      0.7544803451975249
7310                      0.7561679034864561
7320                      0.7578567248874774
7330                      0.7595466868540165
7340                      0.7612376661485909
7350                      0.762929538862415
7360                      0.7646221804358386
7370                      0.7663154656803555
7380                      0.7680092688006339
7390                      0.7697034634181847
7400                      0.7713979225962015
7410                      0.7730925188650359
7420                      0.7747871242471518
7430                      0.7764816102866013
7440                      0.7781758480756746
7450                      0.7798697082832051
7460                      0.7815630611859098
7470                      0.7832557766967871
7480                      0.7849477243977766
7490                      0.7866387735706071
7500                      0.7883287932289818
7510                      0.790017652152216
7520                      0.7917052189175992
7530                      0.7933913619353635
7540                      0.7950759494814976
7550                      0.7967588497343066
7560                      0.798439930806844
7570                      0.8001190607845505
7580                      0.8017961077591027
7590                      0.8034709398639138
7600                      0.8051434253115433
7610                      0.8068134324259137
7620                      0.8084808296820076
7630                      0.8101454857381671
7640                      0.8118072694730705
7650                      0.8134660500209148
7660                      0.8151216968061736
7670                      0.8167740795781411
7680                      0.8184230684456041
7690                      0.8200685339115106
7700                      0.8217103469048742
7710                      0.8233483788164928
7720                      0.824982501528832
7730                      0.82661258745057
7740                      0.8282385095459969
7750                      0.8298601413680582
7760                      0.8314773570870951
7770                      0.8330900315209305
7780                      0.8346980401641049
7790                      0.8363012592157704
7800                      0.8378995656070443
7810                      0.8394928370280997
7820                      0.8410809519538608
7830                      0.8426637896691069
7840                      0.8442412302930247
7850                      0.8458131548024782
7860                      0.8473794450551548
7870                      0.8489399838111436
7880                      0.8504946547544279
7890                      0.8520433425136245
7900                      0.8535859326799646
7910                      0.8551223118282051
7920                      0.8566523675334357
7930                      0.858175988388486
7940                      0.8596930640210906
7950                      0.8612034851088051
7960                      0.8627071433952811
7970                      0.8642039317037525
7980                      0.8656937439517852
7990                      0.867176475163816
8000                      0.8686520214840215
8010                      0.8701202801881607
8020                      0.8715811496958887
8030                      0.8730345295804779
8040                      0.8744803205802683
8050                      0.8759184246078845
8060                      0.8773487447610384
8070                      0.8787711853298619
8080                      0.8801856518072813
8090                      0.8815920508964774
8100                      0.8829902905193429
8110                      0.8843802798235019
8120                      0.885761929191182
8130                      0.8871351502442879
8140                      0.8884998558535423
8150                      0.8898559601431918
8160                      0.891203378498704
8170                      0.892542027572195
8180                      0.8938718252892431
8190                      0.8951926908544285
8200                      0.8965045447565565
8210                      0.8978073087758824
8220                      0.8991009059870937
8230                      0.900385260766891
8240                      0.9016602987984479
8250                      0.9029259470762513
8260                      0.9041821339111626
8270                      0.9054287889360423
8280                      0.9066658431095684
8290                      0.9078932287219794
8300                      0.9091108793989476
8310                      0.9103187301066782
8320                      0.911516717155679
8330                      0.9127047782059646
8340                      0.9138828522706095
8350                      0.9150508797200997
8360                      0.9162088022867351
8370                      0.9173565630676965
8380                      0.9184941065292316
8390                      0.9196213785106269
8400                      0.9207383262272271
8410                      0.9218448982736954
8420                      0.9229410446274342
8430                      0.9240267166512662
8440                      0.92510186709678
8450                      0.9261664501061272
8460                      0.9272204212149145
8470                      0.9282637373544579
8480                      0.9292963568533781
8490                      0.9303182394397148
8500                      0.9313293462420469
8510                      0.932329639791021
8520                      0.933319084020164
8530                      0.9342976442667414
8540                      0.9352652872720428
8550                      0.9362219811816032
8560                      0.9371676955450972
8570                      0.9381024013160727
8580                      0.9390260708506261
8590                      0.9399386779073383
8600                      0.940840197645098
8610                      0.941730606621541
8620                      0.9426098827918974
8630                      0.9434780055052444
8640                      0.9443349555032545
8650                      0.9451807149163672
8660                      0.9460152672607904
8670                      0.9468385974348792
8680                      0.9476506917149756
8690                      0.9484515377512085
8700                      0.9492411245629552
8710                      0.9500194425336252
8720                      0.9507864834053674
8730                      0.9515422402735697
8740                      0.952286707580798
8750                      0.9530198811102519
8760                      0.953741757979369
8770                      0.9544523366324889
8780                      0.955151616834336
8790                      0.9558395996612331
8800                      0.956516287493992
8810                      0.9571816840093599
8820                      0.9578357941716453
8830                      0.9584786242234177
8840                      0.9591101816766495
8850                      0.9597304753034903
8860                      0.9603395151258101
8870                      0.9609373124059448
8880                      0.9615238796358814
8890                      0.9620992305268712
8900                      0.962663379998563
8910                      0.963216344167939
8920                      0.9637581403378478
8930                      0.9642887869858567
8940                      0.9648083037517572
8950                      0.965316711426171
8960                      0.965814031937857
8970                      0.9663002883413934
8980                      0.9667755048046133
8990                      0.9672397065955703
9000                      0.9676929200695102
9010                      0.9681351726556666
9020                      0.9685664928439636
9030                      0.9689869101709784
9040                      0.9693964552067553
9050                      0.9697951595406482
9060                      0.9701830557671574
9070                      0.9705601774719194
9080                      0.9709265592174913
9090                      0.9712822365286146
9100                      0.9716272458779471
9110                      0.9719616246712872
9120                      0.9722854112328194
9130                      0.9725986447905651
9140                      0.9729013654606933
9150                      0.9731936142335983
9160                      0.973475432957871
9170                      0.9737468643257032
9180                      0.9740079518576321
9190                      0.9742587398870599
9200                      0.9744992735452983
9210                      0.9747295987460733
9220                      0.974949762170282
9230                      0.9751598112504383
9240                      0.9753597941555696
9250                      0.9755497597756224
9260                      0.9757297577062555
9270                      0.975899838233315
9280                      0.9760600523175479
9290                      0.9762104515792238
9300                      0.9763510882828204
9310                      0.9764820153217588
9320                      0.9766032862030416
9330                      0.9767149550321415
9340                      0.9768170764977994
9350                      0.9769097058568237
9360                      0.9769928989191716
9370                      0.9770667120327371
9380                      0.9771312020686663
9390                      0.9771864264062403
9400                      0.9772324429182416
9410                      0.9772693099561873
9420                      0.977297086335761
9430                      0.9773158313222748
9440                      0.9773256046160278
9450                      0.9773264663383995
9460                      0.9773184770171315
9470                      0.9773016975725721
9480                      0.9772761893034919
9490                      0.9772420138731306
9500                      0.9771992332956733
9510                      0.9771479099222925
9520                      0.9770881064277782
9530                      0.9770198857971012
9540                      0.9769433113122142
9550                      0.9768584465387632
9560                      0.976765355313264
9570                      0.9766641017301118
9580                      0.9765547501290215
9590                      0.9764373650822403
9600                      0.9763120113824423
9610                      0.9761787540301252
9620                      0.9760376582218495
9630                      0.9758887893379544
9640                      0.9757322129310376
9650                      0.9755679947141463
9660                      0.9753962005493948
9670                      0.9752168964365969
9680                      0.9750301485021666
9690                      0.9748360229881027
9700                      0.9746345862411416
9710                      0.9744259047022266
9720                      0.974210044895889
9730                      0.9739870734200019
9740                      0.9737570569356612
9750                      0.9735200621571616
9760                      0.9732761558421815
9770                      0.9730254047822052
9780                      0.9727678757930724
9790                      0.972503635705564
9800                      0.97223275135641
9810                      0.9719552895792664
9820                      0.9716713171959663
9830                      0.9713809010078474
9840                      0.9710841077873756
9850                      0.970781004269799
9860                      0.9704716571450672
9870                      0.9701561330498945
9880                      0.9698344985599046
9890                      0.9695068201820884
9900                      0.9691731643473077
9910                      0.9688335974029733
9920                      0.9684881856059344
9930                      0.9681369951154812
9940                      0.9677800919865155
9950                      0.9674175421628677
9960                      0.967049411470804
9970                      0.9666757656126181
9980                      0.966296670160443
9990                      0.9659121905501565
10000                     0.9655223920754397
10                        0.0010878022699117862
20                        0.0010905748684068017
30                        0.0010980715709392186
40                        0.001112672233005263
50                        0.0011367727378335246
60                        0.001172734343179993
70                        0.0012229311046606517
80                        0.0012897373701677983
90                        0.0013755279005547294
100                       0.0014826780553648389
110                       0.001613564090461983
120                       0.0017705636745052322
130                       0.0019560566642893296
140                       0.0021724262711607656
150                       0.0024220606875802186
160                       0.0027073555778889258
170                       0.0030307174553878546
180                       0.003394568516156715
190                       0.0038013535176080193
200                       0.0042535493391876456
210                       0.004753678605804557
220                       0.0053043286809876244
230                       0.00590817857029402
240                       0.006568036349080764
250                       0.00728689061547827
260                       0.008067978403301312
270                       0.008914867431117801
280                       0.009831534169009615
290                       0.010822376719008653
300                       0.011892000784741064
310                       0.013044437581868018
320                       0.014281298597446979
330                       0.015598846608780192
340                       0.016986184117787295
350                       0.018429502357907634
360                       0.019923060611301224
370                       0.021476019873783225
380                       0.023106832671115574
390                       0.024833430726067363
400                       0.026668856362179527
410                       0.028621894887230326
420                       0.030698766150211165
430                       0.032903805196882185
440                       0.03523865257504499
450                       0.03769998230230498
460                       0.040276184647083935
470                       0.04294442505765694
480                       0.04567099605983149
490                       0.04841816703175006
500                       0.05115715065584914
510                       0.053880317520371035
520                       0.0566038233709959
530                       0.059359066530821236
540                       0.062180099109319764
550                       0.06509470482316293
560                       0.06812141871512667
570                       0.07127055500169588
580                       0.07454664540341582
590                       0.07795074258621659
600                       0.08148207428591059
610                       0.08513905980859349
620                       0.08891986243268968
630                       0.0928226492082217
640                       0.09684568918596537
650                       0.10098737419470183
660                       0.10524621087196906
670                       0.10962079618056875
680                       0.11410976241582649
690                       0.11871166194033911
700                       0.12342477189826173
710                       0.12824680738327154
720                       0.1331745437741224
730                       0.13820335006773887
740                       0.1433266632638429
750                       0.14853550203607024
760                       0.15381819190110135
770                       0.15916052639953282
780                       0.1645465521308157
790                       0.16996002101847307
800                       0.17538631592231235
810                       0.18081440903537294
820                       0.18623830545990627
830                       0.19165754701816218
840                       0.19707667816886376
850                       0.20250391980621496
860                       0.20794949331654933
870                       0.21342401553848467
880                       0.21893723494833628
890                       0.2244972065224835
900                       0.23010988097560425
910                       0.2357790213666502
920                       0.2415063416251756
930                       0.24729176877150805
940                       0.25313374992326343
950                       0.2590295506459652
960                       0.26497551398264363
970                       0.270967268512599
980                       0.2769998865170412
990                       0.2830680014783523
1000                      0.28916589744707977
1010                      0.29528758549273904
1020                      0.30142688218439617
1030                      0.30757750375339266
1040                      0.3137331860136735
1050                      0.31988783313158664
1060                      0.32603568850499454
1070                      0.332171510045137
1080                      0.33829072252380754
1090                      0.3443895170421919
1100                      0.350464872964965
1110                      0.35651449288442527
1120                      0.3625366595372369
1130                      0.36853004098099396
1140                      0.374493480443822
1150                      0.3804258071695765
1160                      0.38632569690960317
1170                      0.39219159663030334
1180                      0.3980217153694251
1190                      0.40381407111865775
1200                      0.40956657620989556
1210                      0.41527714066030763
1220                      0.42094377284092976
1230                      0.426564661208114
1240                      0.4321382255461722
1250                      0.43766313349745933
1260                      0.44313828406187084
1270                      0.44856276522764416
1280                      0.45393579546740204
1290                      0.4592566599417309
1300                      0.4645246509926956
1310                      0.4697390199573329
1320                      0.4748989445247962
1330                      0.4800035128990604
1340                      0.4850517239853176
1350                      0.49004250094514046
1360                      0.4949747149577185
1370                      0.49984721538240595
1380                      0.5046588628208737
1390                      0.5094085615499128
1400                      0.5140952884319616
1410                      0.518718116091953
1420                      0.5232762286450656
1430                      0.5277689294564196
1440                      0.532195641019318
1450                      0.5365558980634622
1460                      0.5408493354468384
1470                      0.5450756727719012
1480                      0.5492346977426049
1490                      0.5533262499261752
1500                      0.5573502063452104
1510                      0.561306469736253
1520                      0.5651949599468835
1530                      0.5690156085402098
1540                      0.5727683564081623
1550                      0.5764531540335778
1560                      0.5800699639544118
1570                      0.5836187649677398
1580                      0.5870995575618192
1590                      0.5905123701348899
1600                      0.5938572655111043
1610                      0.5971343473128679
1620                      0.6003437657475181
1630                      0.6034857224174593
1640                      0.6065604737928172
1650                      0.6095683331215331
1660                      0.6125096706102324
1670                      0.6153849119076722
1680                      0.6181945349848907
1690                      0.6209390656852423
1700                      0.6236190722776113
1710                      0.6262351593864344
1720                      0.6287879617272359
1730                      0.6312781379725438
1740                      0.6337063650840079
1750                      0.636073333311321
1760                      0.6383797420029929
1770                      0.6406262962740878
1780                      0.6428137045041511
1790                      0.6449426766060617
1800                      0.6470139229348584
1810                      0.6490281537223892
1820                      0.6509860788886033
1830                      0.6528884081151406
1840                      0.6547358510603525
1850                      0.656529117624064
1860                      0.6582689181982764
1870                      0.6599559638477983
1880                      0.6615909663947794
1890                      0.6631746383966176
1900                      0.6647076930166088
1910                      0.6661908437978927
1920                      0.667624804361145
1930                      0.669010288042603
1940                      0.6703480074942281
1950                      0.6716386742655125
1960                      0.6728829983807226
1970                      0.6740816879272552
1980                      0.6752354486613489
1990                      0.6763449836364797
2000                      0.6774109928613679
2010                      0.6784341729822516
2020                      0.6794152169939609
2030                      0.6803548139750403
2040                      0.681253648844423
2050                      0.6821124021369565
2060                      0.6829317497965395
2070                      0.6837123629801029
2080                      0.6844549078756745
2090                      0.6851600455233007
2100                      0.6858284316471737
2110                      0.686460716488678
2120                      0.687057544644609
2130                      0.6876195549052582
2140                      0.6881473800988065
2150                      0.6886416469343878
2160                      0.6891029758506889
2170                      0.689531980868707
2180                      0.6899292694504904
2190                      0.6902954423642592
2200                      0.6906310935592624
2210                      0.690936810050373
2220                      0.6912131718141075
2230                      0.6914607516946398
2240                      0.6916801153262747
2250                      0.6918718210633277
2260                      0.6920364199288735
2270                      0.6921744555702734
2280                      0.6922864642300899
2290                      0.6923729747276695
2300                      0.6924345084496698
2310                      0.6924715793534544
2320                      0.6924846939764793
2330                      0.6924743514548564
2340                      0.6924410435491213
2350                      0.6923852546770983
2360                      0.6923074619516607
2370                      0.6922081352240022
2380                      0.6920877371324903
2390                      0.6919467231529249
2400                      0.6917855416561052
2410                      0.6916046339661106
2420                      0.6914044344220555
2430                      0.6911853704427087
2440                      0.6909478625918976
2450                      0.6906923246476961
2460                      0.6904191636708209
2470                      0.690128780075818
2480                      0.6898215677026382
2490                      0.6894979138878514
2500                      0.6891581995371692
2510                      0.6888027991968536
2520                      0.6884320811273428
2530                      0.6880464073736245
2540                      0.6876461338378699
2550                      0.6872316103493975
2560                      0.6868031807367097
2570                      0.6863611828970481
2580                      0.6859059488660744
2590                      0.6854378048881684
2600                      0.6849570714853745
2610                      0.6844640635259533
2620                      0.6839590902937215
2630                      0.6834424555560248
2640                      0.6829144576331996
2650                      0.6823753894655032
2660                      0.6818255386833448
2670                      0.6812651876775101
2680                      0.6806946136662217
2690                      0.6801140887682654
2700                      0.6795238800738126
2710                      0.6789242497193828
2720                      0.6783154549614477
2730                      0.6776977482554816
2740                      0.677071377334366
2750                      0.6764365852926522
2760                      0.6757936106711186
2770                      0.6751426875451637
2780                      0.6744840456165402
2790                      0.6738179103066452
2800                      0.6731445028554255
2810                      0.672464040417648
2820                      0.6717767361655105
2830                      0.6710827993888168
2840                      0.6703824355989798
2850                      0.6696758466290309
2860                      0.6689632307354639
2870                      0.6682447826983355
2880                      0.6675206939139187
2890                      0.6667911524931407
2900                      0.6660563433463809
2910                      0.6653164482706292
2920                      0.6645716460293615
2930                      0.6638221124271324
2940                      0.6630680203796084
2950                      0.6623095399788875
2960                      0.6615468385513074
2970                      0.6607800807127837
2980                      0.6600094284179776
2990                      0.6592350410047259
3000                      0.6584570752350687
3010                      0.6576756853315212
3020                      0.6568910230102767
3030                      0.6561032375115461
3040                      0.6553124756267386
3050                      0.6545188817229242
3060                      0.6537225977664467
3070                      0.6529237633449967
3080                      0.6521225156859273
3090                      0.6513189896782072
3100                      0.6505133178898515
3110                      0.6497056305861908
3120                      0.6488960557506418
3130                      0.6480847191037349
3140                      0.6472717441229001
3150                      0.6464572520653147
3160                      0.6456413619903808
3170                      0.6448241907863206
3180                      0.6440058531952231
3190                      0.6431864618447649
3200                      0.6423661272793011
3210                      0.6415449579941922
3220                      0.6407230604748602
3230                      0.6399005392341621
3240                      0.639077496858331
3250                      0.638254034048932
3260                      0.6374302496742597
3270                      0.636606240815158
3280                      0.6357821028189998
3290                      0.63495792935198
3300                      0.6341338124521526
3310                      0.6333098425846041
3320                      0.6324861086951403
3330                      0.6316626982640323
3340                      0.6308396973584743
3350                      0.630017190684633
3360                      0.6291952616351213
3370                      0.6283739923370627
3380                      0.6275534636947955
3390                      0.6267337554314286
3400                      0.6259149461253635
3410                      0.6250971132453429
3420                      0.6242803331796789
3430                      0.6234646812642093
3440                      0.6226502318060769
3450                      0.6218370581035253
3460                      0.6210252324649124
3470                      0.6202148262244046
3480                      0.6194059097545583
3490                      0.6185985524801658
3500                      0.6177928228878804
3510                      0.6169887885368075
3520                      0.6161865160708826
3530                      0.6153860712258924
3540                      0.6145875188429839
3550                      0.6137909228804073
3560                      0.6129963464251273
3570                      0.6122038517076871
3580                      0.6114135001161896
3590                      0.6106253522151049
3600                      0.6098394677596671
3610                      0.6090559057156497
3620                      0.6082747242791837
3630                      0.6074959808941978
3640                      0.6067197322733617
3650                      0.605946034417685
3660                      0.6051749426346633
3670                      0.6044065115565833
3680                      0.6036407951588589
3690                      0.6028778467744167
3700                      0.6021177191091331
3710                      0.6013604642538011
3720                      0.6006061336956309
3730                      0.5998547783274151
3740                      0.5991064484534091
3750                      0.5983611937968412
3760                      0.5976190635008755
3770                      0.5968801061335849
3780                      0.5961443696858686
3790                      0.5954119015729024
3800                      0.5946827486311392
3810                      0.5939569571169123
3820                      0.5932345727038393
3830                      0.5925156404802465
3840                      0.5918002049455007
3850                      0.5910883100097774
3860                      0.5903799989914805
3870                      0.5896753146176382
3880                      0.5889742990247657
3890                      0.5882769937613277
3900                      0.5875834397923447
3910                      0.5868936775046568
3920                      0.5862077467156019
3930                      0.5855256866825652
3940                      0.584847536115036
3950                      0.5841733331893041
3960                      0.5835031155641628
3970                      0.582836920398283
3980                      0.5821747843725844
3990                      0.5815167437092686
4000                      0.5808628341974235
4010                      0.5802130912160742
4020                      0.5795675497618166
4030                      0.5789262444739232
4040                      0.5782892096631072
4050                      0.5776564793395422
4060                      0.5770280872403752
4070                      0.5764040668579833
4080                      0.5757844514682093
4090                      0.5751692741568728
4100                      0.5745585678463787
4110                      0.5739523653213507
4120                      0.5733506992518256
4130                      0.5727536022168576
4140                      0.5721611067256629
4150                      0.5715732452360431
4160                      0.5709900501742333
4170                      0.5704115539498575
4180                      0.5698377889705735
4190                      0.5692687876554023
4200                      0.5687045824459175
4210                      0.5681452058152338
4220                      0.5675906902768699
4230                      0.5670410683912581
4240                      0.5664963727710992
4250                      0.5659566360857491
4260                      0.5654218910644646
4270                      0.564892170498729
4280                      0.5643675072443275
4290                      0.5638479342202437
4300                      0.5633334844116067
4310                      0.5628241908668268
4320                      0.5623200866974762
4330                      0.5618212050770323
4340                      0.561327579239097
4350                      0.5608392424742432
4360                      0.5603562281278329
4370                      0.5598785695963666
4380                      0.5594063003243459
4390                      0.5589394537988692
4400                      0.5584780635453653
4410                      0.5580221631220901
4420                      0.5575717861135453
4430                      0.557126966123819
4440                      0.5566877367689771
4450                      0.5562541316681644
4460                      0.5558261844351431
4470                      0.5554039286682113
4480                      0.5549873979398383
4490                      0.5545766257845024
4500                      0.5541716456886279
4510                      0.553772491076443
4520                      0.5533791952988661
4530                      0.5529917916194188
4540                      0.5526103132008586
4550                      0.5522347930932612
4560                      0.5518652642195891
4570                      0.5515017593625678
4580                      0.5511443111534889
4590                      0.5507929520590717
4600                      0.5504477143704442
4610                      0.550108630192389
4620                      0.549775731434764
4630                      0.5494490498032303
4640                      0.5491286167924601
4650                      0.5488144636799744
4660                      0.548506621523285
4670                      0.5482051211547205
4680                      0.5479099931821929
4690                      0.54762126798844
4700                      0.5473389757332422
4710                      0.5470631463576413
4720                      0.5467938095881604
4730                      0.5465309949440688
4740                      0.5462747317456905
4750                      0.5460250491244103
4760                      0.5457819760323237
4770                      0.5455455412566687
4780                      0.5453157734314569
4790                      0.545092701052669
4800                      0.5448763524932361
4810                      0.5446667560187535
4820                      0.5444639398048383
4830                      0.5442679319527002
4840                      0.5440787605070483
4850                      0.5438964534731126
4860                      0.5437210388333221
4870                      0.543552544564375
4880                      0.5433909986537246
4890                      0.5432364291151293
4900                      0.543088864003782
4910                      0.5429483314311472
4920                      0.5428148595774679
4930                      0.5426884767050373
4940                      0.5425692111686535
4950                      0.542457091425496
4960                      0.5423521460450325
4970                      0.542254403714677
4980                      0.5421638932462445
4990                      0.5420806435809022
5000                      0.5420046837907584
5010                      0.541936043081091
5020                      0.5418747507901424
5030                      0.5418208363876715
5040                      0.5417743294701822
5050                      0.5417352597594287
5060                      0.5417036570927949
5070                      0.5416795514188922
5080                      0.5416629727878894
5090                      0.5416539513411269
5100                      0.5416525173016233
5110                      0.5416587009608378
5120                      0.5416725326669422
5130                      0.541694042810498
5140                      0.5417232618109846
5150                      0.541760220101243
5160                      0.5418049481122058
5170                      0.5418574762581023
5180                      0.5419178349196415
5190                      0.5419860544287863
5200                      0.5420621650524826
5210                      0.542146196976759
5220                      0.5422381802922056
5230                      0.5423381449769065
5240                      0.5424461208839262
5250                      0.5425621377252461
5260                      0.5426862250590219
5270                      0.5428184122764523
5280                      0.5429587285894031
5290                      0.5431072030192172
5300                      0.5432638643851438
5310                      0.543428741296246
5320                      0.5436018621402687
5330                      0.543783255076705
5340                      0.5439729480296909
5350                      0.5441709686804811
5360                      0.5443773444624512
5370                      0.5445921025561882
5380                      0.5448152698850567
5390                      0.5450468731112893
5400                      0.5452869386335346
5410                      0.5455354925847483
5420                      0.5457925608295591
5430                      0.5460581689630043
5440                      0.5463323423093358
5450                      0.546615105921783
5460                      0.5469064845810476
5470                      0.5472065027946315
5480                      0.5475151847969315
5490                      0.5478325545480939
5500                      0.5481586357337642
5510                      0.5484934517635228
5520                      0.5488370257701354
5530                      0.5491893806087003
5540                      0.5495505388532256
5550                      0.5499205227960509
5560                      0.5502993544443662
5570                      0.5506870555170157
5580                      0.5510836474408715
5590                      0.5514891513470477
5600                      0.55190358806587
5610                      0.5523269781209827
5620                      0.5527593417238894
5630                      0.553200698768036
5640                      0.5536510688203317
5650                      0.554110471115487
5660                      0.554578924545396
5670                      0.5550564476533383
5680                      0.5555430586225929
5690                      0.5560387752679923
5700                      0.5565436150255391
5710                      0.5570575949432621
5720                      0.5575807316681519
5730                      0.5581130414380662
5740                      0.5586545400682728
5750                      0.5592052429419463
5760                      0.5597651649968876
5770                      0.5603343207153729
5780                      0.5609127241116145
5790                      0.5615003887198898
5800                      0.5620973275837569
5810                      0.562703553242528
5820                      0.5633190777215484
5830                      0.5639439125195223
5840                      0.5645780685961315
5850                      0.5652215563629395
5860                      0.5658743856697821
5870                      0.5665365657948711
5880                      0.5672081054331521
5890                      0.5678890126862358
5900                      0.5685792950512125
5910                      0.5692789594096135
5920                      0.5699880120182366
5930                      0.5707064584986639
5940                      0.5714343038256724
5950                      0.5721715523198484
5960                      0.5729182076359804
5970                      0.5736742727540425
5980                      0.5744397499700094
5990                      0.575214640885553
6000                      0.5759989464003805
6010                      0.5767926667012004
6020                      0.5775958012541109
6030                      0.5784083487949123
6040                      0.5792303073201048
6050                      0.5800616740786741
6060                      0.5809024455635543
6070                      0.581752617501625
6080                      0.5826121848463991
6090                      0.5834811417694098
6100                      0.5843594816509775
6110                      0.585247197072932
6120                      0.5861442798095753
6130                      0.5870507208198681
6140                      0.5879665102391269
6150                      0.5888916373717037
6160                      0.589826090682128
6170                      0.5907698577875651
6180                      0.5917229254510926
6190                      0.5926852795730999
6200                      0.5936569051842333
6210                      0.5946377864384124
6220                      0.595627906605426
6230                      0.5966272480640868
6240                      0.5976357922950007
6250                      0.5986535198749512
6260                      0.5996804104696228
6270                      0.6007164428279775
6280                      0.601761594775484
6290                      0.6028158432091104
6300                      0.6038791640909672
6310                      0.604951532443698
6320                      0.6060329223453801
6330                      0.6071233069238198
6340                      0.6082226583530401
6350                      0.6093309478480148
6360                      0.6104481456623576
6370                      0.6115742210821533
6380                      0.6127091424251917
6390                      0.6138528770365259
6400                      0.6150053912857332
6410                      0.6161666505651766
6420                      0.6173366192882057
6430                      0.6185152608869635
6440                      0.6197025378113464
6450                      0.6208984115287506
6460                      0.6221028425229994
6470                      0.6233157902946888
6480                      0.6245372133608795
6490                      0.6257670692575599
6500                      0.6270053145389483
6510                      0.6282519047790458
6520                      0.6295067945755155
6530                      0.6307699375500359
6540                      0.6320412863508142
6550                      0.6333207926570681
6560                      0.634608407180786
6570                      0.6359040796712823
6580                      0.63720775891751
6590                      0.6385193927538555
6600                      0.6398389280628141
6610                      0.6411663107801502
6620                      0.6425014858995074
6630                      0.6438443974755894
6640                      0.6451949886307506
6650                      0.646553201558286
6660                      0.6479189775271531
6670                      0.64929225688683
6680                      0.6506729790717077
6690                      0.6520610826048856
6700                      0.6534565051029801
6710                      0.6548591832789394
6720                      0.6562690529464746
6730                      0.6576860490229243
6740                      0.6591101055319399
6750                      0.6605411556067216
6760                      0.6619791314914962
6770                      0.6634239645425755
6780                      0.6648755852319305
6790                      0.6663339231452263
6800                      0.6677989069842647
6810                      0.6692704645649815
6820                      0.6707485228190253
6830                      0.6722330077900713
6840                      0.6737238446344928
6850                      0.6752209576178
6860                      0.6767242701129605
6870                      0.6782337045970344
6880                      0.6797491826478036
6890                      0.6812706249404981
6900                      0.6827979512424314
6910                      0.6843310804110605
6920                      0.6858699303870992
6930                      0.6874144181901362
6940                      0.6889644599148095
6950                      0.6905199707244748
6960                      0.6920808648460142
6970                      0.6936470555656175
6980                      0.6952184552223719
6990                      0.6967949752044673
7000                      0.6983765259435835
7010                      0.6999630169100037
7020                      0.7015543566087726
7030                      0.7031504525757006
7040                      0.7047512113730623
7050                      0.7063565385873164
7060                      0.7079663388249069
7070                      0.7095805157126391
7080                      0.7111989718932095
7090                      0.7128216090263089
7100                      0.7144483277874323
7110                      0.7160790278693722
7120                      0.7177136079823259
7130                      0.7193519658565619
7140                      0.7209939982456841
7150                      0.7226396009297678
7160                      0.7242886687200519
7170                      0.7259410954650679
7180                      0.7275967740566356
7190                      0.7292555964369222
7200                      0.7309174536076357
7210                      0.7325822356381164
7220                      0.7342498316765408
7230                      0.7359201299601059
7240                      0.7375930178277532
7250                      0.7392683817322852
7260                      0.7409461072547974
7270                      0.7426260791189931
7280                      0.7443081812068327
7290                      0.7459922965743846
7300                      0.7476783074699774
7310                      0.7493660953508352
7320                      0.7510555409032977
7330                      0.7527465240604218
7340                      0.7544389240237686
7350                      0.7561326192834826
7360                      0.757827487639976
7370                      0.7595234062252236
7380                      0.761220251526605
7390                      0.7629178994094565
7400                      0.7646162251409092
7410                      0.7663151034138637
7420                      0.7680144083726841
7430                      0.7697140136368258
7440                      0.7714137923276464
7450                      0.7731136170933164
7460                      0.7748133601363304
7470                      0.7765128932386467
7480                      0.7782120877897426
7490                      0.7799108148128338
7500                      0.7816089449933856
7510                      0.7833063487056611
7520                      0.785002896040997
7530                      0.7866984568364656
7540                      0.7883929007017824
7550                      0.7900860970488025
7560                      0.7917779151192825
7570                      0.7934682240142442
7580                      0.7951568927215302
7590                      0.7968437901460113
7600                      0.798528785137382
7610                      0.8002117465196706
7620                      0.8018925431198096
7630                      0.8035710437965473
7640                      0.8052471174707375
7650                      0.8069206331526836
7660                      0.8085914599723956
7670                      0.8102594672079414
7680                      0.8119245243150277
7690                      0.8135865009555175
7700                      0.8152452670270345
7710                      0.8169006926910614
7720                      0.8185526484024832
7730                      0.82020100493826
7740                      0.8218456334256024
7750                      0.8234864053715037
7760                      0.825123192690389
7770                      0.8267558677329421
7780                      0.8283843033143974
7790                      0.8300083727426943
7800                      0.8316279498461863
7810                      0.8332429090017792
7820                      0.8348531251624077
7830                      0.8364584738845544
7840                      0.8380588313556326
7850                      0.8396540744207306
7860                      0.8412440806097456
7870                      0.8428287281640253
7880                      0.8444078960622372
7890                      0.8459814640468999
7900                      0.8475493126498204
7910                      0.8491113232179535
7920                      0.8506673779383892
7930                      0.8522173598629267
7940                      0.8537611529332296
7950                      0.855298642004041
7960                      0.8568297128683646
7970                      0.8583542522790993
7980                      0.8598721479738161
7990                      0.8613832886961195
8000                      0.86288756421856
8010                      0.8643848653639372
8020                      0.8658750840272814
8030                      0.8673581131956418
8040                      0.8688338469697611
8050                      0.8703021805830155
8060                      0.8717630104213708
8070                      0.8732162340422583
8080                      0.874661750192829
8090                      0.876099458828248
8100                      0.8775292611285184
8110                      0.8789510595160733
8120                      0.8803647576716702
8130                      0.881770260550151
8140                      0.8831674743963576
8150                      0.8845563067585162
8160                      0.885936666503783
8170                      0.8873084638312136
8180                      0.8886716102846868
8190                      0.8900260187656408
8200                      0.8913716035448417
8210                      0.8927082802739508
8220                      0.8940359659956039
8230                      0.8953545791548467
8240                      0.8966640396074924
8250                      0.8979642686301794
8260                      0.8992551889286086
8270                      0.90053672464519
8280                      0.9018088013672108
8290                      0.9030713461329021
8300                      0.9043242874388657
8310                      0.9055675552447198
8320                      0.9068010809793927
8330                      0.9080247975454406
8340                      0.9092386393236686
8350                      0.9104425421764346
8360                      0.9116364434516523
8370                      0.9128202819849907
8380                      0.9139939981027558
8390                      0.9151575336235441
8400                      0.9163108318591976
8410                      0.9174538376171802
8420                      0.9185864971995433
8430                      0.9197087584040697
8440                      0.920820570524118
8450                      0.9219218843471225
8460                      0.9230126521543524
8470                      0.9240928277189581
8480                      0.9251623663044783
8490                      0.9262212246626015
8500                      0.9272693610307655
8510                      0.9283067351289692
8520                      0.9293333081570504
8530                      0.9303490427906395
8540                      0.9313539031780831
8550                      0.9323478549357984
8560                      0.9333308651440226
8570                      0.9343029023421301
8580                      0.9352639365239546
8590                      0.93621393913212
8600                      0.9371528830529302
8610                      0.9380807426107021
8620                      0.93899749356156
8630                      0.9399031130873725
8640                      0.9407975797896109
8650                      0.941680873682185
8660                      0.9425529761851855
8670                      0.9434138701176107
8680                      0.9442635396900376
8690                      0.9451019704973452
8700                      0.9459291495109936
8710                      0.9467450650713046
8720                      0.9475497068794475
8730                      0.9483430659893055
8740                      0.9491251347991897
8750                      0.9498959070430144
8760                      0.9506553777821747
8770                      0.9514035433964084
8780                      0.9521404015746736
8790                      0.9528659513062699
8800                      0.9535801928715866
8810                      0.9542831278322427
8820                      0.9549747590220269
8830                      0.9556550905368335
8840                      0.9563241277246991
8850                      0.9569818771760656
8860                      0.9576283467134299
8870                      0.9582635453810038
8880                      0.9588874834344276
8890                      0.9595001723299046
8900                      0.9601016247137848
8910                      0.9606918544114784
8920                      0.9612708764165931
8930                      0.9618387068798112
8940                      0.962395363097519
8950                      0.9629408635006245
8960                      0.9634752276428491
8970                      0.9639984761892144
8980                      0.9645106309043083
8990                      0.9650117146404031
9000                      0.965501751325388
9010                      0.9659807659507265
9020                      0.9664487845591747
9030                      0.9669058342326364
9040                      0.9673519430794275
9050                      0.9677871402219825
9060                      0.9682114557839567
9070                      0.9686249208777408
9080                      0.9690275675913417
9090                      0.9694194289755781
9100                      0.9698005390310095
9110                      0.9701709326946981
9120                      0.9705306458270694
9130                      0.9708797151985992
9140                      0.9712181784764184
9150                      0.9715460742106786
9160                      0.9718634418213075
9170                      0.9721703215840766
9180                      0.9724667546172695
9190                      0.9727527828675264
9200                      0.9730284490962995
9210                      0.9732937968661234
9220                      0.9735488705263275
9230                      0.9737937151994288
9240                      0.9740283767670249
9250                      0.9742529018557309
9260                      0.9744673378231852
9270                      0.9746717327439617
9280                      0.9748661353954372
9290                      0.9750505952437231
9300                      0.9752251624295207
9310                      0.9753898877538816
9320                      0.9755448226642233
9330                      0.9756900192401663
9340                      0.9758255301792483
9350                      0.9759514087828881
9360                      0.9760677089423883
9370                      0.9761744851247183
9380                      0.9762717923584231
9390                      0.9763596862197236
9400                      0.9764382228182964
9410                      0.9765074587836029
9420                      0.976567451250727
9430                      0.9766182578465831
9440                      0.9766599366760575
9450                      0.9766925463083205
9460                      0.9767161457630295
9470                      0.9767307944966577
9480                      0.9767365523890399
9490                      0.9767334797296775
9500                      0.9767216372044581
9510                      0.9767010858821943
9520                      0.9766718872013915
9530                      0.9766341029569687
9540                      0.9765877952873077
9550                      0.9765330266610608
9560                      0.9764698598643121
9570                      0.9763983579877403
9580                      0.9763185844138833
9590                      0.9762306028045407
9600                      0.976134477088195
9610                      0.9760302714476509
9620                      0.9759180503077061
9630                      0.9757978783230319
9640                      0.9756698203659777
9650                      0.9755339415147325
9660                      0.9753903070414532
9670                      0.9752389824005495
9680                      0.9750800332170906
9690                      0.974913525275418
9700                      0.9747395245076815
9710                      0.9745580969827624
9720                      0.9743693088951897
9730                      0.9741732265541265
9740                      0.9739699163726603
9750                      0.9737594448571059
9760                      0.9735418785964697
9770                      0.9733172842521025
9780                      0.9730857285474008
9790                      0.9728472782577565
9800                      0.9726020002005846
9810                      0.9723499612255047
9820                      0.9720912282046348
9830                      0.9718258680231507
9840                      0.9715539475698255
9850                      0.9712755337278438
9860                      0.9709906933657204
9870                      0.9706994933283294
9880                      0.9704020004281889
9890                      0.9700982814367595
9900                      0.9697884030759967
9910                      0.9694724320100352
9920                      0.9691504348369618
9930                      0.9688224780808234
9940                      0.9684886281837425
9950                      0.9681489514982096
9960                      0.9678035142794719
9970                      0.9674523826781524
9980                      0.9670956227329764
9990                      0.9667333003636394
10000                     0.9663654813638703
