# Supplementary material for: An efficient approach for broadband sound absorption using periodic multi-layer solid inclusions in acoustic coatings
Source: PLoS One. 2024 Nov 21;19(11):e0311745. doi: 10.1371/journal.pone.0311745 (PMC11581354; doi:10.1371/journal.pone.0311745)
Supplement: S1 File — (ZIP) [file pone.0311745.s001.zip › Fig 6/fig6c.txt]

% Model:              厚度6cm,半径的影响.mph
% Version:            COMSOL 6.1.0.252
% Date:               Aug 16 2023, 10:20
% Dimension:          1
% Nodes:              4000
% Expressions:        1
% Description:        全局
% freq (Hz)               Absorption coefficient
10                        0.0010878075700500034
20                        0.001090627481677986
30                        0.0010982321765322656
40                        0.0011130409683244302
50                        0.001137503589549782
60                        0.001174005377966525
70                        0.0012249516771645208
80                        0.0012927449702196947
90                        0.0013797841768833363
100                       0.0014884638926889737
110                       0.0016211735780780057
120                       0.0017802966153519506
130                       0.001968209426870371
140                       0.0021872803546646447
150                       0.002439868598437145
160                       0.002728323064004723
170                       0.003054981073615015
180                       0.0034221670925099756
190                       0.0038321913499239635
200                       0.004287348390972112
210                       0.004789915535450495
220                       0.005342151400971162
230                       0.0059462941684956805
240                       0.006604559989110803
250                       0.007319141158802278
260                       0.008092204377608492
270                       0.008925888915329527
280                       0.009822304671434967
290                       0.01078353033694801
300                       0.011811611374769382
310                       0.012908558044902985
320                       0.014076343423685245
330                       0.015316901396062566
340                       0.01663212462631125
350                       0.01802386247845167
360                       0.01949391914193077
370                       0.021044051517799423
380                       0.022675967356439064
390                       0.024391323283443955
400                       0.02619172305948292
410                       0.028078715612543936
420                       0.030053793514444926
430                       0.03211839134644223
440                       0.03427388414159327
450                       0.036521586005963114
460                       0.03886274916843824
470                       0.0412985627000384
480                       0.04383015167561488
490                       0.04645857668509057
500                       0.049184833408679185
510                       0.05200985237128353
520                       0.054934499367187195
530                       0.057959575698309895
540                       0.061085819113468
550                       0.06431390514093882
560                       0.06764444869329722
570                       0.07107800607274029
580                       0.07461507766179398
590                       0.07825611120786291
600                       0.0820015055158505
610                       0.08585161476955139
620                       0.08980675385420545
630                       0.09386720391305103
640                       0.09803321929331477
650                       0.10230503488368192
660                       0.10668287449788205
670                       0.11116696035953288
680                       0.11575752324152222
690                       0.12045481409787429
700                       0.12525911586542304
710                       0.13017075731357763
720                       0.13519012655335405
730                       0.1403176855308832
740                       0.14555398546028397
750                       0.15089968136604393
760                       0.15635554624537384
770                       0.16192248351274552
780                       0.1676015366956688
790                       0.17339389501070146
800                       0.1793008907940865
810                       0.18532398912209624
820                       0.19146476078790264
830                       0.19772483892595316
840                       0.2041058469344521
850                       0.21060929431971154
860                       0.2172364254680864
870                       0.22398801321338857
880                       0.23086408015182147
890                       0.23786353401279392
900                       0.24498370350825582
910                       0.25221976366647847
920                       0.25956405065280796
930                       0.2670052759435365
940                       0.27452768525861004
950                       0.2821102266686888
960                       0.28972584722928196
970                       0.29734108720158703
980                       0.30491616463785565
990                       0.31240577535436564
1000                      0.31976078531025076
1010                      0.3269308821265918
1020                      0.33386808085908637
1030                      0.34053073149429314
1040                      0.3468874725884169
1050                      0.3529204453782444
1060                      0.3586271412088353
1070                      0.36402049183181895
1080                      0.36912717659763306
1090                      0.373984495674873
1100                      0.3786364174114901
1110                      0.383129489602832
1120                      0.38750919936092476
1130                      0.3918171661876173
1140                      0.39608931164242756
1150                      0.4003549603275953
1160                      0.4046367014589163
1170                      0.4089507944504064
1180                      0.41330790341876633
1190                      0.41771398542141613
1200                      0.42217120218489934
1210                      0.4266787731624928
1220                      0.43123372418264416
1230                      0.4358315146617586
1240                      0.44046654321861434
1250                      0.44513254254063384
1260                      0.44982287919479935
1270                      0.45453077540949505
1280                      0.45924946951907764
1290                      0.4639723297722994
1300                      0.4686929343689903
1310                      0.4734051280496293
1320                      0.47810306354392496
1330                      0.48278123359365843
1340                      0.48743449774904046
1350                      0.492058105592007
1360                      0.496647716669833
1370                      0.5011994161324929
1380                      0.5057097239623202
1390                      0.5101755955358143
1400                      0.5145944118430013
1410                      0.5189639583898016
1420                      0.5232823931233361
1430                      0.5275482052691105
1440                      0.5317601678009793
1450                      0.5359172870325677
1460                      0.5400187528090812
1470                      0.544063892555499
1480                      0.5480521312085138
1490                      0.5519829585975033
1500                      0.5558559045125495
1510                      0.5596705212014561
1520                      0.5634263724142157
1530                      0.5671230278453832
1540                      0.5707600618986797
1550                      0.5743370556242106
1560                      0.5778536009632615
1570                      0.5813093066101369
1580                      0.584703804968546
1590                      0.5880367598030087
1600                      0.5913078742512375
1610                      0.5945168989874758
1620                      0.5976636401173654
1630                      0.6007479665593414
1640                      0.6037698164868135
1650                      0.6067292024398528
1660                      0.6096262147485223
1670                      0.6124610229604598
1680                      0.6152338751061317
1690                      0.617945094777777
1700                      0.6205950761672455
1710                      0.6231842773809071
1720                      0.6257132124707372
1730                      0.6281824426836075
1740                      0.6305925674606635
1750                      0.6329442156831449
1760                      0.6352380375638318
1770                      0.6374746974881622
1780                      0.639654867979923
1790                      0.641779224864327
1800                      0.6438484435858335
1810                      0.6458631966042396
1820                      0.647824151708597
1830                      0.6497319710858414
1840                      0.6515873109856017
1850                      0.6533908218177727
1860                      0.6551431485486051
1870                      0.656844931288171
1880                      0.6584968059743546
1890                      0.6600994051002075
1900                      0.6616533584327282
1910                      0.6631592937005141
1920                      0.6646178372304272
1930                      0.6660296145332076
1940                      0.667395250824669
1950                      0.6687153714890924
1960                      0.6699906024812157
1970                      0.6712215706620164
1980                      0.6724089040653561
1990                      0.6735532320909192
2000                      0.6746551856075172
2010                      0.675715396967735
2020                      0.6767344999227896
2030                      0.6777131294308449
2040                      0.6786519213615425
2050                      0.6795515121035751
2060                      0.6804125380738563
2070                      0.6812356351551787
2080                      0.6820214380688506
2090                      0.6827705797111219
2100                      0.6834836904652112
2110                      0.684161397522515
2120                      0.6848043242175921
2130                      0.6854130894084806
2140                      0.6859883069043933
2150                      0.6865305849532108
2160                      0.687040525799183
2170                      0.6875187253032053
2180                      0.6879657726349262
2190                      0.6883822500223585
2200                      0.6887687325652181
2210                      0.689125788093081
2220                      0.6894539770754027
2230                      0.6897538525617006
2240                      0.6900259601605447
2250                      0.6902708380354377
2260                      0.6904890169310894
2270                      0.6906810202039353
2280                      0.6908473638722314
2290                      0.6909885566733267
2300                      0.6911051001248687
2310                      0.6911974885916227
2320                      0.6912662093587346
2330                      0.6913117427020765
2340                      0.6913345619618289
2350                      0.6913351336169544
2360                      0.6913139173640073
2370                      0.69127136618597
2380                      0.6912079264330744
2390                      0.6911240378939483
2400                      0.6910201338680603
2410                      0.6908966412401316
2420                      0.6907539805511359
2430                      0.6905925660619225
2440                      0.6904128058248747
2450                      0.6902151017430674
2460                      0.6899998496319941
2470                      0.6897674392773943
2480                      0.6895182544864265
2490                      0.6892526731440749
2500                      0.6889710672589197
2510                      0.6886738030132462
2520                      0.6883612408119058
2530                      0.6880337353264835
2540                      0.6876916355501792
2550                      0.6873352848424252
2560                      0.6869650209925355
2570                      0.6865811762690994
2580                      0.6861840774880308
2590                      0.6857740460786153
2600                      0.6853513981533466
2610                      0.6849164445878705
2620                      0.6844694910926088
2630                      0.6840108383046414
2640                      0.6835407818602384
2650                      0.6830596124893976
2660                      0.6825676160930971
2670                      0.6820650738294372
2680                      0.6815522621906444
2690                      0.681029453083799
2700                      0.6804969139011946
2710                      0.6799549075906723
2720                      0.6794036927206792
2730                      0.6788435235417156
2740                      0.6782746500441146
2750                      0.6776973180132427
2760                      0.6771117690832547
2770                      0.6765182407875737
2780                      0.6759169666127238
2790                      0.6753081760494021
2800                      0.6746920946453938
2810                      0.6740689440630461
2820                      0.6734389421359568
2830                      0.6728023029278718
2840                      0.6721592367990903
2850                      0.6715099504667021
2860                      0.6708546470791261
2870                      0.6701935262800913
2880                      0.6695267842847303
2890                      0.668854613951471
2900                      0.6681772048563674
2910                      0.6674947433680738
2920                      0.6668074127264388
2930                      0.6661153931130337
2940                      0.6654188617314587
2950                      0.6647179928806268
2960                      0.6640129580271128
2970                      0.6633039258824631
2980                      0.6625910624698306
2990                      0.6618745311941711
3000                      0.6611544929111279
3010                      0.6604311059854877
3020                      0.6597045263516358
3030                      0.6589749075650146
3040                      0.6582424008500964
3050                      0.6575071551398022
3060                      0.6567693171067939
3070                      0.656029031187412
3080                      0.6552864395995769
3090                      0.6545416823452205
3100                      0.6537948972127613
3110                      0.653046219764515
3120                      0.6522957833207381
3130                      0.6515437189364686
3140                      0.6507901553730915
3150                      0.6500352190694606
3160                      0.6492790341061447
3170                      0.6485217221770354
3180                      0.647763402558758
3190                      0.6470041920868534
3200                      0.6462442051374637
3210                      0.6454835536160637
3220                      0.6447223469603993
3230                      0.6439606921437253
3240                      0.6431986937005347
3250                      0.6424364537551949
3260                      0.6416740720645193
3270                      0.6409116460686726
3280                      0.64014927095808
3290                      0.6393870397342238
3300                      0.6386250432909784
3310                      0.6378633704895966
3320                      0.6371021082390704
3330                      0.6363413415759052
3340                      0.6355811537344103
3350                      0.634821626219673
3360                      0.6340628388638547
3370                      0.6333048698763878
3380                      0.6325477958772365
3390                      0.6317916919236414
3400                      0.6310366315097429
3410                      0.6302826865635005
3420                      0.6295299274173016
3430                      0.628778422770971
3440                      0.6280282396355998
3450                      0.6272794432663338
3460                      0.6265320970877388
3470                      0.6257862626045658
3480                      0.6250419993146693
3490                      0.6242993646145039
3500                      0.6235584137098277
3510                      0.6228191995262553
3520                      0.6220817726322951
3530                      0.6213461811723999
3540                      0.6206124708142828
3550                      0.6198806847132516
3560                      0.6191508634983611
3570                      0.6184230452789263
3580                      0.617697265677232
3590                      0.616973557886679
3600                      0.6162519527530007
3610                      0.6155324788881759
3620                      0.6148151628032882
3630                      0.6141000290731904
3640                      0.6133871005236042
3650                      0.6126763984356425
3660                      0.6119679427773118
3670                      0.6112617524470148
3680                      0.6105578455311935
3690                      0.6098562395764248
3700                      0.6091569518589186
3710                      0.6084599996676203
3720                      0.6077654005760028
3730                      0.6070731727139285
3740                      0.6063833350295122
3750                      0.6056959075342963
3760                      0.6050109115375264
3770                      0.6043283698555216
3780                      0.60364830700397
3790                      0.6029707493622893
3800                      0.602295725312153
3810                      0.6016232653529958
3820                      0.600953402184766
3830                      0.6002861707665708
3840                      0.5996216083484298
3850                      0.5989597544749803
3860                      0.598300650964591
3870                      0.5976443418675521
3880                      0.596990873402495
3890                      0.5963402938764231
3900                      0.5956926535847307
3910                      0.5950480047026558
3920                      0.5944064011644387
3930                      0.5937678985361752
3940                      0.593132553884278
3950                      0.5925004256388376
3960                      0.5918715734604397
3970                      0.5912460581071017
3980                      0.5906239413078682
3990                      0.5900052856351656
4000                      0.5893901543937552
4010                      0.5887786115083765
4020                      0.5881707214216441
4030                      0.5875665490039983
4040                      0.5869661594674608
4050                      0.5863696182902906
4060                      0.5857769911446535
4070                      0.5851883438381771
4080                      0.584603742254264
4090                      0.5840232523046729
4100                      0.5834469398783424
4110                      0.5828748708031954
4120                      0.5823071108019646
4130                      0.5817437254561295
4140                      0.5811847801664232
4150                      0.5806303401164871
4160                      0.5800804702367532
4170                      0.5795352351662935
4180                      0.5789946992177628
4190                      0.5784589263356853
4200                      0.5779279800633659
4210                      0.5774019234993436
4220                      0.5768808192647729
4230                      0.5763647294628214
4240                      0.5758537156449315
4250                      0.5753478387732865
4260                      0.5748471591932458
4270                      0.5743517365974311
4280                      0.5738616300042156
4290                      0.5733768977321054
4300                      0.5728975973802843
4310                      0.5724237858118247
4320                      0.5719555191432955
4330                      0.5714928527380326
4340                      0.5710358412007625
4350                      0.5705845383793962
4360                      0.570138997369857
4370                      0.5696992705231039
4380                      0.569265409456769
4390                      0.5688374650694005
4400                      0.5684154875556094
4410                      0.567999526425961
4420                      0.5675896305240009
4430                      0.5671858480487496
4440                      0.5667882265721906
4450                      0.5663968130639547
4460                      0.56601165390656
4470                      0.5656327949168112
4480                      0.5652602813640338
4490                      0.5648941579830553
4500                      0.5645344689907965
4510                      0.5641812580997203
4520                      0.5638345685226425
4530                      0.5634944429858717
4540                      0.5631609237322892
4550                      0.562834052526014
4560                      0.5625138706518247
4570                      0.5622004189169414
4580                      0.5618937376476321
4590                      0.5615938666846046
4600                      0.5613008453776818
4610                      0.5610147125801237
4620                      0.5607355066395325
4630                      0.5604632653891927
4640                      0.5601980261398765
4650                      0.5599398256682684
4660                      0.5596887002100639
4670                      0.5594446854461201
4680                      0.5592078164956052
4690                      0.558978127905774
4700                      0.5587556536429166
4710                      0.5585404270828396
4720                      0.5583324810049819
4730                      0.5581318475844994
4740                      0.5579385583866846
4750                      0.5577526443600898
4760                      0.5575741358341416
4770                      0.5574030625160733
4780                      0.5572394534859391
4790                      0.5570833371965916
4800                      0.5569347414750838
4810                      0.5567936935165738
4820                      0.5566602198912897
4830                      0.5565343465417469
4840                      0.556416098786674
4850                      0.556305501319791
4860                      0.5562025782156016
4870                      0.5561073529291402
4880                      0.5560198482994327
4890                      0.5559400865497477
4900                      0.5558680892916685
4910                      0.5558038775232417
4920                      0.5557474716346906
4930                      0.5556988914022791
4940                      0.5556581559933146
4950                      0.5556252839625433
4960                      0.5556002932510502
4970                      0.5555832011846363
4980                      0.5555740244697598
4990                      0.555572779190951
5000                      0.5555794808055095
5010                      0.5555941441423067
5020                      0.5556167833931444
5030                      0.5556474121133146
5040                      0.5556860432123725
5050                      0.5557326889538081
5060                      0.5557873609492733
5070                      0.5558500701582029
5080                      0.5559208268842437
5090                      0.5559996407758538
5100                      0.5560865208267856
5110                      0.5561814753794356
5120                      0.5562845121286126
5130                      0.5563956381290736
5140                      0.5565148598021648
5150                      0.5566421829496488
5160                      0.5567776127633801
5170                      0.5569211538466599
5180                      0.5570728102253621
5190                      0.5572325853753026
5200                      0.5574004822418073
5210                      0.5575765032683979
5220                      0.5577606504223618
5230                      0.5579529252274571
5240                      0.5581533287956949
5250                      0.5583618618610955
5260                      0.5585785248207742
5270                      0.5588033177654358
5280                      0.5590362405258855
5290                      0.55927729271117
5300                      0.55952647374831
5310                      0.5597837829276466
5320                      0.5600492194420129
5330                      0.5603227824319088
5340                      0.5606044710280427
5350                      0.5608942843921909
5360                      0.5611922217608871
5370                      0.5614982824849051
5380                      0.5618124660710488
5390                      0.5621347722208634
5400                      0.5624652008702782
5410                      0.5628037522244296
5420                      0.5631504267962515
5430                      0.5635052254399211
5440                      0.5638681493855155
5450                      0.5642392002680534
5460                      0.5646183801638118
5470                      0.5650056916154762
5480                      0.5654011376608197
5490                      0.5658047218632409
5500                      0.5662164483351118
5510                      0.5666363217632355
5520                      0.567064347433466
5530                      0.5675005312497265
5540                      0.5679448797657516
5550                      0.5683974001930332
5560                      0.5688581004294503
5570                      0.5693269890748349
5580                      0.569804075447875
5590                      0.5702893696041701
5600                      0.5707828823479806
5610                      0.5712846252503585
5620                      0.5717946106563931
5630                      0.5723128516998144
5640                      0.5728393623056216
5650                      0.5733741572042181
5660                      0.5739172519284794
5670                      0.5744686628204582
5680                      0.5750284070275395
5690                      0.5755965025028014
5700                      0.5761729679964795
5710                      0.5767578230467593
5720                      0.5773510879694888
5730                      0.5779527838396337
5740                      0.5785629324784718
5750                      0.5791815564247024
5760                      0.5798086789131356
5770                      0.5804443238441044
5780                      0.5810885157508288
5790                      0.5817412797644257
5800                      0.582402641573356
5810                      0.5830726273785893
5820                      0.5837512638522387
5830                      0.5844385780831345
5840                      0.5851345975253625
5850                      0.5858393499462118
5860                      0.5865528633629986
5870                      0.5872751659846114
5880                      0.5880062861494382
5890                      0.5887462522586553
5900                      0.5894950927117115
5910                      0.5902528358324208
5920                      0.5910195098072865
5930                      0.5917951426070933
5940                      0.5925797619177817
5950                      0.5933733950693294
5960                      0.5941760689626683
5970                      0.5949878099959207
5980                      0.5958086439941861
5990                      0.5966385961324312
6000                      0.5974776908730847
6010                      0.5983259518871087
6020                      0.5991834019899036
6030                      0.6000500630727557
6040                      0.6009259560367973
6050                      0.6018111007257825
6060                      0.6027055158701444
6070                      0.6036092190203285
6080                      0.6045222264914305
6090                      0.6054445533104933
6100                      0.6063762131577365
6110                      0.6073172183197852
6120                      0.6082675796421226
6130                      0.6092273064829288
6140                      0.6101964066710313
6150                      0.6111748864672455
6160                      0.6121627505276659
6170                      0.6131600018709886
6180                      0.6141666418457756
6190                      0.6151826701061541
6200                      0.616208084584233
6210                      0.6172428814699091
6220                      0.6182870551887951
6230                      0.6193405983901772
6240                      0.6204035019301919
6250                      0.6214757548600834
6260                      0.6225573444184997
6270                      0.6236482560245747
6280                      0.6247484732724249
6290                      0.6258579779292924
6300                      0.6269767499366663
6310                      0.6281047674085235
6320                      0.6292420066361888
6330                      0.6303884420927158
6340                      0.6315440464371911
6350                      0.6327087905235089
6360                      0.6338826434072925
6370                      0.6350655723565515
6380                      0.636257542859006
6390                      0.6374585186337669
6400                      0.638668461644889
6410                      0.6398873321075984
6420                      0.6411150885050119
6430                      0.6423516875976666
6440                      0.6435970844359702
6450                      0.6448512323734031
6460                      0.6461140830756309
6470                      0.6473855865374021
6480                      0.6486656910902674
6490                      0.6499543434162681
6500                      0.6512514885566005
6510                      0.6525570699275344
6520                      0.6538710293280678
6530                      0.6551933069474233
6540                      0.6565238413826576
6550                      0.6578625696439417
6560                      0.659209427163273
6570                      0.660564347807959
6580                      0.6619272638867553
6590                      0.6632981061604395
6600                      0.6646768038527426
6610                      0.6660632846550878
6620                      0.6674574747417283
6630                      0.6688592987747397
6640                      0.6702686799161439
6650                      0.6716855398360042
6660                      0.67310979872607
6670                      0.6745413753055811
6680                      0.6759801868383378
6690                      0.6774261491400982
6700                      0.6788791765908879
6710                      0.6803391821525118
6720                      0.6818060773783554
6730                      0.6832797724289441
6740                      0.6847601760880633
6750                      0.6862471957775992
6760                      0.6877407375768743
6770                      0.689240706239469
6780                      0.6907470052115463
6790                      0.6922595366528186
6800                      0.6937782014588865
6810                      0.6953028992794568
6820                      0.6968335285450122
6830                      0.6983699864866637
6840                      0.6999121691654311
6850                      0.70145997149369
6860                      0.7030132872652712
6870                      0.7045720091774779
6880                      0.706136028867022
6890                      0.7077052369297541
6900                      0.7092795229571905
6910                      0.710858775562814
6920                      0.7124428824141622
6930                      0.7140317302640596
6940                      0.715625204981855
6950                      0.7172231915838698
6960                      0.718825574269644
6970                      0.7204322364507509
6980                      0.7220430607844227
6990                      0.7236579292083427
7000                      0.725276722970218
7010                      0.7268993226646536
7020                      0.7285256082607909
7030                      0.7301554591404238
7040                      0.7317887541254837
7050                      0.7334253715141372
7060                      0.7350651891076931
7070                      0.7367080842484373
7080                      0.7383539338418745
7090                      0.7400026143936214
7100                      0.7416540020368396
7110                      0.7433079725589886
7120                      0.7449644014331265
7130                      0.746623163842494
7140                      0.7482841347093043
7150                      0.749947188718389
7160                      0.7516122003411159
7170                      0.753279043864163
7180                      0.7549475934066106
7190                      0.7566177229435541
7200                      0.7582893063313834
7210                      0.7599622173200654
7220                      0.7616363295775429
7230                      0.7633115167068363
7240                      0.7649876522617762
7250                      0.7666646097638019
7260                      0.7683422627179085
7270                      0.770020484623015
7280                      0.7716991489905651
7290                      0.7733781293544109
7300                      0.7750572992802269
7310                      0.77673653237886
7320                      0.7784157023169969
7330                      0.7800946828237851
7340                      0.7817733476995036
7350                      0.7834515708272684
7360                      0.7851292261767443
7370                      0.7868061878125522
7380                      0.7884823299001052
7390                      0.7901575267129692
7400                      0.7918316526382793
7410                      0.793504582182307
7420                      0.7951761899761236
7430                      0.7968463507815557
7440                      0.7985149394936185
7450                      0.8001818311528255
7460                      0.801846900943264
7470                      0.803510024201938
7480                      0.8051710764265391
7490                      0.8068299332774719
7500                      0.8084864705877907
7510                      0.8101405643682695
7520                      0.811792090817014
7530                      0.8134409263249814
7540                      0.8150869474859644
7550                      0.8167300311055119
7560                      0.8183700542103086
7570                      0.8200068940588436
7580                      0.8216404281516636
7590                      0.8232705342437221
7600                      0.824897090356045
7610                      0.8265199747896897
7620                      0.8281390661377845
7630                      0.8297542433029231
7640                      0.83136538550806
7650                      0.8329723723166085
7660                      0.8345750836460686
7670                      0.8361733997861672
7680                      0.837767201416945
7690                      0.8393563696277767
7700                      0.8409407859344831
7710                      0.8425203323001093
7720                      0.8440948911564797
7730                      0.8456643454217083
7740                      0.8472285785262011
7750                      0.8487874744286821
7760                      0.8503409176424257
7770                      0.8518887932554939
7780                      0.8534309869542002
7790                      0.8549673850466647
7800                      0.8564978744841998
7810                      0.8580223428874018
7820                      0.85954067856605
7830                      0.8610527705461849
7840                      0.8625585085915767
7850                      0.8640577832288666
7860                      0.8655504857692209
7870                      0.8670365083340154
7880                      0.8685157438771387
7890                      0.8699880862090317
7900                      0.871453430017431
7910                      0.872911670893742
7920                      0.8743627053543369
7930                      0.8758064308598401
7940                      0.8772427458431052
7950                      0.878671549725522
7960                      0.8800927429408005
7970                      0.881506226956456
7980                      0.8829119042920883
7990                      0.8843096785415179
8000                      0.8856994543921426
8010                      0.8870811376431454
8020                      0.8884546352246742
8030                      0.8898198552167291
8040                      0.8911767068666511
8050                      0.8925251006054248
8060                      0.8938649480661004
8070                      0.895196162098234
8080                      0.8965186567862337
8090                      0.8978323474608643
8100                      0.8991371507183691
8110                      0.9004329844303218
8120                      0.9017197677609717
8130                      0.9029974211779784
8140                      0.9042658664668857
8150                      0.9055250267420981
8160                      0.9067748264581176
8170                      0.908015191422277
8180                      0.9092460488056633
8190                      0.9104673271503003
8200                      0.9116789563820374
8210                      0.9128808678182189
8220                      0.9140729941773228
8230                      0.9152552695853717
8240                      0.9164276295866107
8250                      0.9175900111476727
8260                      0.918742352666859
8270                      0.9198845939801416
8280                      0.9210166763651573
8290                      0.9221385425487112
8300                      0.9232501367114732
8310                      0.9243514044923338
8320                      0.925442292991683
8330                      0.9265227507767181
8340                      0.9275927278830771
8350                      0.928652175818972
8360                      0.9297010475661935
8370                      0.9307392975837289
8380                      0.9317668818082229
8390                      0.9327837576542843
8400                      0.933789884016877
8410                      0.9347852212699992
8420                      0.9357697312674842
8430                      0.9367433773420554
8440                      0.9377061243039766
8450                      0.9386579384394546
8460                      0.9395987875100016
8470                      0.940528640748088
8480                      0.9414474688563453
8490                      0.9423552440027003
8500                      0.9432519398186614
8510                      0.9441375313937747
8520                      0.9450119952719644
8530                      0.945875309446974
8540                      0.9467274533569624
8550                      0.9475684078785526
8560                      0.9483981553218253
8570                      0.949216679423432
8580                      0.9500239653405408
8590                      0.9508199996423127
8600                      0.9516047703045846
8610                      0.952378266700738
8620                      0.9531404795941747
8630                      0.9538914011296228
8640                      0.9546310248248844
8650                      0.9553593455606525
8660                      0.956076359573194
8670                      0.9567820644423164
8680                      0.9574764590834216
8690                      0.9581595437357314
8700                      0.958831319952818
8710                      0.959491790591156
8720                      0.9601409597996567
8730                      0.9607788330079778
8740                      0.9614054169154161
8750                      0.9620207194786716
8760                      0.962624749900299
8770                      0.963217518616402
8780                      0.9637990372848502
8790                      0.9643693187717151
8800                      0.9649283771396551
8810                      0.965476227634525
8820                      0.9660128866726561
8830                      0.9665383718278141
8840                      0.9670527018175666
8850                      0.9675558964906745
8860                      0.968047976813168
8870                      0.9685289648548611
8880                      0.9689988837755519
8890                      0.9694577578124027
8900                      0.9699056122646676
8910                      0.9703424734811534
8920                      0.9707683688457847
8930                      0.9711833267638282
8940                      0.9715873766479349
8950                      0.9719805489044749
8960                      0.9723628749193955
8970                      0.972734387044018
8980                      0.9730951185818107
8990                      0.9734451037736128
9000                      0.9737843777840174
9010                      0.9741129766877243
9020                      0.9744309374550514
9030                      0.9747382979386617
9040                      0.9750350968590761
9050                      0.9753213737914797
9060                      0.975597169150929
9070                      0.9758625241798278
9080                      0.9761174809333455
9090                      0.9763620822658144
9100                      0.9765963718171572
9110                      0.9768203939995341
9120                      0.9770341939833891
9130                      0.9772378176838807
9140                      0.9774313117478761
9150                      0.9776147235400441
9160                      0.9777881011295603
9170                      0.9779514932769238
9180                      0.9781049494206957
9190                      0.9782485196637415
9200                      0.9783822547607366
9210                      0.9785062061044237
9220                      0.9786204257129498
9230                      0.9787249662162368
9240                      0.9788198808435142
9250                      0.9789052234101507
9260                      0.9789810483042926
9270                      0.9790474104747371
9280                      0.9791043654173421
9290                      0.9791519691625493
9300                      0.9791902782626193
9310                      0.9792193497787329
9320                      0.9792392412683355
9330                      0.9792500107725027
9340                      0.9792517168032326
9350                      0.9792444183309008
9360                      0.9792281747717234
9370                      0.9792030459750716
9380                      0.9791690922111734
9390                      0.9791263741585248
9400                      0.9790749528915519
9410                      0.9790148898681715
9420                      0.9789462469175041
9430                      0.9788690862274854
9440                      0.9787834703327117
9450                      0.9786894621021557
9460                      0.9785871247270207
9470                      0.9784765217085245
9480                      0.9783577168458589
9490                      0.9782307742242801
9500                      0.9780957582029419
9510                      0.9779527334029043
9520                      0.9778017646954849
9530                      0.9776429171901598
9540                      0.9774762562230191
9550                      0.9773018473449004
9560                      0.9771197563098151
9570                      0.9769300490632759
9580                      0.97673279173085
9590                      0.9765280506067361
9600                      0.9763158921422862
9610                      0.9760963829347687
9620                      0.9758695897161933
9630                      0.9756355793420914
9640                      0.9753944187805776
9650                      0.9751461751011876
9660                      0.9748909154642816
9670                      0.97462870711007
9680                      0.9743596173479997
9690                      0.9740837135462405
9700                      0.9738010631211408
9710                      0.9735117335269149
9720                      0.9732157922453943
9730                      0.9729133067758486
9740                      0.9726043446251111
9750                      0.9722889732974582
9760                      0.9719672602851276
9770                      0.9716392730583913
9780                      0.9713050790562506
9790                      0.9709647456770085
9800                      0.9706183402688996
9810                      0.9702659301212045
9820                      0.9699075824550563
9830                      0.9695433644148259
9840                      0.9691733430592445
9850                      0.9687975853530415
9860                      0.9684161581584274
9870                      0.9680291282269433
9880                      0.9676365621913451
9890                      0.9672385265577245
9900                      0.9668350876976513
9910                      0.9664263118406415
9920                      0.9660122650666995
9930                      0.9655930132989826
9940                      0.9651686222967023
9950                      0.9647391576481952
9960                      0.964304684764027
9970                      0.9638652688704675
9980                      0.9634209750029381
9990                      0.9629718679997823
10000                     0.9625180124960288
10                        0.0010878752962809601
20                        0.0010910702603426081
30                        0.0010998439015807993
40                        0.001116976061407371
50                        0.001145265084967484
60                        0.0011875101256626497
70                        0.001246511175220455
80                        0.0013250690786192898
90                        0.0014259854472317146
100                       0.0015520626114766678
110                       0.0017061034392356067
120                       0.0018909112339388079
130                       0.002109289438262052
140                       0.0023640415528616288
150                       0.0026579708338259067
160                       0.0029938801313567076
170                       0.0033745716236931456
180                       0.003802846733884646
190                       0.004281505924193185
200                       0.004813348597592526
210                       0.005401173143109506
220                       0.006047776860798049
230                       0.006755956260975471
240                       0.00752850722885523
250                       0.008368225553327058
260                       0.009277907310623501
270                       0.010260349920624412
280                       0.011318352923242347
290                       0.012454719354384913
300                       0.01367225731770294
310                       0.014973781882537396
320                       0.016362117320372738
330                       0.017840099816807342
340                       0.019410580893465146
350                       0.021076430893920084
360                       0.02284054350544229
370                       0.024705840970630555
380                       0.026675279805955188
390                       0.028751857579402684
400                       0.03093862076666387
410                       0.03323867350850229
420                       0.0356551876078125
430                       0.03819141426795747
440                       0.040850696697361966
450                       0.04363648515717666
460                       0.046552353381296485
470                       0.04960201717030999
480                       0.05278935583678901
490                       0.0561184356730946
500                       0.0595935365132545
510                       0.0632191817768809
520                       0.06700017175330542
530                       0.07094162078509336
540                       0.07504899891776962
550                       0.07932817846373819
560                       0.08378548491673465
570                       0.08842775371432121
580                       0.09326239296058014
590                       0.09829745193463679
600                       0.10354169561987947
610                       0.10900468530480745
620                       0.11469686499018739
630                       0.12062965361565325
640                       0.12681553803736278
650                       0.13326817025635262
660                       0.14000246020151075
670                       0.14703466177845614
680                       0.1543824425882394
690                       0.16206492839294862
700                       0.17010270567452468
710                       0.17851776462198699
720                       0.18733335191802858
730                       0.19657370041348343
740                       0.20626358614980078
750                       0.21642765634351235
760                       0.227089448432104
770                       0.2382700169443983
780                       0.2499860595679836
790                       0.2622474367256341
800                       0.2750539780201683
810                       0.28839150456915397
820                       0.3022270594129437
830                       0.31650346613768987
840                       0.3311335279615535
850                       0.345994460183375
860                       0.36092348278287556
870                       0.3757158533080287
880                       0.39012687826478143
890                       0.4038794030034262
900                       0.4166778282652691
910                       0.42822862108646753
920                       0.43826572659185303
930                       0.44657755169655045
940                       0.4530308882187032
950                       0.45758697658094527
960                       0.4603061565473948
970                       0.4613400333113856
980                       0.4609129248797459
990                       0.4592965967814995
1000                      0.45678318798502837
1010                      0.4536607264242114
1020                      0.4501941590408107
1030                      0.4466130683084991
1040                      0.4431057714617007
1050                      0.43981858310693733
1060                      0.4368586719273476
1070                      0.43429900745063676
1080                      0.4321841829662808
1090                      0.4305362619305225
1100                      0.4293601271654848
1110                      0.42864807540715066
1120                      0.428383581384859
1130                      0.42854426841013193
1140                      0.4291041803187139
1150                      0.43003547165602274
1160                      0.4313096321779686
1170                      0.4328983489354016
1180                      0.4347740924839878
1190                      0.4369104967544639
1200                      0.4392825867428566
1210                      0.44186689537053025
1220                      0.4446415013103183
1230                      0.44758601132122033
1240                      0.4506815049935292
1250                      0.4539104552814095
1260                      0.4572566348219379
1270                      0.46070501579335654
1280                      0.4642416692313197
1290                      0.46785366852677834
1300                      0.47152900097476913
1310                      0.4752564905007095
1320                      0.4790257340308133
1330                      0.48282705316941055
1340                      0.4866514617629917
1350                      0.490490648753789
1360                      0.4943369740749677
1370                      0.49818347399885254
1380                      0.5020238707347445
1390                      0.5058525804260667
1400                      0.5096647134992792
1410                      0.5134560621495201
1420                      0.5172230715467991
1430                      0.5209627935788307
1440                      0.5246728245654864
1450                      0.5283512306197207
1460                      0.5319964658591791
1470                      0.5356072892149946
1480                      0.5391826853935114
1490                      0.5427217943092326
1500                      0.5462238519066176
1510                      0.5496881436781014
1520                      0.5531139707417011
1530                      0.5565006273439703
1540                      0.559847388000905
1550                      0.5631535022089177
1560                      0.5664181947468034
1570                      0.5696406698447157
1580                      0.5728201177779302
1590                      0.5759557229118748
1600                      0.5790466725175253
1610                      0.5820921659795193
1620                      0.5850914242108922
1630                      0.5880436992338287
1640                      0.5909482839254003
1650                      0.593804521864535
1660                      0.5966118171948975
1670                      0.5993696442669025
1680                      0.6020775567290543
1690                      0.604735195623983
1700                      0.6073422959960395
1710                      0.6098986915218341
1720                      0.6124043167359456
1730                      0.6148592065727715
1740                      0.6172634931091872
1750                      0.6196173996582879
1760                      0.6219212325052466
1770                      0.6241753708169371
1780                      0.6263802553308482
1790                      0.6285363765076052
1800                      0.6306442627897155
1810                      0.6327044695379664
1820                      0.6347175690879132
1830                      0.636684142223984
1840                      0.6386047712233214
1850                      0.6404800344879038
1860                      0.642310502679674
1870                      0.6440967361978853
1880                      0.6458392837947149
1890                      0.6475386821072304
1900                      0.649195455884157
1910                      0.6508101187105952
1920                      0.6523831740519361
1930                      0.6539151164807717
1940                      0.655406432969724
1950                      0.6568576041733296
1960                      0.6582691056399204
1970                      0.6596414089215659
1980                      0.6609749825620539
1990                      0.6622702929615274
2000                      0.6635278051148359
2010                      0.6647479832431729
2020                      0.6659312913216093
2030                      0.6670781935213465
2040                      0.668189154579707
2050                      0.6692646401040221
2060                      0.6703051168221765
2070                      0.671311052784168
2080                      0.6722829175129394
2090                      0.6732211821109328
2100                      0.6741263193127265
2110                      0.6749988034839698
2120                      0.6758391105630353
2130                      0.676647717936036
2140                      0.6774251042526265
2150                      0.6781717491696923
2160                      0.6788881330373275
2170                      0.6795747365281788
2180                      0.6802320402129283
2190                      0.6808605241036321
2200                      0.6814606671683224
2210                      0.6820329468365784
2220                      0.6825778385028243
2230                      0.6830958150527707
2240                      0.683587346407563
2250                      0.684052899108167
2260                      0.6844929359460252
2270                      0.6849079156348209
2280                      0.6852982925384152
2290                      0.6856645164413088
2300                      0.6860070323736969
2310                      0.6863262804710519
2320                      0.6866226958785513
2330                      0.6868967086805
2340                      0.6871487438601491
2350                      0.6873792212730454
2360                      0.6875885556353183
2370                      0.6877771565133168
2380                      0.6879454283224751
2390                      0.6880937703108068
2400                      0.6882225765465554
2410                      0.6883322358895513
2420                      0.6884231319533278
2430                      0.6884956430577898
2440                      0.6885501421720754
2450                      0.6885869968430528
2460                      0.6886065691205423
2470                      0.6886092154766676
2480                      0.6885952867191929
2490                      0.6885651279045144
2500                      0.6885190782557229
2510                      0.6884574710768014
2520                      0.6883806336835607
2530                      0.6882888873301167
2540                      0.688182547157496
2550                      0.6880619221449071
2560                      0.6879273150781036
2570                      0.6877790225312401
2580                      0.6876173348636236
2590                      0.6874425362325391
2600                      0.687254904624374
2610                      0.6870547118975043
2620                      0.6868422238496217
2630                      0.6866177002951047
2640                      0.6863813951601909
2650                      0.6861335565952866
2660                      0.6858744270967851
2670                      0.6856042436421025
2680                      0.6853232378348371
2690                      0.685031636056719
2700                      0.6847296596209307
2710                      0.6844175249333997
2720                      0.6840954436477934
2730                      0.6837636228198296
2740                      0.6834222650572896
2750                      0.6830715686619029
2760                      0.6827117277658878
2770                      0.6823429324562746
2780                      0.6819653688994
2790                      0.6815792194501022
2800                      0.6811846627644356
2810                      0.6807818739048012
2820                      0.6803710244489205
2830                      0.6799522826018383
2840                      0.6795258133104511
2850                      0.6790917783965603
2860                      0.6786503366921333
2870                      0.6782016441936739
2880                      0.6777458542290975
2890                      0.6772831176433576
2900                      0.6768135829912476
2910                      0.6763373967498022
2920                      0.6758547035399762
2930                      0.6753656463506039
2940                      0.6748703667733202
2950                      0.6743690052354472
2960                      0.6738617012261868
2970                      0.6733485935213783
2980                      0.6728298203943458
2990                      0.6723055198132368
3000                      0.6717758296303971
3010                      0.6712408877456053
3020                      0.6707008322625401
3030                      0.6701558016261571
3040                      0.6696059347464458
3050                      0.6690513711089014
3060                      0.6684922508766544
3070                      0.6679287149810071
3080                      0.6673609052099427
3090                      0.6667889642846558
3100                      0.6662130359354921
3110                      0.6656332649736076
3120                      0.6650497973521917
3130                      0.6644627802209957
3140                      0.6638723619732159
3150                      0.6632786922729159
3160                      0.6626819220718516
3170                      0.6620822035964546
3180                      0.6614796903166311
3190                      0.6608745368832645
3200                      0.6602668990328577
3210                      0.6596569334630056
3220                      0.6590447976710692
3230                      0.6584306497610293
3240                      0.657814648217353
3250                      0.6571969516497942
3260                      0.6565777185161632
3270                      0.6559571068168453
3280                      0.655335273785031
3290                      0.6547123755566793
3300                      0.654088566849337
3310                      0.6534640006363353
3320                      0.6528388278366493
3330                      0.6522131970217211
3340                      0.6515872541429819
3350                      0.6509611422898824
3360                      0.6503350014778376
3370                      0.6497089684734365
3380                      0.6490831766568271
3390                      0.6484577559244332
3400                      0.6478328326280371
3410                      0.6472085295610677
3420                      0.6465849659741587
3430                      0.6459622576307507
3440                      0.6453405168998525
3450                      0.6447198528685582
3460                      0.6441003714912986
3470                      0.6434821757507366
3480                      0.6428653658433231
3490                      0.6422500393701578
3500                      0.6416362915392272
3510                      0.641024215368551
3520                      0.6404139018859496
3530                      0.6398054403251645
3540                      0.6391989183094893
3550                      0.6385944220225285
3560                      0.6379920363660398
3570                      0.6373918450930574
3580                      0.6367939309287172
3590                      0.636198375665219
3600                      0.6356052602375426
3610                      0.6350146647808637
3620                      0.6344266686651734
3630                      0.6338413505138696
3640                      0.6332587882058427
3650                      0.6326790588623303
3660                      0.6321022388253856
3670                      0.6315284036256841
3680                      0.6309576279439058
3690                      0.6303899855716506
3700                      0.6298255493702496
3710                      0.6292643912338466
3720                      0.6287065820579045
3730                      0.6281521917138558
3740                      0.6276012890363132
3750                      0.6270539418183052
3760                      0.6265102168205603
3770                      0.6259701797969659
3780                      0.6254338955290126
3790                      0.6249014278769764
3800                      0.624372839843794
3810                      0.6238481936539975
3820                      0.6233275508391664
3830                      0.6228109723365978
3840                      0.6222985185966046
3850                      0.6217902496910597
3860                      0.62128622543055
3870                      0.6207865054784647
3880                      0.6202911494657298
3890                      0.6198002170988863
3900                      0.6193137682639802
3910                      0.6188318631176679
3920                      0.6183545621691972
3930                      0.6178819263481218
3940                      0.6174140170544153
3950                      0.6169508961958713
3960                      0.616492626201729
3970                      0.6160392700228019
3980                      0.6155908911086588
3990                      0.6151475533692907
4000                      0.6147093211143229
4010                      0.614276258977374
4020                      0.6138484318223045
4030                      0.613425904635374
4040                      0.6130087424039141
4050                      0.6125970099831761
4060                      0.6121907719531556
4070                      0.6117900924714599
4080                      0.6113950351181873
4090                      0.6110056627415053
4100                      0.6106220373012937
4110                      0.6102442197184527
4120                      0.6098722697235461
4130                      0.6095062457192101
4140                      0.6091462046478086
4150                      0.6087922018679202
4160                      0.6084442910464568
4170                      0.6081025240632278
4180                      0.6077669509268269
4190                      0.6074376197111127
4200                      0.6071145765011958
4210                      0.6067978653600139
4220                      0.6064875283085913
4230                      0.606183605321043
4240                      0.6058861343367751
4250                      0.6055951512861848
4260                      0.6053106901292735
4270                      0.6050327829077473
4280                      0.6047614598084496
4290                      0.6044967492371331
4300                      0.6042386779016689
4310                      0.6039872708991383
4320                      0.6037425518169184
4330                      0.6035045428281669
4340                      0.6032732648002502
4350                      0.6030487373984685
4360                      0.6028309791934345
4370                      0.6026200077665432
4380                      0.6024158398141293
4390                      0.6022184912475794
4400                      0.6020279772911725
4410                      0.6018443125730978
4420                      0.6016675112117895
4430                      0.6014975868954409
4440                      0.6013345529548766
4450                      0.6011784224280563
4460                      0.6010292081188318
4470                      0.6008869226449882
4480                      0.6007515784796933
4490                      0.6006231879848523
4500                      0.6005017634344589
4510                      0.6003873170320162
4520                      0.6002798609180988
4530                      0.6001794071715647
4540                      0.6000859678010856
4550                      0.599999554730464
4560                      0.5999201797800924
4570                      0.5998478546358477
4580                      0.5997825908149563
4590                      0.5997243996286591
4600                      0.5996732921375847
4610                      0.5996292790998468
4620                      0.5995923709205719
4630                      0.5995625775958462
4640                      0.5995399086506856
4650                      0.5995243730813308
4660                      0.5995159792916412
4670                      0.5995147350305513
4680                      0.5995206473296036
4690                      0.5995337224398666
4700                      0.5995539657755955
4710                      0.5995813818509994
4720                      0.5996159742309279
4730                      0.5996577454767903
4740                      0.5997066971012707
4750                      0.59976282952708
4760                      0.5998261420515343
4770                      0.599896632817833
4780                      0.5999742987923065
4790                      0.6000591357493733
4800                      0.6001511382660043
4810                      0.6002502997212231
4820                      0.600356612308673
4830                      0.6004700670508758
4840                      0.600590653831572
4850                      0.6007183614305129
4860                      0.6008531775701251
4870                      0.6009950889700901
4880                      0.601144081414894
4890                      0.6013001398261911
4900                      0.6014632483486374
4910                      0.6016333904382948
4920                      0.601810548968992
4930                      0.6019947063382458
4940                      0.6021858445877009
4950                      0.602383945525583
4960                      0.602588990863183
4970                      0.6028009623499475
4980                      0.6030198419204061
4990                      0.6032456118463245
5000                      0.6034782548869423
5010                      0.6037177544497732
5020                      0.603964094753793
5030                      0.6042172609892842
5040                      0.6044772394837724
5050                      0.6047440178648447
5060                      0.6050175852230852
5070                      0.6052979322746288
5080                      0.6055850515164286
5090                      0.6058789373799189
5100                      0.6061795863814115
5110                      0.6064869972589942
5120                      0.606801171110562
5130                      0.6071221115184212
5140                      0.6074498246660576
5150                      0.6077843194449442
5160                      0.6081256075500783
5170                      0.6084737035647245
5180                      0.6088286250344781
5190                      0.6091903925241084
5200                      0.6095590296680092
5210                      0.6099345632032067
5220                      0.610317022991568
5230                      0.6107064420260293
5240                      0.6111028564272323
5250                      0.6115063054248737
5260                      0.6119168313266128
5270                      0.6123344794761982
5280                      0.6127592981985163
5290                      0.6131913387312224
5300                      0.6136306551534934
5310                      0.614077304293723
5320                      0.6145313456360367
5330                      0.6149928412156187
5340                      0.6154618555064397
5350                      0.6159384553001142
5360                      0.6164227095820325
5370                      0.6169146893989761
5380                      0.6174144677215916
5390                      0.6179221193063404
5400                      0.6184377205490752
5410                      0.6189613493424828
5420                      0.619493084922234
5430                      0.620033007721877
5440                      0.6205811992168846
5450                      0.6211377417791734
5460                      0.6217027185189846
5470                      0.6222762131379979
5480                      0.6228583097772654
5490                      0.6234490928664799
5500                      0.6240486469792974
5510                      0.6246570566805769
5520                      0.6252744063895797
5530                      0.6259007802276517
5540                      0.6265362618827153
5550                      0.6271809344709695
5560                      0.6278348803951183
5570                      0.6284981812151396
5580                      0.6291709175122817
5590                      0.6298531687616323
5600                      0.6305450132057322
5610                      0.6312465277284419
5620                      0.631957787734166
5630                      0.6326788670290304
5640                      0.6334098377053244
5650                      0.634150770028898
5660                      0.6349017323280075
5670                      0.6356627908886405
5680                      0.6364340098492739
5690                      0.6372154511024724
5700                      0.6380071741986698
5710                      0.6388092362521531
5720                      0.6396216918540362
5730                      0.6404445929854342
5740                      0.6412779889363092
5750                      0.6421219262310917
5760                      0.6429764485546796
5770                      0.6438415966823903
5780                      0.6447174084177107
5790                      0.6456039185335058
5800                      0.6465011587141599
5810                      0.6474091575090816
5820                      0.6483279402831457
5830                      0.649257529176483
5840                      0.6501979430690998
5850                      0.6511491975495316
5860                      0.6521113048837628
5870                      0.6530842739963352
5880                      0.6540681104503236
5890                      0.6550628164336183
5900                      0.6560683907539271
5910                      0.6570848288259454
5920                      0.6581121226786313
5930                      0.65915026095635
5940                      0.6601992289265513
5950                      0.6612590084936447
5960                      0.6623295782155669
5970                      0.6634109133213602
5980                      0.6645029857409599
5990                      0.6656057641300626
6000                      0.6667192139027718
6010                      0.6678432972675729
6020                      0.6689779732665524
6030                      0.6701231978204161
6040                      0.6712789237712693
6050                      0.6724451009335211
6060                      0.6736216761481446
6070                      0.6748085933349706
6080                      0.6760057935554205
6090                      0.6772132150677521
6100                      0.6784307933971856
6110                      0.6796584613955126
6120                      0.6808961493145496
6130                      0.6821437848716138
6140                      0.6834012933246749
6150                      0.6846685975425052
6160                      0.6859456180804526
6170                      0.687232273256408
6180                      0.6885284792242796
6190                      0.689834150051392
6200                      0.6911491977963932
6210                      0.6924735325805518
6220                      0.6938070626696058
6230                      0.6951496945415314
6240                      0.6965013329653229
6250                      0.6978618810700646
6260                      0.6992312404141443
6270                      0.7006093110550019
6280                      0.7019959916142267
6290                      0.7033911793379668
6300                      0.704794770160748
6310                      0.7062066587564446
6320                      0.7076267385936983
6330                      0.7090549019878274
6340                      0.7104910401405002
6350                      0.7119350431854644
6360                      0.7133868002223476
6370                      0.7148461993518409
6380                      0.7163131277012145
6390                      0.7177874714515906
6400                      0.7192691158551154
6410                      0.7207579452504177
6420                      0.7222538430725751
6430                      0.723756691863902
6440                      0.7252663732705287
6450                      0.7267827680473538
6460                      0.7283057560468875
6470                      0.7298352162151145
6480                      0.7313710265783101
6490                      0.7329130642284305
6500                      0.7344612053049013
6510                      0.7360153249763122
6520                      0.7375752974178711
6530                      0.7391409957862595
6540                      0.7407122921984943
6550                      0.7422890577018764
6560                      0.7438711622493763
6570                      0.7454584746746443
6580                      0.7470508626607681
6590                      0.7486481927176563
6600                      0.7502503301554095
6610                      0.7518571390592532
6620                      0.7534684822660613
6630                      0.7550842213473998
6640                      0.7567042165835007
6650                      0.7583283269510434
6660                      0.7599564101096439
6670                      0.7615883223865908
6680                      0.7632239187719569
6690                      0.764863052912099
6700                      0.7665055771077482
6710                      0.7681513423178206
6720                      0.7698001981617125
6730                      0.7714519929332427
6740                      0.7731065736087187
6750                      0.7747637858685181
6760                      0.7764234741157172
6770                      0.7780854815017078
6780                      0.7797496499552223
6790                      0.7814158202146761
6800                      0.7830838318656844
6810                      0.7847535233792446
6820                      0.7864247321568096
6830                      0.7880972945781021
6840                      0.7897710460493181
6850                      0.7914458210595982
6860                      0.793121453234664
6870                      0.7947977753986831
6880                      0.7964746196324259
6890                      0.798151817343499
6900                      0.7998291993256386
6910                      0.8015065958333962
6920                      0.8031838366473072
6930                      0.8048607511483001
6940                      0.8065371683881787
6950                      0.8082129171666925
6960                      0.8098878261009927
6970                      0.8115617237053427
6980                      0.8132344384634346
6990                      0.8149057989055043
7000                      0.8165756336823251
7010                      0.8182437716403627
7020                      0.8199100418965843
7030                      0.8215742739122087
7040                      0.8232362975638485
7050                      0.8248959432165759
7060                      0.8265530417941018
7070                      0.8282074248460376
7080                      0.8298589246166921
7090                      0.8315073741106451
7100                      0.8331526071546659
7110                      0.8347944584619523
7120                      0.8364327636892143
7130                      0.8380673594962228
7140                      0.8396980836012291
7150                      0.8413247748312855
7160                      0.8429472731769609
7170                      0.8445654198382008
7180                      0.8461790572718009
7190                      0.8477880292335839
7200                      0.8493921808218506
7210                      0.8509913585153053
7220                      0.8525854102076609
7230                      0.8541741852467272
7240                      0.8557575344618507
7250                      0.8573353101951242
7260                      0.8589073663302527
7270                      0.8604735583157177
7280                      0.8620337431882054
7290                      0.8635877795964413
7300                      0.8651355278167906
7310                      0.866676849772456
7320                      0.8682116090483546
7330                      0.8697396709041725
7340                      0.8712609022883229
7350                      0.8727751718461729
7360                      0.8742823499295385
7370                      0.8757823086043636
7380                      0.8772749216565133
7390                      0.8787600645969572
7400                      0.8802376146647036
7410                      0.8817074508298052
7420                      0.8831694537940564
7430                      0.8846235059934557
7440                      0.8860694915948106
7450                      0.887507296497097
7460                      0.8889368083292675
7470                      0.890357916446098
7480                      0.8917705119269791
7490                      0.8931744875714089
7500                      0.8945697378945281
7510                      0.89595615912414
7520                      0.8973336491942769
7530                      0.8987021077411077
7540                      0.9000614360973149
7550                      0.901411537286177
7560                      0.9027523160168265
7570                      0.9040836786782377
7580                      0.9054055333330531
7590                      0.9067177897116488
7600                      0.9080203592073282
7610                      0.9093131548700444
7620                      0.9105960913997673
7630                      0.9118690851429467
7640                      0.9131320540850145
7650                      0.9143849178466856
7660                      0.9156275976782419
7670                      0.9168600164535825
7680                      0.9180820986673248
7690                      0.9192937704287115
7700                      0.9204949594580271
7710                      0.9216855950826051
7720                      0.9228656082323887
7730                      0.9240349314363128
7740                      0.9251934988185687
7750                      0.9263412460968689
7760                      0.9274781105772922
7770                      0.9286040311533068
7780                      0.9297189483019226
7790                      0.9308228040817357
7800                      0.9319155421309239
7810                      0.9329971076650636
7820                      0.9340674474750243
7830                      0.935126509925195
7840                      0.9361742449525785
7850                      0.9372106040640096
7860                      0.9382355403359707
7870                      0.9392490084118957
7880                      0.9402509645029695
7890                      0.9412413663838399
7900                      0.9422201733935617
7910                      0.9431873464338393
7920                      0.944142847966766
7930                      0.9450866420139166
7940                      0.9460186941547277
7950                      0.9469389715247749
7960                      0.9478474428134525
7970                      0.9487440782626444
7980                      0.949628849663094
7990                      0.9505017303537135
8000                      0.9513626952171585
8010                      0.952211720677796
8020                      0.9530487846974187
8030                      0.9538738667725014
8040                      0.954686947929653
8050                      0.9554880107214175
8060                      0.9562770392211978
8070                      0.9570540190186474
8080                      0.957818937213711
8090                      0.9585717824106817
8100                      0.9593125447125456
8110                      0.9600412157130588
8120                      0.9607577884905636
8130                      0.9614622576000541
8140                      0.9621546190646829
8150                      0.9628348703679673
8160                      0.9635030104442022
8170                      0.9641590396698336
8180                      0.9648029598530001
8190                      0.9654347742238589
8200                      0.9660544874237734
8210                      0.9666621054945533
8220                      0.9672576358665587
8230                      0.9678410873478424
8240                      0.9684124701111452
8250                      0.968971795682823
8260                      0.9695190769283136
8270                      0.9700543280408127
8280                      0.9705775645267498
8290                      0.9710888031931272
8300                      0.971588062133195
8310                      0.9720753607123588
8320                      0.9725507195542393
8330                      0.9730141605258505
8340                      0.9734657067234732
8350                      0.973905382457589
8360                      0.9743332132380581
8370                      0.9747492257592679
8380                      0.9751534478847543
8390                      0.9755459086324997
8400                      0.9759266381593023
8410                      0.9762956677458836
8420                      0.9766530297815487
8430                      0.9769987577488632
8440                      0.9773328862086278
8450                      0.9776554507842372
8460                      0.9779664881473864
8470                      0.9782660360016453
8480                      0.9785541330688767
8490                      0.978830819073146
8500                      0.9790961347261373
8510                      0.9793501217128487
8520                      0.9795928226759893
8530                      0.9798242812019761
8540                      0.9800445418063254
8550                      0.9802536499189214
8560                      0.980451651869908
8570                      0.9806385948756631
8580                      0.980814527024254
8590                      0.9809794972617379
8600                      0.9811335553779355
8610                      0.9812767519929095
8620                      0.9814091385431456
8630                      0.9815307672676956
8640                      0.9816416911947661
8650                      0.9817419641281527
8660                      0.9818316406337841
8670                      0.9819107760263538
8680                      0.9819794263559009
8690                      0.9820376483945431
8700                      0.9820854996232081
8710                      0.9821230382182916
8720                      0.9821503230385613
8730                      0.9821674136117526
8740                      0.9821743701214487
8750                      0.982171253393761
8760                      0.9821581248840766
8770                      0.9821350466637253
8780                      0.9821020814067104
8790                      0.9820592923762923
8800                      0.9820067434115382
8810                      0.9819444989139582
8820                      0.9818726238337467
8830                      0.9817911836565311
8840                      0.9817002443893356
8850                      0.9815998725471038
8860                      0.9814901351387967
8870                      0.9813710996535534
8880                      0.9812428340466014
8890                      0.9811054067254725
8900                      0.9809588865355836
8910                      0.9808033427463076
8920                      0.9806388450365083
8930                      0.9804654634803258
8940                      0.9802832685326965
8950                      0.9800923310148751
8960                      0.9798927220999207
8970                      0.9796845132980382
8980                      0.9794677764419262
8990                      0.979242583672046
9000                      0.9790090074218994
9010                      0.9787671204031279
9020                      0.9785169955907541
9030                      0.9782587062082698
9040                      0.9779923257127411
9050                      0.9777179277799107
9060                      0.9774355862892878
9070                      0.9771453753092169
9080                      0.9768473690819894
9090                      0.9765416420089069
9100                      0.9762282686355166
9110                      0.9759073236367032
9120                      0.9755788818018438
9130                      0.9752430180202154
9140                      0.9748998072662083
9150                      0.9745493245846921
9160                      0.9741916450765401
9170                      0.9738268438840966
9180                      0.9734549961767867
9190                      0.9730761771369889
9200                      0.9726904619456781
9210                      0.9722979257684011
9220                      0.9718986437414444
9230                      0.9714926909579423
9240                      0.9710801424541841
9250                      0.9706610731961042
9260                      0.9702355580659688
9270                      0.9698036718490002
9280                      0.9693654892205706
9290                      0.96892108473297
9300                      0.9684705328030001
9310                      0.9680139076993219
9320                      0.9675512835300939
9330                      0.9670827342308961
9340                      0.966608333552894
9350                      0.9661281550507705
9360                      0.9656422720716556
9370                      0.9651507577435879
9380                      0.9646536849644264
9390                      0.9641511263911684
9400                      0.9636431544292583
9410                      0.9631298412222826
9420                      0.962611258641739
9430                      0.9620874782774326
9440                      0.9615585714276421
9450                      0.9610246090898492
9460                      0.9604856619516718
9470                      0.9599418003820916
9480                      0.9593930944228304
9490                      0.958839613780175
9500                      0.9582814278167764
9510                      0.9577186055443294
9520                      0.9571512156156722
9530                      0.9565793263181324
9540                      0.9560030055659842
9550                      0.9554223208948583
9560                      0.9548373394543563
9570                      0.9542481280030324
9580                      0.95365475290203
9590                      0.9530572801099818
9600                      0.9524557751778512
9610                      0.951850303244054
9620                      0.9512409290299865
9630                      0.9506277168359304
9640                      0.9500107305366925
9650                      0.9493900335784909
9660                      0.9487656889752789
9670                      0.9481377593056236
9680                      0.9475063067102114
9690                      0.9468713928891451
9700                      0.9462330790998094
9710                      0.9455914261547361
9720                      0.9449464944203144
9730                      0.9442983438150409
9740                      0.9436470338088113
9750                      0.9429926234215181
9760                      0.9423351712230377
9770                      0.9416747353323921
9780                      0.941011373418123
9790                      0.9403451426981316
9800                      0.9396760999402474
9810                      0.9390043014626788
9820                      0.9383298031353217
9830                      0.9376526603801439
9840                      0.9369729281733487
9850                      0.9362906610462194
9860                      0.9356059130871195
9870                      0.9349187379435623
9880                      0.9342291888242105
9890                      0.9335373185008443
9900                      0.932843179311653
9910                      0.9321468231631009
9920                      0.9314483015331594
9930                      0.9307476654741544
9940                      0.9300449656161686
9950                      0.9293402521698049
9960                      0.9286335749300576
9970                      0.9279249832795868
9980                      0.9272145261924666
9990                      0.9265022522379639
10000                     0.9257882095842609
10                        0.0010879095262497085
20                        0.0010915079675560824
30                        0.0011014122992312192
40                        0.001120799369976
50                        0.0011528511961566013
60                        0.0012007464517880262
70                        0.0012676593840086348
80                        0.0013567587015541616
90                        0.0014712063568362854
100                       0.0016141562602972614
110                       0.001788752940648286
120                       0.001998130112152774
130                       0.0022454092471899667
140                       0.002533698040497523
150                       0.002866088870497996
160                       0.0032456572011457796
170                       0.003675460009333942
180                       0.004158534156480487
190                       0.004697894758545762
200                       0.005296533569201123
210                       0.005957417417338573
220                       0.006683486540547623
230                       0.007477653204272405
240                       0.008342800062829614
250                       0.009281778893371673
260                       0.010297409196512008
270                       0.0113924769406204
280                       0.012569733573641884
290                       0.013831894925869448
300                       0.015181640407767594
310                       0.016621612447336176
320                       0.018154415847557948
330                       0.01978261771963652
340                       0.021508747329955447
350                       0.023335296444112807
360                       0.025264719781267986
370                       0.027299435816118045
380                       0.029441828086180677
390                       0.031694246668213855
400                       0.034059010058338224
410                       0.03653840762601712
420                       0.03913470246562767
430                       0.04185013462022491
440                       0.044686925170905445
450                       0.04764728051412137
460                       0.05073339755578021
470                       0.05394746941276829
480                       0.05729169203507145
490                       0.06076827124366879
500                       0.06437943098550591
510                       0.06812742225322288
520                       0.07201453280220516
530                       0.07604309853339397
540                       0.0802155150696311
550                       0.08453425113653756
560                       0.08900186288525114
570                       0.09362100952456076
580                       0.0983944701672631
590                       0.10332516237915168
600                       0.10841616200451709
610                       0.11367072502784725
620                       0.11909231032958512
630                       0.12468460494256772
640                       0.13045155086231897
650                       0.13639737296712384
660                       0.14252660977949505
670                       0.14884414536218282
680                       0.15535524262823697
690                       0.16206557866434634
700                       0.16898128026500403
710                       0.17610896140157473
720                       0.18345575989657759
730                       0.19102937415861898
740                       0.1988380983018333
750                       0.20689085429432186
760                       0.21519721941818648
770                       0.22376744736236265
780                       0.23261247798275853
790                       0.24174393546566952
800                       0.25117410702553455
810                       0.2609158966209223
820                       0.2709827486277441
830                       0.28138852986567375
840                       0.2921473592451075
850                       0.30327337242864094
860                       0.314780405275074
870                       0.326681576091555
880                       0.3389887465218193
890                       0.35171183630918934
900                       0.3648579663843159
910                       0.37843040372795334
920                       0.39242728564112317
930                       0.4068401032506246
940                       0.4216519399694957
950                       0.4368354744090224
960                       0.4523507898774327
970                       0.46814306809486317
980                       0.4841402955267682
990                       0.5002511742927873
1000                      0.5163634928866104
1010                      0.5323432748736028
1020                      0.5480350716789109
1030                      0.5632637725195815
1040                      0.5778382628117507
1050                      0.5915571375498658
1060                      0.604216486273217
1070                      0.6156194877571113
1080                      0.6255872392472019
1090                      0.6339699339001785
1100                      0.6406572633451575
1110                      0.6455868283181823
1120                      0.6487494506714867
1130                      0.6501906042617658
1140                      0.6500076836266742
1150                      0.6483434083878283
1160                      0.6453761922175831
1170                      0.6413086680531999
1180                      0.6363556934284273
1190                      0.6307330530012931
1200                      0.6246477923157843
1210                      0.6182907447753159
1220                      0.6118314412786704
1230                      0.605415286556759
1240                      0.5991626794367777
1250                      0.5931696492687033
1260                      0.5875095609190653
1270                      0.5822354786761759
1280                      0.5773828509373301
1290                      0.5729722591008641
1300                      0.5690120536912424
1310                      0.5655007682897364
1320                      0.5624292555714159
1330                      0.5597825287479241
1340                      0.5575413178306874
1350                      0.5556833661604381
1360                      0.5541844999678709
1370                      0.5530195057761094
1380                      0.5521628478519418
1390                      0.5515892528382551
1400                      0.5512741825611849
1410                      0.5511942094206133
1420                      0.5513273033353485
1430                      0.5516530354416972
1440                      0.5521527020272952
1450                      0.5528093727032912
1460                      0.5536078689801749
1470                      0.5545346825235529
1480                      0.5555778454391389
1490                      0.5567267670979597
1500                      0.5579720528324774
1510                      0.5593053189084365
1520                      0.5607190160115278
1530                      0.5622062702561463
1540                      0.5637607472821906
1550                      0.5653765416839636
1560                      0.5670480913321128
1570                      0.5687701142100274
1580                      0.5705375642512496
1590                      0.5723456022596081
1600                      0.5741895780427502
1610                      0.5760650203616096
1620                      0.5779676318862615
1630                      0.5798932870244602
1640                      0.5818380311156599
1650                      0.5837980800379677
1660                      0.5857698197141108
1670                      0.5877498053481706
1680                      0.5897347604401346
1690                      0.5917215757762186
1700                      0.5937073086571754
1710                      0.5956891825954026
1720                      0.5976645876721578
1730                      0.5996310816326686
1740                      0.60158639164054
1750                      0.6035284164971876
1760                      0.6054552289772411
1770                      0.6073650778106144
1780                      0.6092563887831369
1790                      0.6111277644185935
1800                      0.6129779817559173
1810                      0.6148059878556658
1820                      0.6166108928455668
1830                      0.6183919605180369
1840                      0.6201485966910862
1850                      0.6218803357405952
1860                      0.623586825846512
1870                      0.6252678135774175
1880                      0.6269231284522647
1890                      0.6285526680744065
1900                      0.6301563843413451
1910                      0.6317342711023688
1920                      0.6332863535051558
1930                      0.6348126791375082
1940                      0.6363133109451681
1950                      0.6377883218248973
1960                      0.6392377907137932
1970                      0.6406617999650435
1980                      0.6420604337808511
1990                      0.643433777475394
2000                      0.6447819173582632
2010                      0.6461049410569213
2020                      0.6474029381176316
2030                      0.6486760007638286
2040                      0.6499242247129545
2050                      0.6511477099795095
2060                      0.6523465616175214
2070                      0.6535208903702757
2080                      0.6546708132088133
2090                      0.6557964537555958
2100                      0.6568979425948265
2110                      0.6579754174763566
2120                      0.6590290234240378
2130                      0.6600589127630596
2140                      0.6610652450781173
2150                      0.6620481871158601
2160                      0.6630079126469419
2170                      0.6639446022945674
2180                      0.664858443341233
2190                      0.66574962952343
2200                      0.6666183608129321
2210                      0.6674648431969035
2220                      0.668289288450841
2230                      0.6690919139086839
2240                      0.6698729422257073
2250                      0.670632601135509
2260                      0.6713711231904125
2270                      0.6720887454913624
2280                      0.6727857093980507
2290                      0.6734622602169118
2300                      0.6741186468710691
2310                      0.674755121548603
2320                      0.6753719393335859
2330                      0.6759693578218458
2340                      0.676547636731138
2350                      0.6771070375057909
2360                      0.6776478229289762
2370                      0.6781702567475697
2380                      0.6786746033161122
2390                      0.6791611272674718
2400                      0.679630093217464
2410                      0.6800817655022566
2420                      0.6805164079619099
2430                      0.6809342837580165
2440                      0.6813356552344427
2450                      0.6817207838196324
2460                      0.6820899299588106
2470                      0.682443353082705
2480                      0.6827813115955805
2490                      0.6831040628887357
2500                      0.6834118633612463
2510                      0.6837049684514989
2520                      0.6839836326621099
2530                      0.6842481095833355
2540                      0.6844986519018129
2550                      0.6847355113938794
2560                      0.6849589388961819
2570                      0.6851691842581378
2580                      0.685366496267894
2590                      0.6855511225572217
2600                      0.6857233094863016
2610                      0.6858833020049911
2620                      0.6860313435028786
2630                      0.6861676756429098
2640                      0.686292538190924
2650                      0.6864061688360146
2660                      0.6865088030131479
2670                      0.6866006737302515
2680                      0.6866820113994401
2690                      0.686753043680711
2700                      0.6868139953374316
2710                      0.6868650881086714
2720                      0.6869065405934043
2730                      0.6869385681613505
2740                      0.6869613828758052
2750                      0.6869751934393651
2760                      0.6869802051620408
2770                      0.6869766199489287
2780                      0.6869646363092978
2790                      0.686944449390756
2800                      0.6869162510305649
2810                      0.6868802298325289
2820                      0.6868365712650903
2830                      0.6867854577815284
2840                      0.6867270689589965
2850                      0.6866615816617669
2860                      0.6865891702209002
2870                      0.6865100066335569
2880                      0.6864242607776905
2890                      0.6863321006403725
2900                      0.6862336925585686
2910                      0.686129201464776
2920                      0.6860187911411516
2930                      0.6859026244675519
2940                      0.685780863669383
2950                      0.6856536705538848
2960                      0.6855212067304515
2970                      0.6853836338133841
2980                      0.6852411135961158
2990                      0.6850938082011627
3000                      0.6849418801906694
3010                      0.6847854926434448
3020                      0.6846248091909164
3030                      0.6844599940104056
3040                      0.6842912117778568
3050                      0.6841186275777937
3060                      0.6839424067736959
3070                      0.683762714841116
3080                      0.6835797171683627
3090                      0.6833935788271411
3100                      0.683204464325333
3110                      0.6830125373378452
3120                      0.682817960436633
3130                      0.6826208948114638
3140                      0.6824215000015601
3150                      0.6822199336392493
3160                      0.6820163512112994
3170                      0.6818109058475255
3180                      0.6816037481385869
3190                      0.6813950259915965
3200                      0.6811848845228157
3210                      0.6809734659920198
3220                      0.6807609097820134
3230                      0.6805473524240553
3240                      0.6803329276619643
3250                      0.6801177665682046
3260                      0.679901997692613
3270                      0.6796857472570018
3280                      0.6794691393830357
3290                      0.6792522963486247
3300                      0.6790353388733501
3310                      0.6788183864271429
3320                      0.6786015575449955
3330                      0.6783849701598339
3340                      0.6781687419314841
3350                      0.6779529905690964
3360                      0.6777378341446423
3370                      0.6775233913805809
3380                      0.6773097819169898
3390                      0.6770971265378589
3400                      0.6768855473630311
3410                      0.6766751679882131
3420                      0.6764661135793153
3430                      0.6762585109091905
3440                      0.6760524883346035
3450                      0.6758481757184798
3460                      0.6756457042862909
3470                      0.6754452064266268
3480                      0.6752468154317366
3490                      0.6750506651850505
3500                      0.6748568897969914
3510                      0.6746656231978312
3520                      0.6744769986920114
3530                      0.6742911484790992
3540                      0.6741082031563161
3550                      0.6739282912031686
3560                      0.6737515384611887
3570                      0.6735780676200687
3580                      0.6734079977107118
3590                      0.673241443621729
3600                      0.6730785156496929
3610                      0.6729193190751867
3620                      0.6727639537965502
3630                      0.6726125140010005
3640                      0.672465087903463
3650                      0.6723217575350495
3660                      0.6721825986065162
3670                      0.6720476804281815
3680                      0.6719170659071048
3690                      0.671790811606951
3700                      0.6716689678783339
3710                      0.6715515790548678
3720                      0.6714386837112285
3730                      0.671330314982632
3740                      0.6712265009332358
3750                      0.6711272649741846
3760                      0.6710326263236581
3770                      0.6709426004902481
3780                      0.670857199787406
3790                      0.6707764338546449
3800                      0.6707003101835824
3810                      0.6706288346359779
3820                      0.6705620119390835
3830                      0.6704998461615831
3840                      0.670442341142632
3850                      0.6703895008795588
3860                      0.6703413298539874
3870                      0.6702978333055142
3880                      0.6702590174288021
3890                      0.6702248895027776
3900                      0.6701954579444704
3910                      0.6701707322891046
3920                      0.670150723093561
3930                      0.6701354417705462
3940                      0.670124900351837
3950                      0.670119111195382
3960                      0.6701180866324286
3970                      0.67012183856918
3980                      0.6701303780567147
3990                      0.6701437148255309
4000                      0.6701618568111465
4010                      0.6701848096688907
4020                      0.6702125762944506
4030                      0.6702451563610099
4040                      0.6702825458790753
4050                      0.6703247367893885
4060                      0.6703717165974896
4070                      0.6704234680586789
4080                      0.6704799689137892
4090                      0.6705411916836517
4100                      0.6706071035299508
4110                      0.6706776661695362
4120                      0.6707528358665249
4130                      0.670832563477586
4140                      0.6709167945626753
4150                      0.6710054695584615
4160                      0.6710985240078813
4170                      0.671195888839009
4180                      0.6712974906981823
4190                      0.6714032523220932
4200                      0.6715130929532088
4210                      0.6716269287843126
4220                      0.6717446734357879
4230                      0.6718662384550038
4240                      0.6719915338312477
4250                      0.6721204685297437
4260                      0.6722529510315856
4270                      0.6723888898775708
4280                      0.6725281942187732
4290                      0.6726707743603264
4300                      0.672816542299582
4310                      0.6729654122619964
4320                      0.6731173012188632
4330                      0.6732721293940653
4340                      0.6734298207607649
4350                      0.6735903035106177
4360                      0.6737535105093634
4370                      0.6739193797313288
4380                      0.6740878546628861
4390                      0.6742588846894745
4400                      0.6744324254462564
4410                      0.6746084391452247
4420                      0.6747868948649636
4430                      0.6749677688107291
4440                      0.6751510445385863
4450                      0.675336713139286
4460                      0.6755247733849374
4470                      0.6757152318392927
4480                      0.6759081029178038
4490                      0.6761034089187989
4500                      0.6763011799993216
4510                      0.6765014541184662
4520                      0.6767042769328879
4530                      0.6769097016597664
4540                      0.6771177888912154
4550                      0.6773286063808424
4560                      0.6775422287894403
4570                      0.6777587374055936
4580                      0.6779782198335151
4590                      0.6782007696631596
4600                      0.6784264861148235
4610                      0.6786554736726514
4620                      0.6788878417087988
4630                      0.6791237040992801
4640                      0.6793631788408088
4650                      0.6796063876724964
4660                      0.6798534557050572
4670                      0.6801045110627377
4680                      0.6803596845379523
4690                      0.6806191092756451
4700                      0.680882920469177
4710                      0.681151255086971
4720                      0.6814242516241262
4730                      0.6817020498812004
4740                      0.6819847907708322
4750                      0.6822726161553283
4760                      0.6825656687027872
4770                      0.6828640917764991
4780                      0.6831680293463769
4790                      0.6834776259145157
4800                      0.6837930264699397
4810                      0.6841143764470815
4820                      0.6844418217020433
4830                      0.6847755084977137
4840                      0.6851155834861342
4850                      0.6854621936989458
4860                      0.6858154865299799
4870                      0.6861756097135153
4880                      0.6865427112935649
4890                      0.6869169395793966
4900                      0.6872984430864048
4910                      0.6876873704625541
4920                      0.6880838703964135
4930                      0.6884880915017052
4940                      0.6889001821905876
4950                      0.6893202905208042
4960                      0.6897485640266747
4970                      0.6901851495319171
4980                      0.6906301929460363
4990                      0.6910838390479888
5000                      0.6915462312523364
5010                      0.6920175113714124
5020                      0.6924978193694613
5030                      0.6929872931082119
5040                      0.693486068095308
5050                      0.693994277237688
5060                      0.6945120505919005
5070                      0.6950395151305175
5080                      0.6955767945155327
5090                      0.6961240088901676
5100                      0.6966812746798775
5110                      0.6972487044207991
5120                      0.6978264066037392
5130                      0.6984144855430365
5140                      0.6990130412666069
5150                      0.6996221694377042
5160                      0.7002419612914401
5170                      0.7008725036108014
5180                      0.7015138787138406
5190                      0.7021661644789045
5200                      0.7028294343860437
5210                      0.7035037575811486
5220                      0.7041891989712341
5230                      0.7048858193272638
5240                      0.7055936754127836
5250                      0.7063128201269244
5260                      0.7070433026588261
5270                      0.707785168654389
5280                      0.7085384603907484
5290                      0.7093032169565833
5300                      0.7100794744352037
5310                      0.7108672660886042
5320                      0.7116666225353077
5330                      0.7124775719297884
5340                      0.7133001401295825
5350                      0.7141343508524727
5360                      0.714980225825185
5370                      0.7158377849171538
5380                      0.7167070462574282
5390                      0.7175880263373762
5400                      0.7184807400917482
5410                      0.7193852009661021
5420                      0.7203014209600717
5430                      0.7212294106525415
5440                      0.7221691792053928
5450                      0.7231207343523225
5460                      0.7240840823565813
5470                      0.7250592279622783
5480                      0.7260461743179882
5490                      0.7270449228876297
5500                      0.7280554733426056
5510                      0.7290778234376927
5520                      0.730111968875767
5530                      0.7311579031598264
5540                      0.7322156174293113
5550                      0.7332851002949153
5560                      0.7343663376592036
5570                      0.7354593125354343
5580                      0.7365640048608222
5590                      0.7376803913064288
5600                      0.7388084450892833
5610                      0.7399481357823955
5620                      0.7410994291296557
5630                      0.7422622868614281
5640                      0.7434366665198809
5650                      0.7446225212890891
5660                      0.7458197998300963
5670                      0.7470284461324552
5680                      0.7482483993656396
5690                      0.7494795937528212
5700                      0.7507219584473532
5710                      0.7519754174265849
5720                      0.7532398893965611
5730                      0.7545152877136515
5740                      0.7558015203143887
5750                      0.7570984896666182
5760                      0.7584060927286835
5770                      0.7597242209284741
5780                      0.7610527601518533
5790                      0.7623915907517219
5800                      0.7637405875654153
5810                      0.765099619951472
5820                      0.766468551835728
5830                      0.7678472417751572
5840                      0.7692355430310781
5850                      0.7706333036592455
5860                      0.7720403666080903
5870                      0.7734565698319675
5880                      0.7748817464124184
5890                      0.7763157246947541
5900                      0.7777583284298247
5910                      0.7792093769249278
5920                      0.7806686852106217
5930                      0.7821360642036678
5940                      0.7836113208893514
5950                      0.785094258499594
5960                      0.7865846767052223
5970                      0.7880823718057729
5980                      0.7895871369291376
5990                      0.7910987622308544
6000                      0.792617035099141
6010                      0.7941417403547113
6020                      0.795672660462722
6030                      0.7972095757312158
6040                      0.7987522645226576
6050                      0.8003005034516874
6060                      0.8018540675863273
6070                      0.8034127306499927
6080                      0.8049762652097998
6090                      0.8065444428680393
6100                      0.8081170344457325
6110                      0.809693810163659
6120                      0.8112745398078509
6130                      0.812858992899409
6140                      0.8144469388478819
6150                      0.8160381471025749
6160                      0.8176323872902616
6170                      0.8192294293468867
6180                      0.8208290436404855
6190                      0.822431001082227
6200                      0.8240350732278291
6210                      0.8256410323725348
6220                      0.8272486516297564
6230                      0.8288577050066179
6240                      0.8304679674630742
6250                      0.8320792149674194
6260                      0.8336912245339073
6270                      0.8353037742606302
6280                      0.8369166433486195
6290                      0.8385296121198376
6300                      0.8401424620202973
6310                      0.841754975620349
6320                      0.8433669366044014
6330                      0.8449781297542865
6340                      0.8465883409292336
6350                      0.8481973570325194
6360                      0.8498049659839108
6370                      0.851410956678162
6380                      0.8530151189470903
6390                      0.854617243512348
6400                      0.8562171219434608
6410                      0.8578145466083348
6420                      0.8594093106266973
6430                      0.8610012078209406
6440                      0.8625900326721729
6450                      0.8641755802726414
6460                      0.8657576462842665
6470                      0.8673360268991013
6480                      0.8689105187999617
6490                      0.8704809191310269
6500                      0.8720470254675605
6510                      0.8736086357922093
6520                      0.8751655484779115
6530                      0.8767175622733925
6540                      0.8782644762989319
6550                      0.879806090043067
6560                      0.8813422033683415
6570                      0.8828726165243937
6580                      0.8843971301650784
6590                      0.885915545372925
6600                      0.8874276636898059
6610                      0.8889332871542701
6620                      0.890432218345823
6630                      0.8919242604320254
6640                      0.893409217225558
6650                      0.8948868932433486
6660                      0.8963570937734446
6670                      0.8978196249434341
6680                      0.8992742937977285
6690                      0.900720908376137
6700                      0.9021592777968445
6710                      0.903589212343864
6720                      0.9050105235557603
6730                      0.9064230243185727
6740                      0.9078265289605868
6750                      0.9092208533489143
6760                      0.9106058149865759
6770                      0.9119812331133559
6780                      0.913346928804735
6790                      0.9147027250707345
6800                      0.9160484469581156
6810                      0.9173839216484404
6820                      0.9187089785577497
6830                      0.9200234494336988
6840                      0.9213271684526021
6850                      0.9226199723140788
6860                      0.9239017003339228
6870                      0.9251721945330531
6880                      0.9264312997293214
6890                      0.92767886361838
6900                      0.9289147368613739
6910                      0.9301387731591757
6920                      0.931350829334128
6930                      0.932550765398627
6940                      0.9337384446281224
6950                      0.9349137336241896
6960                      0.9360765023798433
6970                      0.9372266243354881
6980                      0.9383639764342977
6990                      0.9394884391741486
7000                      0.9405998966531975
7010                      0.9416982366120298
7020                      0.9427833504749428
7030                      0.9438551333819711
7040                      0.9449134842206474
7050                      0.9459583056530088
7060                      0.9469895041385432
7070                      0.9480069899513306
7080                      0.9490106771967592
7090                      0.9500004838208211
7100                      0.9509763316182127
7110                      0.9519381462346764
7120                      0.9528858571669663
7130                      0.9538193977587449
7140                      0.9547387051925948
7150                      0.9556437204788721
7160                      0.9565343884406016
7170                      0.957410657695685
7180                      0.9582724806359882
7190                      0.9591198134026958
7200                      0.959952615858725
7210                      0.9607708515582879
7220                      0.9615744877148052
7230                      0.9623634951636074
7240                      0.9631378483248247
7250                      0.9638975251619412
7260                      0.9646425071392051
7270                      0.9653727791760988
7280                      0.9660883296002198
7290                      0.9667891500977703
7300                      0.9674752356636964
7310                      0.9681465845480235
7320                      0.9688031982019895
7330                      0.9694450812237896
7340                      0.9700722413005547
7350                      0.9706846891518603
7360                      0.9712824384706265
7370                      0.9718655058636534
7380                      0.9724339107922193
7390                      0.9729876755111944
7400                      0.9735268250081576
7410                      0.9740513869416311
7420                      0.9745613915812488
7430                      0.9750568717445225
7440                      0.975537862736883
7450                      0.9760044022895465
7460                      0.9764565304998235
7470                      0.9768942897692477
7480                      0.977317724744745
7490                      0.9777268822584394
7500                      0.9781218112692792
7510                      0.9785025628045181
7520                      0.9788691899026964
7530                      0.9792217475569311
7540                      0.9795602926595971
7550                      0.9798848839467522
7560                      0.9801955819454243
7570                      0.980492448920289
7580                      0.9807755488218357
7590                      0.9810449472358891
7600                      0.981300711333932
7610                      0.981542909824113
7620                      0.9817716129041553
7630                      0.9819868922145959
7640                      0.9821888207932008
7650                      0.9823774730306227
7660                      0.9825529246267198
7670                      0.9827152525482823
7680                      0.982864534987195
7690                      0.9830008513198565
7700                      0.9831242820675263
7710                      0.9832349088569521
7720                      0.9833328143823188
7730                      0.9834180823680341
7740                      0.9834907975315063
7750                      0.983551045547415
7760                      0.9835989130119287
7770                      0.9836344874079274
7780                      0.9836578570704358
7790                      0.9836691111526551
7800                      0.9836683395923961
7810                      0.9836556330789552
7820                      0.9836310830200632
7830                      0.983594781509536
7840                      0.983546821294745
7850                      0.9834872957446251
7860                      0.9834162988176582
7870                      0.9833339250301808
7880                      0.9832402694245891
7890                      0.9831354275378982
7900                      0.9830194953701746
7910                      0.9828925693530574
7920                      0.9827547463184895
7930                      0.9826061234672305
7940                      0.9824467983376393
7950                      0.982276868774239
7960                      0.9820964328965216
7970                      0.9819055890676736
7980                      0.9817044358632986
7990                      0.9814930720403056
8000                      0.9812715965057779
8010                      0.9810401082858995
8020                      0.9807987064950688
8030                      0.9805474903051614
8040                      0.9802865589145767
8050                      0.980016011518226
8060                      0.9797359472768414
8070                      0.9794464652872189
8080                      0.9791476645523208
8090                      0.9788396439520587
8100                      0.9785225022140099
8110                      0.978196337884893
8120                      0.9778612493022892
8130                      0.9775173345669586
8140                      0.9771646915153871
8150                      0.9768034176933899
8160                      0.9764336103298751
8170                      0.9760553663113875
8180                      0.9756687821573414
8190                      0.9752739539960426
8200                      0.9748709775412129
8210                      0.9744599480695331
8220                      0.9740409603988187
8230                      0.973614108867562
8240                      0.9731794873140055
8250                      0.9727371890579314
8260                      0.9722873068820093
8270                      0.9718299330143295
8280                      0.971365159112324
8290                      0.97089307624741
8300                      0.9704137748903813
8310                      0.969927344897862
8320                      0.9694338755000814
8330                      0.9689334552892469
8340                      0.9684261722088955
8350                      0.9679121135444738
8360                      0.967391365914421
8370                      0.966864015263032
8380                      0.9663301468530007
8390                      0.9657898452599076
8400                      0.965243194367229
8410                      0.9646902773620692
8420                      0.9641311767320098
8430                      0.9635659742622139
8440                      0.962994751034128
8450                      0.9624175874242619
8460                      0.9618345631038107
8470                      0.9612457570389324
8480                      0.9606512474919682
8490                      0.9600511120227622
8500                      0.9594454274910444
8510                      0.9588342700586174
8520                      0.9582177151928873
8530                      0.9575958376702355
8540                      0.9569687115798756
8550                      0.9563364103283036
8560                      0.9556990066439002
8570                      0.9550565725817168
8580                      0.9544091795289489
8590                      0.9537568982101451
8600                      0.9530997986928555
8610                      0.95243795039329
8620                      0.951771422082512
8630                      0.9511002818922913
8640                      0.9504245973214315
8650                      0.9497444352414107
8660                      0.9490598619033661
8670                      0.9483709429438942
8680                      0.9476777433916324
8690                      0.946980327672965
8700                      0.9462787596191923
8710                      0.9455731024722411
8720                      0.9448634188909207
8730                      0.944149770957214
8740                      0.9434322201825374
8750                      0.9427108275138338
8760                      0.9419856533395231
8770                      0.9412567574960201
8780                      0.9405241992731129
8790                      0.9397880374205201
8800                      0.9390483301535691
8810                      0.9383051351592447
8820                      0.9375585096023064
8830                      0.9368085101307291
8840                      0.936055192882266
8850                      0.9352986134898531
8860                      0.9345388270880133
8870                      0.9337758883185316
8880                      0.9330098513365046
8890                      0.9322407698167118
8900                      0.9314686969591681
8910                      0.9306936854958912
8920                      0.9299157876968398
8930                      0.9291350553759119
8940                      0.9283515398981153
8950                      0.9275652921852325
8960                      0.9267763627226675
8970                      0.9259848015661593
8980                      0.9251906583486724
8990                      0.9243939822864359
9000                      0.9235948221867276
9010                      0.9227932264544954
9020                      0.9219892430993967
9030                      0.9211829197429386
9040                      0.9203743036260376
9050                      0.9195634416158485
9060                      0.9187503802137275
9070                      0.9179351655622474
9080                      0.9171178434529308
9090                      0.9162984593337355
9100                      0.9154770583168239
9110                      0.9146536851861401
9120                      0.9138283844049495
9130                      0.9130012001236391
9140                      0.9121721761873015
9150                      0.9113413561437258
9160                      0.9105087832502285
9170                      0.9096745004821143
9180                      0.9088385505398879
9190                      0.9080009758564556
9200                      0.9071618186047115
9210                      0.9063211207047304
9220                      0.9054789238312112
9230                      0.9046352694200377
9240                      0.9037901986759587
9250                      0.9029437525781342
9260                      0.9020959718878504
9270                      0.9012468971543671
9280                      0.9003965687214937
9290                      0.899545026733066
9300                      0.8986923111392423
9310                      0.8978384617019965
9320                      0.8969835180004415
9330                      0.8961275194358587
9340                      0.8952705052366312
9350                      0.8944125144629658
9360                      0.8935535860112307
9370                      0.8926937586179577
9380                      0.8918330708636018
9390                      0.8909715611760035
9400                      0.890109267834224
9410                      0.8892462289704904
9420                      0.8883824825739033
9430                      0.8875180664919973
9440                      0.886653018433394
9450                      0.8857873759690866
9460                      0.8849211765344797
9470                      0.8840544574301437
9480                      0.8831872558230192
9490                      0.882319608746525
9500                      0.8814515531019042
9510                      0.8805831256570948
9520                      0.8797143630474806
9530                      0.8788453017747958
9540                      0.8779759782063625
9550                      0.8771064285747758
9560                      0.8762366889757309
9570                      0.875366795366856
9580                      0.8744967835663771
9590                      0.8736266892501425
9600                      0.8727565479506025
9610                      0.8718863950533372
9620                      0.8710162657948399
9630                      0.8701461952599069
9640                      0.8692762183782856
9650                      0.8684063699213608
9660                      0.8675366844989342
9670                      0.8666671965558813
9680                      0.8657979403681597
9690                      0.8649289500388848
9700                      0.8640602594948825
9710                      0.8631919024820922
9720                      0.8623239125612941
9730                      0.8614563231043448
9740                      0.8605891672892951
9750                      0.8597224780963083
9760                      0.858856288302825
9770                      0.8579906304790609
9780                      0.8571255369833094
9790                      0.8562610399574662
9800                      0.8553971713221048
9810                      0.854533962771805
9820                      0.8536714457705181
9830                      0.8528096515467742
9840                      0.8519486110887293
9850                      0.8510883551399784
9860                      0.8502289141946442
9870                      0.8493703184921257
9880                      0.8485125980139586
9890                      0.8476557824776567
9900                      0.8467999013334571
9910                      0.8459449837595823
9920                      0.8450910586572686
9930                      0.8442381546479829
9940                      0.8433863000678362
9950                      0.8425355229643726
9960                      0.8416858510924904
9970                      0.8408373119108461
9980                      0.8399899325777216
9990                      0.8391437399481236
10000                     0.8382987605697806
10                        0.0010878560622998856
20                        0.001091270379935616
30                        0.0011007532892920446
40                        0.0011193983590473966
50                        0.001150286387871069
60                        0.0011964809822367917
70                        0.0012610240970906128
80                        0.001346931495348258
90                        0.0014571882342395703
100                       0.0015947440971454396
110                       0.0017625090277511024
120                       0.0019633486289377666
130                       0.002200079604423033
140                       0.0024754653399789994
150                       0.0027922114562277667
160                       0.003152961514015673
170                       0.003560292742962101
180                       0.004016711918212956
190                       0.004524651336964669
200                       0.005086464933552137
210                       0.005704424545285081
220                       0.006380716305454448
230                       0.007117437287659234
240                       0.007916592254353816
250                       0.00878009062840146
260                       0.009709743680850758
270                       0.010707261988375683
280                       0.011774253006363367
290                       0.01291221897380268
300                       0.014122554985182889
310                       0.015406547442092577
320                       0.016765372563610326
330                       0.01820009537930578
340                       0.019711668766635326
350                       0.02130093291625712
360                       0.02296861502364944
370                       0.024715329163389144
380                       0.026541576534578226
390                       0.028447745881536646
400                       0.030434114245994515
410                       0.032500847960172496
420                       0.034648003748083744
430                       0.03687553026896839
440                       0.03918326972928976
450                       0.04157095977079672
460                       0.044038235436699824
470                       0.046584631361598405
480                       0.04920958412076459
490                       0.05191243459392403
500                       0.05469243054288109
510                       0.05754872976211178
520                       0.060480403649845194
530                       0.06348644147913085
540                       0.06656575483564875
550                       0.06971718153146456
560                       0.07293948872798606
570                       0.07623137565063565
580                       0.07959147649956144
590                       0.08301836373145444
600                       0.08651055185604661
610                       0.09006650140517869
620                       0.09368462302389191
630                       0.0973632814424823
640                       0.1011007994860118
650                       0.10489546191345467
660                       0.10874551934669385
670                       0.11264919194373002
680                       0.11660467321769286
690                       0.12061013357083394
700                       0.12466372390968739
710                       0.12876357905054214
720                       0.132907821177483
730                       0.13709456295805222
740                       0.1413219108530639
750                       0.1455879680813309
760                       0.14989083759714583
770                       0.1542286250546987
780                       0.1585994416941553
790                       0.16300140720264444
800                       0.1674326527081339
810                       0.1718913236234888
820                       0.17637558241685003
830                       0.1808836111228167
840                       0.18541361357313857
850                       0.18996381717039323
860                       0.19453247444520527
870                       0.19911786440090584
880                       0.203718293706609
890                       0.20833209795934582
900                       0.21295764289106156
910                       0.21759332548435395
920                       0.22223757505239916
930                       0.226888854211592
940                       0.2315456596772395
950                       0.23620652282191357
960                       0.24087001027255106
970                       0.24553472416908806
980                       0.25019930244479416
990                       0.2548624190605262
1000                      0.25952278440099763
1010                      0.2641791457191405
1020                      0.2688302881187665
1030                      0.27347503580039356
1040                      0.27811225395643135
1050                      0.2827408509446193
1060                      0.2873597807889934
1070                      0.29196804558342526
1080                      0.2965646974330578
1090                      0.30114883950792537
1100                      0.30571962610780734
1110                      0.31027626157412547
1120                      0.31481799830171686
1130                      0.3193441342074014
1140                      0.32385401001668734
1150                      0.3283470066669989
1160                      0.33282254326133154
1170                      0.33728007530909165
1180                      0.34171909353256313
1190                      0.34613912298972205
1200                      0.3505397222676977
1210                      0.35492048284029687
1220                      0.35928102818169194
1230                      0.36362101269855973
1240                      0.36794012041150725
1250                      0.3722380631674078
1260                      0.3765145785319365
1270                      0.38076942726373586
1280                      0.3850023903190044
1290                      0.38921326557829616
1300                      0.3934018641634863
1310                      0.3975680066231946
1320                      0.401711519056578
1330                      0.4058322294818225
1340                      0.4099299646688538
1350                      0.4140045479304517
1360                      0.41805579830113637
1370                      0.4220835315393009
1380                      0.42608756355339505
1390                      0.43006771663872456
1400                      0.4340238287969448
1410                      0.4379557661792307
1420                      0.4418634383541552
1430                      0.4457468156179424
1440                      0.4496059473647068
1450                      0.45344097982693365
1460                      0.45725217170352395
1470                      0.46103990586737986
1480                      0.46480469580588757
1490                      0.4685471857906548
1500                      0.47226814443572107
1510                      0.475968452132731
1520                      0.4796490832671113
1530                      0.4833110846446381
1540                      0.4869555519519936
1550                      0.4905836056544568
1560                      0.49419636787820276
1570                      0.4977949411917456
1580                      0.5013803897407862
1590                      0.5049537229858482
1600                      0.508515881617116
1610                      0.5120677252623076
1620                      0.5156100213014998
1630                      0.5191434341573097
1640                      0.5226685143975291
1650                      0.526185687237116
1660                      0.5296952398946525
1670                      0.5331973078783783
1680                      0.5366918599032043
1690                      0.5401786817360573
1700                      0.5436573592479023
1710                      0.5471272611346916
1720                      0.5505875219017522
1730                      0.5540370259214151
1740                      0.5574743932834922
1750                      0.5608979684151209
1760                      0.5643058122323369
1770                      0.5676956986702221
1780                      0.5710651161416698
1790                      0.5744112743249362
1800                      0.5777311161956362
1810                      0.581021335099357
1820                      0.5842783958735528
1830                      0.5874985591408123
1840                      0.5906779070412098
1850                      0.5938123690946273
1860                      0.5968977465678537
1870                      0.5999297341826078
1880                      0.6029039385862134
1890                      0.6058158937086169
1900                      0.6086610739371954
1910                      0.6114349071296061
1920                      0.6141327899889601
1930                      0.6167501090323855
1940                      0.6192822704652039
1950                      0.6217247420566514
1960                      0.6240731090500218
1970                      0.626323145582315
1980                      0.6284709008127691
1990                      0.630512797936869
2000                      0.6324457421769432
2010                      0.6342672325328444
2020                      0.6359754708575194
2030                      0.6375694613652634
2040                      0.6390490935476074
2050                      0.6404152023029832
2060                      0.6416696003213792
2070                      0.6428150793983665
2080                      0.6438553796203512
2090                      0.6447951272698897
2100                      0.6456397445278034
2110                      0.6463953355044142
2120                      0.6470685546906476
2130                      0.6476664643260237
2140                      0.6481963875186214
2150                      0.6486657635667967
2160                      0.6490820111571782
2170                      0.6494524040073679
2180                      0.6497839624060302
2190                      0.6500833627378462
2200                      0.6503568659538904
2210                      0.6506102648801195
2220                      0.6508488494128297
2230                      0.6510773879991874
2240                      0.6513001234249058
2250                      0.6515207806260956
2260                      0.6517425842974752
2270                      0.6519682839950887
2280                      0.6522001847238378
2290                      0.6524401811471825
2300                      0.6526897938322485
2310                      0.6529502062155417
2320                      0.6532223012341674
2330                      0.6535066968037428
2340                      0.6538037795367961
2350                      0.6541137363000569
2360                      0.6544365833500134
2370                      0.6547721929038839
2380                      0.6551203171414166
2390                      0.6554806096594035
2400                      0.6558526444999506
2410                      0.6562359328730869
2420                      0.6566299377558672
2430                      0.6570340865257634
2440                      0.6574477818237661
2450                      0.6578704108116651
2460                      0.6583013530045481
2470                      0.6587399868319239
2480                      0.6591856950869046
2490                      0.6596378693890673
2500                      0.6600959138035609
2510                      0.6605592477144427
2520                      0.6610273080651059
2530                      0.6614995510550106
2540                      0.6619754533732539
2550                      0.6624545130461051
2560                      0.6629362499564209
2570                      0.6634202060990972
2580                      0.6639059456193446
2590                      0.6643930546760269
2600                      0.6648811411720918
2610                      0.66536983438228
2620                      0.6658587845049482
2630                      0.6663476621661614
2640                      0.6668361578883706
2650                      0.6673239815452823
2660                      0.6678108618105217
2670                      0.6682965456131149
2680                      0.6687807975997745
2690                      0.669263399613597
2700                      0.6697441501862638
2710                      0.6702228640431832
2720                      0.6706993716218062
2730                      0.6711735185963748
2740                      0.6716451654089306
2750                      0.6721141867952231
2760                      0.6725804713103296
2770                      0.6730439208409078
2780                      0.6735044501054357
2790                      0.6739619861384535
2800                      0.6744164677556919
2810                      0.6748678450032164
2820                      0.675316078586464
2830                      0.6757611392853744
2840                      0.6762030073566607
2850                      0.6766416719277979
2860                      0.6770771303883938
2870                      0.6775093877810261
2880                      0.6779384562038102
2890                      0.6783643542236748
2900                      0.6787871063078939
2910                      0.6792067422801575
2920                      0.6796232968063265
2930                      0.6800368089076638
2940                      0.6804473215106147
2950                      0.6808548810318635
2960                      0.6812595369986907
2970                      0.6816613417063593
2980                      0.6820603499110194
2990                      0.6824566185558885
3000                      0.6828502065309545
3010                      0.6832411744615887
3020                      0.6836295845253262
3030                      0.6840155002936119
3040                      0.6843989865977702
3050                      0.684780109414646
3060                      0.685158935771627
3070                      0.6855355336698004
3080                      0.6859099720240304
3090                      0.6862823206173996
3100                      0.6866526500721766
3110                      0.6870210318343786
3120                      0.6873875381746941
3130                      0.6877522422018214
3140                      0.688115217891088
3150                      0.6884765401261959
3160                      0.6888362847541795
3170                      0.6891945286518442
3180                      0.6895513498019576
3190                      0.689906827378407
3200                      0.6902610418348492
3210                      0.6906140749987758
3220                      0.690966010162462
3230                      0.6913169321708853
3240                      0.6916669275006335
3250                      0.6920160843283023
3260                      0.692364492581975
3270                      0.6927122439750409
3280                      0.6930594320181203
3290                      0.6934061520059915
3300                      0.693752500980132
3310                      0.6940985776637199
3320                      0.6944444823690838
3330                      0.6947903168798755
3340                      0.6951361843072261
3350                      0.6954821889239717
3360                      0.6958284359772552
3370                      0.6961750314850846
3380                      0.6965220820194025
3390                      0.6968696944793136
3400                      0.6972179758593533
3410                      0.6975670330157246
3420                      0.6979169724363674
3430                      0.69826790001545
3440                      0.6986199208395674
3450                      0.6989731389859299
3460                      0.699327657334923
3470                      0.6996835774032641
3480                      0.7000409991938867
3490                      0.7004000210683622
3500                      0.7007607396419385
3510                      0.7011232497008775
3520                      0.7014876441432534
3530                      0.7018540139443397
3540                      0.7022224481453676
3550                      0.7025930338673838
3560                      0.7029658563463634
3570                      0.7033409989947053
3580                      0.7037185434836313
3590                      0.7040985698486509
3600                      0.7044811566169111
3610                      0.7048663809543143
3620                      0.7052543188341431
3630                      0.7056450452214833
3640                      0.7060386342771416
3650                      0.7064351595752674
3660                      0.7068346943340686
3670                      0.707237311658435
3680                      0.707643084789654
3690                      0.7080520873626355
3700                      0.7084643936636456
3710                      0.7088800788908411
3720                      0.7092992194088157
3730                      0.7097218929992916
3740                      0.7101481790997768
3750                      0.7105781590331561
3760                      0.7110119162167203
3770                      0.7114495363591125
3780                      0.7118911076316403
3790                      0.7123367208192719
3800                      0.712786469446723
3810                      0.7132404498778839
3820                      0.7136987613878727
3830                      0.7141615062090576
3840                      0.7146287895465292
3850                      0.7151007195679526
3860                      0.7155774073653005
3870                      0.7160589668899598
3880                      0.7165455148645454
3890                      0.7170371706706853
3900                      0.717534056214882
3910                      0.7180362957769771
3920                      0.7185440158404961
3930                      0.7190573449107154
3940                      0.7195764133163058
3950                      0.7201013530079663
3960                      0.7206322973434192
3970                      0.7211693808718547
3980                      0.7217127391144351
3990                      0.7222625083428762
4000                      0.7228188253594925
4010                      0.7233818272813484
4020                      0.7239516513239223
4030                      0.7245284345944247
4040                      0.7251123138880746
4050                      0.7257034254906329
4060                      0.726301904990332
4070                      0.7269078870936374
4080                      0.7275215054544333
4090                      0.7281428925047746
4100                      0.7287721792983373
4110                      0.7294094953620736
4120                      0.7300549685540766
4130                      0.730708724931195
4140                      0.7313708886273549
4150                      0.7320415817354146
4160                      0.7327209242026659
4170                      0.7334090337315017
4180                      0.7341060256922134
4190                      0.73481201304042
4200                      0.7355271062445339
4210                      0.7362514132240705
4220                      0.7369850392916162
4230                      0.7377280871063145
4240                      0.7384806566362977
4250                      0.7392428451225882
4260                      0.7400147470577222
4270                      0.7407964541673897
4280                      0.741588055394828
4290                      0.7423896369006151
4300                      0.7432012820561515
4310                      0.7440230714499869
4320                      0.7448550828927613
4330                      0.7456973914265421
4340                      0.7465500693365242
4350                      0.7474131861634563
4360                      0.7482868087117138
4370                      0.7491710010648327
4380                      0.7500658245899939
4390                      0.7509713379449591
4400                      0.751887597078031
4410                      0.7528146552269744
4420                      0.7537525629054054
4430                      0.7547013678896604
4440                      0.7556611151935138
4450                      0.7566318470353015
4460                      0.7576136027983211
4470                      0.7586064189811814
4480                      0.7596103291376173
4490                      0.7606253638081523
4500                      0.7616515504405946
4510                      0.7626889133020893
4520                      0.7637374733837556
4530                      0.7647972482911594
4540                      0.7658682521299708
4550                      0.7669504953851369
4560                      0.7680439847900893
4570                      0.7691487231872682
4580                      0.7702647093939965
4590                      0.7713919380500864
4600                      0.772530399473101
4610                      0.7736800795061739
4620                      0.774840959367766
4630                      0.7760130154989785
4640                      0.7771962194152798
4650                      0.7783905375608251
4660                      0.779595931162217
4670                      0.7808123560943881
4680                      0.7820397627453245
4690                      0.7832780958940376
4700                      0.7845272945913766
4710                      0.78578729205487
4720                      0.7870580155660392
4730                      0.7883393863867321
4740                      0.7896313196802133
4750                      0.7909337244463905
4760                      0.7922465034695843
4770                      0.793569553276279
4780                      0.7949027641127027
4790                      0.7962460199256773
4800                      0.797599198369464
4810                      0.7989621708160866
4820                      0.8003348023859121
4830                      0.8017169519911547
4840                      0.8031084723951114
4850                      0.8045092102828149
4860                      0.8059190063483953
4870                      0.8073376953967848
4880                      0.8087651064581471
4890                      0.8102010629175906
4900                      0.8116453826533998
4910                      0.8130978781945468
4920                      0.8145583568875567
4930                      0.8160266210674139
4940                      0.8175024682523953
4950                      0.8189856913356273
4960                      0.8204760787917963
4970                      0.821973414887363
4980                      0.8234774799007578
4990                      0.8249880503439935
5000                      0.8265048991850495
5010                      0.8280277960781788
5020                      0.8295565075918105
5030                      0.8310907974325737
5040                      0.8326304266719531
5050                      0.8341751539651274
5060                      0.8357247357676856
5070                      0.8372789265423418
5080                      0.8388374789602315
5090                      0.840400144096155
5100                      0.8419666716056412
5110                      0.8435368099034473
5120                      0.8451103063145666
5130                      0.8466869072334908
5140                      0.8482663582499169
5150                      0.8498484042763409
5160                      0.8514327896569494
5170                      0.8530192582611824
5180                      0.8546075535712222
5190                      0.8561974187477309
5200                      0.8577885966892858
5210                      0.8593808300787461
5220                      0.860973861415676
5230                      0.8625674330379606
5240                      0.8641612871392148
5250                      0.8657551657680438
5260                      0.8673488108250512
5270                      0.8689419640502916
5280                      0.8705343670028927
5290                      0.87212576103848
5300                      0.873715887278671
5310                      0.875304486576091
5320                      0.8768912994830627
5330                      0.8784760662081675
5340                      0.8800585265808083
5350                      0.8816384200134418
5360                      0.8832154854594193
5370                      0.8847894613796383
5380                      0.8863600857050506
5390                      0.8879270958084557
5400                      0.8894902284735374
5410                      0.8910492198707922
5420                      0.8926038055405907
5430                      0.8941537203773315
5440                      0.8956986986180427
5450                      0.8972384738465027
5460                      0.8987727789904416
5470                      0.9003013463354157
5480                      0.9018239075415493
5490                      0.9033401936679166
5500                      0.9048499352056092
5510                      0.9063528621186585
5520                      0.9078487038905809
5530                      0.9093371895793675
5540                      0.9108180478886748
5550                      0.9122910072306013
5560                      0.9137557958144775
5570                      0.9152121417330729
5580                      0.916659773061385
5590                      0.91809841796225
5600                      0.919527804802777
5610                      0.9209476622735668
5620                      0.9223577195249397
5630                      0.9237577063008169
5640                      0.9251473530879393
5650                      0.9265263912687194
5660                      0.9278945532850194
5670                      0.9292515728010294
5680                      0.9305971848827108
5690                      0.9319311261745238
5700                      0.9332531350889203
5710                      0.9345629519914569
5720                      0.9358603194010343
5730                      0.9371449821869702
5740                      0.9384166877691683
5750                      0.9396751863244167
5760                      0.9409202309904078
5770                      0.9421515780752829
5780                      0.9433689872594329
5790                      0.9445722218070896
5800                      0.9457610487659059
5810                      0.9469352391709789
5820                      0.9480945682451156
5830                      0.9492388155890799
5840                      0.9503677653757825
5850                      0.9514812065305077
5860                      0.9525789329109599
5870                      0.9536607434744776
5880                      0.9547264424433454
5890                      0.9557758394556977
5900                      0.95680874971018
5910                      0.9578249941006416
5920                      0.9588243993396213
5930                      0.9598067980715527
5940                      0.9607720289744391
5950                      0.9617199368505001
5960                      0.9626503727047984
5970                      0.9635631938133711
5980                      0.9644582637772265
5990                      0.9653354525647715
6000                      0.966194636546006
6010                      0.9670356985112369
6020                      0.9678585276788156
6030                      0.9686630196955285
6040                      0.9694490766208068
6050                      0.9702166069058409
6060                      0.970965525360838
6070                      0.9716957531127902
6080                      0.9724072175557705
6090                      0.9730998522933499
6100                      0.9737735970730473
6110                      0.9744283977151789
6120                      0.9750642060359724
6130                      0.9756809797657853
6140                      0.9762786824614819
6150                      0.9768572834181529
6160                      0.9774167575755011
6170                      0.9779570854232084
6180                      0.9784782529055562
6190                      0.978980251322774
6200                      0.9794630772357096
6210                      0.979926732367749
6220                      0.9803712235089314
6230                      0.9807965624220591
6240                      0.981202765749576
6250                      0.9815898549221298
6260                      0.9819578560716765
6270                      0.9823067999443778
6280                      0.982636721819354
6290                      0.9829476614281247
6300                      0.9832396628783913
6310                      0.9835127745807286
6320                      0.9837670491784947
6330                      0.9840025434803714
6340                      0.984219318396639
6350                      0.9844174388777374
6360                      0.9845969738558161
6370                      0.9847579961882075
6380                      0.9849005826038729
6390                      0.9850248136510191
6400                      0.9851307736470931
6410                      0.985218550629423
6420                      0.9852882363072263
6430                      0.9853399260142401
6440                      0.9853737186618304
6450                      0.9853897166921386
6460                      0.9853880260305621
6470                      0.985368756037978
6480                      0.9853320194622375
6490                      0.9852779323877593
6500                      0.9852066141846562
6510                      0.9851181874549668
6520                      0.9850127779778671
6530                      0.9848905146521147
6540                      0.9847515294364845
6550                      0.9845959572873483
6560                      0.9844239360936471
6570                      0.9842356066092062
6580                      0.9840311123819095
6590                      0.9838105996801318
6600                      0.9835742174159597
6610                      0.9833221170655299
6620                      0.9830544525863156
6630                      0.982771380331457
6640                      0.9824730589611013
6650                      0.9821596493510775
6660                      0.9818313144986504
6670                      0.9814882194258919
6680                      0.9811305310801227
6690                      0.9807584182328244
6700                      0.980372051375502
6710                      0.9799716026142288
6720                      0.9795572455624589
6730                      0.9791291552312339
6740                      0.9786875079199729
6750                      0.978232481104227
6760                      0.9777642533236088
6770                      0.977283004068869
6780                      0.9767889136684968
6790                      0.9762821631750639
6800                      0.9757629342517963
6810                      0.975231409059313
6820                      0.9746877701433073
6830                      0.9741322003221413
6840                      0.973564882576665
6850                      0.9729859999398194
6860                      0.9723957353893572
6870                      0.9717942717408136
6880                      0.9711817915427556
6890                      0.9705584769753346
6900                      0.969924509748552
6910                      0.9692800710059548
6920                      0.9686253412283794
6930                      0.9679605001423205
6940                      0.9672857266300472
6950                      0.9666011986432529
6960                      0.9659070931204581
6970                      0.9652035859063269
6980                      0.9644908516759244
6990                      0.9637690638614209
7000                      0.9630383945828301
7010                      0.9622990145819434
7020                      0.9615510931610751
7030                      0.960794798123965
7040                      0.9600302957220086
7050                      0.9592577506028677
7060                      0.9584773257636542
7070                      0.957689182508244
7080                      0.9568934804074211
7090                      0.9560903772632752
7100                      0.9552800290771949
7110                      0.9544625900218856
7120                      0.9536382124160878
7130                      0.9528070467036888
7140                      0.9519692414361524
7150                      0.9511249432573702
7160                      0.950274296893604
7170                      0.949417445144401
7180                      0.9485545288784576
7190                      0.9476856870312169
7200                      0.9468110566061925
7210                      0.9459307726779618
7220                      0.9450449683991978
7230                      0.944153775008549
7240                      0.9432573218417588
7250                      0.9423557363460284
7260                      0.9414491440933516
7270                      0.9405376687997448
7280                      0.9396214323429346
7290                      0.9387005547836274
7300                      0.9377751543877233
7310                      0.9368453476505031
7320                      0.9359112493213928
7330                      0.9349729724290643
7340                      0.9340306283099357
7350                      0.9330843266363578
7360                      0.9321341754445561
7370                      0.931180281164892
7380                      0.9302227486518088
7390                      0.9292616812143019
7400                      0.9282971806476121
7410                      0.9273293472631666
7420                      0.9263582799209996
7430                      0.925384076061036
7440                      0.9244068317341247
7450                      0.9234266416338313
7460                      0.9224435991272151
7470                      0.9214577962860189
7480                      0.920469323916657
7490                      0.919478271591424
7500                      0.9184847276769084
7510                      0.9174887793646493
7520                      0.9164905126987611
7530                      0.9154900126043916
7540                      0.9144873629146972
7550                      0.9134826463985587
7560                      0.9124759447858927
7570                      0.9114673387925749
7580                      0.9104569081457359
7590                      0.9094447316071084
7600                      0.9084308869953904
7610                      0.9074154512087509
7620                      0.9063985002462494
7630                      0.9053801092273938
7640                      0.904360352411489
7650                      0.9033393032167938
7660                      0.9023170342376773
7670                      0.9012936172609523
7680                      0.9002691232827055
7690                      0.8992436225219921
7700                      0.8982171844354899
7710                      0.8971898777309205
7720                      0.8961617703783205
7730                      0.8951329296228676
7740                      0.8941034219942451
7750                      0.8930733133173862
7760                      0.8920426687204465
7770                      0.8910115526440107
7780                      0.8899800288478504
7790                      0.8889481604179373
7800                      0.8879160097724689
7810                      0.8868836386671252
7820                      0.8858511081997642
7830                      0.8848184788141932
7840                      0.883785810303615
7850                      0.8827531618139765
7860                      0.8817205918454036
7870                      0.8806881582548338
7880                      0.8796559182565498
7890                      0.8786239284238451
7900                      0.8775922446879467
7910                      0.8765609223392646
7920                      0.8755300160264823
7930                      0.8744995797559927
7940                      0.8734696668902857
7950                      0.8724403301470354
7960                      0.8714116215975796
7970                      0.8703835926638916
7980                      0.8693562941180307
7990                      0.8683297760786073
8000                      0.8673040880089866
8010                      0.8662792787141502
8020                      0.8652553963378432
8030                      0.8642324883610002
8040                      0.8632106015967744
8050                      0.8621897821885494
8060                      0.8611700756077113
8070                      0.8601515266488523
8080                      0.8591341794277603
8090                      0.8581180773782293
8100                      0.8571032632482043
8110                      0.8560897790981179
8120                      0.8550776662964692
8130                      0.8540669655178461
8140                      0.8530577167392864
8150                      0.8520499592386179
8160                      0.8510437315902014
8170                      0.850039071663842
8180                      0.8490360166214971
8190                      0.848034602915211
8200                      0.8470348662846175
8210                      0.8460368417555081
8220                      0.8450405636374946
8230                      0.8440460655215276
8240                      0.8430533802804449
8250                      0.842062540065102
8260                      0.8410735763053685
8270                      0.8400865197070326
8280                      0.8391014002532119
8290                      0.8381182472016138
8300                      0.8371370890858105
8310                      0.8361579537144608
8320                      0.8351808681709941
8330                      0.8342058588145453
8340                      0.8332329512804388
8350                      0.8322621704804534
8360                      0.8312935406048971
8370                      0.8303270851225634
8380                      0.8293628267836922
8390                      0.828400787620718
8400                      0.8274409889515973
8410                      0.8264834513805287
8420                      0.8255281948023924
8430                      0.8245752384047125
8440                      0.8236246006712142
8450                      0.8226762993853595
8460                      0.8217303516341623
8470                      0.8207867738125114
8480                      0.8198455816275297
8490                      0.8189067901035032
8500                      0.81797041358644
8510                      0.8170364657496274
8520                      0.8161049596003012
8530                      0.8151759074842448
8540                      0.8142493210924332
8550                      0.8133252114684798
8560                      0.8124035890140469
8570                      0.8114844634971541
8580                      0.8105678440596911
8590                      0.8096537392240268
8600                      0.8087421569024441
8610                      0.8078331044044824
8620                      0.8069265884459407
8630                      0.8060226151573993
8640                      0.8051211900943309
8650                      0.8042223182454281
8660                      0.8033260040422701
8670                      0.8024322513699071
8680                      0.8015410635767373
8690                      0.8006524434844431
8700                      0.7997663933991003
8710                      0.7988829151218984
8720                      0.798002009959573
8730                      0.7971236787364611
8740                      0.796247921805159
8750                      0.7953747390584567
8760                      0.7945041299410391
8770                      0.7936360934613405
8780                      0.7927706282035052
8790                      0.7919077323390689
8800                      0.791047403640867
8810                      0.7901896394932251
8820                      0.789334436906086
8830                      0.7884817925270944
8840                      0.7876317026542544
8850                      0.7867841632485495
8860                      0.7859391699472864
8870                      0.785096718076224
8880                      0.7842568026629437
8890                      0.7834194184497857
8900                      0.7825845599064188
8910                      0.7817522212438149
8920                      0.7809223964253073
8930                      0.7800950791814861
8940                      0.77927026302183
8950                      0.7784479412481502
8960                      0.7776281069670582
8970                      0.7768107531031058
8980                      0.7759958724109427
8990                      0.775183457488378
9000                      0.7743735007882482
9010                      0.7735659946318227
9020                      0.7727609312199983
9030                      0.7719583026462717
9040                      0.7711581009080928
9050                      0.7703603179193211
9060                      0.7695649455214351
9070                      0.7687719754955197
9080                      0.767981399573568
9090                      0.7671932094493736
9100                      0.7664073967895819
9110                      0.7656239532455321
9120                      0.7648428704621816
9130                      0.7640641400896723
9140                      0.7632877537932826
9150                      0.7625137032629915
9160                      0.7617419802239482
9170                      0.760972576445094
9180                      0.7602054837486345
9190                      0.7594406940194922
9200                      0.7586781992132048
9210                      0.7579179913644409
9220                      0.7571600625961563
9230                      0.7564044051258516
9240                      0.7556510112742286
9250                      0.7548998734720219
9260                      0.7541509842670895
9270                      0.7534043363308177
9280                      0.7526599224646909
9290                      0.7519177356059024
9300                      0.7511777688338661
9310                      0.7504400153748402
9320                      0.7497044686068497
9330                      0.7489711220652839
9340                      0.7482399694464312
9350                      0.7475110046119475
9360                      0.746784221592806
9370                      0.7460596145919096
9380                      0.7453371779880096
9390                      0.7446169063382828
9400                      0.7438987943802157
9410                      0.7431828370345721
9420                      0.7424690294064444
9430                      0.7417573667869783
9440                      0.7410478446549353
9450                      0.7403404586766729
9460                      0.7396352047075174
9470                      0.7389320787914586
9480                      0.7382310771614023
9490                      0.7375321962386909
9500                      0.7368354326325575
9510                      0.7361407831388864
9520                      0.7354482447395717
9530                      0.7347578146008495
9540                      0.7340694900711124
9550                      0.7333832686801979
9560                      0.7326991481358485
9570                      0.732017126321928
9580                      0.7313372012962285
9590                      0.7306593712868457
9600                      0.7299836346895144
9610                      0.7293099900647149
9620                      0.728638436133795
9630                      0.7279689717753701
9640                      0.7273015960222455
9650                      0.7266363080568236
9660                      0.7259731072074831
9670                      0.7253119929443312
9680                      0.7246529648750053
9690                      0.7239960227403973
9700                      0.7233411664098671
9710                      0.7226883958771242
9720                      0.72203771125509
9730                      0.7213891127720162
9740                      0.7207426007657534
9750                      0.720098175679738
9760                      0.7194558380574239
9770                      0.7188155885385413
9780                      0.7181774278526657
9790                      0.7175413568158282
9800                      0.7169073763245257
9810                      0.7162754873510141
9820                      0.7156456909388328
9830                      0.7150179881976391
9840                      0.7143923802981786
9850                      0.7137688684676293
9860                      0.7131474539848082
9870                      0.7125281381752395
9880                      0.7119109224065481
9890                      0.7112958080838325
9900                      0.7106827966449153
9910                      0.7100718895556832
9920                      0.709463088306132
9930                      0.7088563944052293
9940                      0.7082518093770492
9950                      0.7076493347563122
9960                      0.7070489720842712
9970                      0.7064507229043151
9980                      0.7058545887585153
9990                      0.7052605711830933
10000                     0.7046686717048574
