# Supplementary material for: An efficient approach for broadband sound absorption using periodic multi-layer solid inclusions in acoustic coatings
Source: PLoS One. 2024 Nov 21;19(11):e0311745. doi: 10.1371/journal.pone.0311745 (PMC11581354; doi:10.1371/journal.pone.0311745)
Supplement: S1 File — (ZIP) [file pone.0311745.s001.zip › Fig 7/a26yh.txt]

% Model:              双层厚度6cmyh.mph
% Version:            COMSOL 6.1.0.252
% Date:               Aug 23 2023, 16:46
% Dimension:          1
% Nodes:              2000
% Expressions:        1
% Description:        全局
% freq (Hz)               Absorption coefficient
10                        0.001087825647684726
20                        0.0010909121923000642
30                        0.0010993415158216946
40                        0.0011159752664360312
50                        0.0011435163645239221
60                        0.0011846953358870538
70                        0.0012422267187246483
80                        0.0013188056834614326
90                        0.001417104625240917
100                       0.001539769786694234
110                       0.0016894178179441832
120                       0.0018686323179177844
130                       0.002079960468897357
140                       0.0023259095385578243
150                       0.0026089435730316524
160                       0.0029314799890953758
170                       0.0032958863420576856
180                       0.003704476962679615
190                       0.00415950984128588
200                       0.004663183607755084
210                       0.005217634303636864
220                       0.005824932662347626
230                       0.006487081135476469
240                       0.007206011253704014
250                       0.007983581086255964
260                       0.008821572735339789
270                       0.009721689967771674
280                       0.010685556204419688
290                       0.011714712365364144
300                       0.012810615153777904
310                       0.013974635217165576
320                       0.015208055776692153
330                       0.016512071287317576
340                       0.01788778626170251
350                       0.019336214223684478
360                       0.020858277046354456
370                       0.022454804482218038
380                       0.0241265333391657
390                       0.02587410780345545
400                       0.027698079120912933
410                       0.029598905758542515
420                       0.03157695392496673
430                       0.033632498071551775
440                       0.03576572148404289
450                       0.03797671748652154
460                       0.04026549017822756
470                       0.04263195591901259
480                       0.04507594478203425
490                       0.04759720199062312
500                       0.050195389683941216
510                       0.05287008880084043
520                       0.05562080113939327
530                       0.05844695146439716
540                       0.0613478897783829
550                       0.064322893663037
560                       0.0673711707325797
570                       0.07049186126137552
580                       0.07368404101916293
590                       0.07694672360575816
600                       0.08027886356640768
610                       0.08367935931149484
620                       0.08714705556124969
630                       0.09068074716088304
640                       0.09427918098721555
650                       0.0979410600417161
660                       0.10166504567327994
670                       0.10544976110770155
680                       0.1092937943047051
690                       0.11319570095542575
700                       0.11715400762737427
710                       0.12116721469620562
720                       0.12523379936165946
730                       0.1293522185551672
740                       0.13352091187504
750                       0.1377383044569408
760                       0.14200280976269342
770                       0.1463128322031374
780                       0.1506667702358595
790                       0.15506301852662707
800                       0.15949997076671485
810                       0.16397602224977958
820                       0.16848957201310322
830                       0.17303902551526473
840                       0.17762279685461957
850                       0.18223931083752387
860                       0.18688700499208843
870                       0.1915643322424233
880                       0.19626976215928715
890                       0.20100178327006135
900                       0.2057589047881595
910                       0.21053965835369126
920                       0.21534259976785575
930                       0.2201663105689582
940                       0.22500939934415087
950                       0.22987050366327721
960                       0.23474829103577421
970                       0.23964146043172252
980                       0.24454874356108303
990                       0.2494689058196109
1000                      0.25440074798405365
1010                      0.2593431067813051
1020                      0.2642948559781989
1030                      0.2692549077480618
1040                      0.27422221321845
1050                      0.27919576363710685
1060                      0.2841745910862342
1070                      0.28915776929925485
1080                      0.29414441467964825
1090                      0.299133686650601
1100                      0.304124788996179
1110                      0.3091169699300017
1120                      0.3141095232646519
1130                      0.3191017888227802
1140                      0.32409315329448707
1150                      0.3290830507887381
1160                      0.33407096357178256
1170                      0.3390564224735656
1180                      0.3440390080010348
1190                      0.34901835045766694
1200                      0.35399413098304267
1210                      0.3589660818276288
1220                      0.36393398743713434
1230                      0.3688976845767138
1240                      0.3738570632913317
1250                      0.37881206748687946
1260                      0.3837626952007188
1270                      0.38870899952761695
1280                      0.393651088958756
1290                      0.3985891277611334
1300                      0.4035233363564208
1310                      0.40845399181226894
1320                      0.41338142787585175
1330                      0.41830603509590003
1340                      0.4232282605373381
1350                      0.4281486075071985
1360                      0.43306763505972057
1370                      0.43798595700819354
1380                      0.44290424055341093
1390                      0.44782320464084513
1400                      0.4527436175368933
1410                      0.45766629391755254
1420                      0.4625920913579451
1430                      0.46752190553648865
1440                      0.47245666451685997
1450                      0.47739732232987664
1460                      0.482344850204968
1470                      0.48730022709624354
1480                      0.4922644276798793
1490                      0.49723840856137125
1500                      0.5022230920270871
1510                      0.5072193465976174
1520                      0.5122279656271704
1530                      0.5172496404054655
1540                      0.5222849321402652
1550                      0.527334236990957
1560                      0.5323977484413175
1570                      0.5374754140345853
1580                      0.5425668865988944
1590                      0.5476714711878754
1600                      0.5527880653847678
1610                      0.5579150950143483
1620                      0.5630504448433242
1630                      0.5681913852025491
1640                      0.5733344949935372
1650                      0.5784755835376072
1660                      0.5836096122817648
1670                      0.5887306212528465
1680                      0.5938316594804582
1690                      0.5989047288179257
1700                      0.6039407410131056
1710                      0.6089294974505375
1720                      0.6138596947657915
1730                      0.6187189637606331
1740                      0.6234939473949942
1750                      0.6281704227146551
1760                      0.6327334724267842
1770                      0.6371677062859742
1780                      0.6414575340989869
1790                      0.645587485273778
1800                      0.649542569823613
1810                      0.6533086682631817
1820                      0.6568729370223271
1830                      0.6602242109073357
1840                      0.6633533821249049
1850                      0.6662537369979865
1860                      0.6689212266900968
1870                      0.6713546582188296
1880                      0.6735557886187421
1890                      0.6755293182461344
1900                      0.677282779095215
1910                      0.6788263260100963
1920                      0.6801724414546979
1930                      0.681335571712399
1940                      0.6823317144216478
1950                      0.6831779806386611
1960                      0.6838921526557835
1970                      0.6844922581281048
1980                      0.6849961775391553
1990                      0.6854212977474097
2000                      0.6857842203747571
2010                      0.6861005292270783
2020                      0.6863846173862422
2030                      0.6866495711864289
2040                      0.6869071061878451
2050                      0.6871675484796254
2060                      0.6874398539097075
2070                      0.6877316576653398
2080                      0.6880493467336894
2090                      0.6883981485536915
2100                      0.6887822299457307
2110                      0.6892048011746943
2120                      0.6896682211898038
2130                      0.6901741008378535
2140                      0.6907234016261359
2150                      0.6913165284489109
2160                      0.6919534151695812
2170                      0.6926336025595197
2180                      0.6933563082395563
2190                      0.6941204889619816
2200                      0.6949248952801261
2210                      0.6957681191578278
2220                      0.6966486351472186
2230                      0.6975648354490377
2240                      0.6985150597638821
2250                      0.6994976202201342
2260                      0.7005108221763747
2270                      0.7015529812794326
2280                      0.7026224373063739
2290                      0.7037175652550975
2300                      0.7048367840862144
2310                      0.7059785633981963
2320                      0.7071414284564773
2330                      0.7083239637804677
2340                      0.7095248155463119
2350                      0.7107426930188615
2360                      0.7119763691896823
2370                      0.7132246807617977
2380                      0.714486527613873
2390                      0.7157608718631303
2400                      0.7170467365881632
2410                      0.7183432043082661
2420                      0.719649415263768
2430                      0.7209645655625232
2440                      0.7222879052035835
2450                      0.7236187360428792
2460                      0.7249564096975174
2470                      0.7263003254234193
2480                      0.7276499279749953
2490                      0.7290047054955251
2500                      0.730364187379992
2510                      0.7317279422002523
2520                      0.7330955756564739
2530                      0.7344667285689825
2540                      0.735841074964257
2550                      0.7372183201793039
2560                      0.7385981990704664
2570                      0.7399804742992304
2580                      0.7413649346850335
2590                      0.7427513936840782
2600                      0.7441396879040731
2610                      0.7455296757447694
2620                      0.7469212361060948
2630                      0.7483142671945898
2640                      0.7497086853615819
2650                      0.7511044240795611
2660                      0.7525014329243809
2670                      0.7538996766387401
2680                      0.7552991342469141
2690                      0.7566997982135116
2700                      0.7581016736488311
2710                      0.7595047775302126
2720                      0.760909137965633
2730                      0.7623147935327744
2740                      0.7637217925430779
2750                      0.7651301924445528
2760                      0.7665400591762306
2770                      0.7679514666289844
2780                      0.7693644960193339
2790                      0.7707792354149835
2800                      0.7721957792363693
2810                      0.7736142277701705
2820                      0.7750346867860542
2830                      0.7764572671354085
2840                      0.7778820843644302
2850                      0.7793092584656851
2860                      0.7807389135200705
2870                      0.7821711774815515
2880                      0.7836061819440826
2890                      0.785044061919016
2900                      0.7864849556440934
2910                      0.7879290044216936
2920                      0.7893763524343123
2930                      0.7908271466027593
2940                      0.7922815363837213
2950                      0.7937396736039009
2960                      0.7952017122901399
2970                      0.7966678084518246
2980                      0.7981381198292662
2990                      0.7996128056552645
3000                      0.8010920263962142
3010                      0.8025759434072569
3020                      0.804064718630702
3030                      0.8055585142028518
3040                      0.807057492078334
3050                      0.8085618136008631
3060                      0.810071639090749
3070                      0.8115871273784458
3080                      0.8131084352776944
3090                      0.8146357171850149
3100                      0.81616912452829
3110                      0.8177088052930583
3120                      0.8192549035152143
3130                      0.8208075587482487
3140                      0.8223669056400871
3150                      0.8239330733775825
3160                      0.8255061852170198
3170                      0.8270863580258709
3180                      0.8286737018512307
3190                      0.8302683193754654
3200                      0.8318703055618561
3210                      0.833479747172474
3220                      0.8350967223663864
3230                      0.8367213003058039
3240                      0.8383535406995314
3250                      0.8399934934437188
3260                      0.8416411982414003
3270                      0.8432966841965549
3280                      0.8449599694483951
3290                      0.8466310607819713
3300                      0.8483099532992382
3310                      0.8499966300172147
3320                      0.8516910615278598
3330                      0.8533932056375251
3340                      0.8551030070308174
3350                      0.8568203968888024
3360                      0.8585452925570572
3370                      0.8602775972459153
3380                      0.8620171996560588
3390                      0.8637639736017797
3400                      0.8655177778282945
3410                      0.8672784555658166
3420                      0.8690458342825316
3430                      0.8708197253281605
3440                      0.8725999237643159
3450                      0.8743862079631664
3460                      0.8761783393910574
3470                      0.8779760624034317
3480                      0.8797791039427151
3490                      0.8815871733771768
3500                      0.8833999622477723
3510                      0.8852171441928269
3520                      0.8870383746889192
3530                      0.8888632909935223
3540                      0.8906915120278016
3550                      0.8925226383227595
3560                      0.8943562519746369
3570                      0.8961919166284575
3580                      0.8980291775826326
3590                      0.8998675617429399
3600                      0.9017065778498504
3610                      0.9035457165746135
3620                      0.9053844507055727
3630                      0.9072222354390667
3640                      0.9090585085714931
3650                      0.9108926909571405
3660                      0.9127241867866923
3670                      0.9145523840052014
3680                      0.9163766548841655
3690                      0.9181963564037093
3700                      0.9200108309516358
3710                      0.921819406825383
3720                      0.9236213989288051
3730                      0.9254161095271854
3740                      0.9272028289598707
3750                      0.9289808363456723
3760                      0.9307494006382637
3770                      0.9325077812856546
3780                      0.9342552292724935
3790                      0.9359909880878501
3800                      0.9377142946676142
3810                      0.9394243804495768
3820                      0.9411204725133782
3830                      0.9428017946022642
3840                      0.9444675682901743
3850                      0.9461170141733514
3860                      0.9477493530188603
3870                      0.9493638070200505
3880                      0.9509596009838646
3890                      0.9525359636344088
3900                      0.9540921288514227
3910                      0.9556273369154995
3920                      0.9571408358446944
3930                      0.9586318826125088
3940                      0.9600997445182305
3950                      0.9615437003293078
3960                      0.9629630416962502
3970                      0.9643570742890696
3980                      0.9657251190674592
3990                      0.9670665135178438
4000                      0.9683806127914429
4010                      0.9696667909243085
4020                      0.9709244418767247
4030                      0.9721529807085585
4040                      0.9733518445464104
4050                      0.9745204936677112
4060                      0.9756584123897629
4070                      0.976765110008604
4080                      0.9778401216785336
4090                      0.9788830091657463
4100                      0.9798933616314113
4110                      0.9808707963194409
4120                      0.9818149591589933
4130                      0.9827255253554879
4140                      0.9836021998961952
4150                      0.9844447179664421
4160                      0.9852528453285015
4170                      0.9860263786353364
4180                      0.9867651456729002
4190                      0.9874690055013517
4200                      0.98813784859522
4210                      0.9887715968347658
4220                      0.9893702035061708
4230                      0.9899336531776393
4240                      0.9904619615314216
4250                      0.9909551751242877
4260                      0.9914133710946433
4270                      0.9918366567805823
4280                      0.9922251692865569
4290                      0.9925790750062381
4300                      0.9928985690508333
4310                      0.9931838746533919
4320                      0.9934352424875489
4330                      0.9936529499648235
4340                      0.9938373004515589
4350                      0.9939886224655099
4360                      0.9941072688073708
4370                      0.9941936156691666
4380                      0.9942480616919761
4390                      0.9942710270027755
4400                      0.9942629522141895
4410                      0.9942242974051481
4420                      0.9941555410764079
4430                      0.9940571790933083
4440                      0.9939297236152329
4450                      0.9937737020166587
4460                      0.9935896558051546
4470                      0.9933781395439283
4480                      0.9931397197722392
4490                      0.9928749739420845
4500                      0.992584489359946
4510                      0.9922688621517459
4520                      0.9919286962481915
4530                      0.9915646023836553
4540                      0.9911771971319912
4550                      0.9907671019575636
4560                      0.9903349423261599
4570                      0.9898813467947896
4580                      0.9894069461954502
4590                      0.9889123728120496
4600                      0.9883982596136484
4610                      0.9878652395143723
4620                      0.9873139446763444
4630                      0.9867450058437464
4640                      0.9861590517217352
4650                      0.985556708368673
4660                      0.9849385986665165
4670                      0.9843053417691041
4680                      0.9836575526240473
4690                      0.9829958415259388
4700                      0.9823208136549588
4710                      0.9816330686978415
4720                      0.9809332004619692
4730                      0.9802217965272814
4740                      0.9794994379151961
4750                      0.9787666987779441
4760                      0.9780241461288944
4770                      0.9772723395634251
4780                      0.9765118309997289
4790                      0.9757431644718115
4800                      0.9749668758928696
4810                      0.9741834928601097
4820                      0.9733935344884839
4830                      0.9725975112073372
4840                      0.9717959246072907
4850                      0.9709892673325654
4860                      0.9701780228889707
4870                      0.9693626655799651
4880                      0.9685436603497659
4890                      0.9677214627434443
4900                      0.9668965187612969
4910                      0.9660692648402315
4920                      0.9652401277737082
4930                      0.9644095246844573
4940                      0.9635778629614007
4950                      0.9627455402609468
4960                      0.9619129445036989
4970                      0.9610804538665956
4980                      0.9602484368088952
4990                      0.9594172520958862
5000                      0.9585872488480979
5010                      0.9577587665884315
5020                      0.9569321353034118
5030                      0.9561076755414086
5040                      0.9552856984604022
5050                      0.9544665059750199
5060                      0.9536503908154742
5070                      0.9528376366877983
5080                      0.9520285183722504
5090                      0.9512233018748083
5100                      0.9504222445745059
5110                      0.9496255953603447
5120                      0.9488335948069354
5130                      0.948046475334221
5140                      0.9472644613892949
5150                      0.9464877696358406
5160                      0.9457166090939957
5170                      0.9449511814013882
5180                      0.9441916809474392
5190                      0.9434382951064876
5200                      0.9426912044356778
5210                      0.9419505828687132
5220                      0.9412165979240767
5230                      0.9404894109340829
5240                      0.9397691772273651
5250                      0.9390560463674295
5260                      0.938350162326646
5270                      0.9376516637293411
5280                      0.9369606840351139
5290                      0.9362773517613509
5300                      0.9356017906632408
5310                      0.9349341199560001
5320                      0.934274454496262
5330                      0.933622904956342
5340                      0.9329795780538441
5350                      0.932344576681108
5360                      0.9317180000929517
5370                      0.9310999441038073
5380                      0.9304905011924691
5390                      0.9298897606991723
5400                      0.9292978089444157
5410                      0.9287147293820243
5420                      0.9281406026917666
5430                      0.9275755069553121
5440                      0.9270195177172978
5450                      0.926472708109078
5460                      0.9259351489477547
5470                      0.925406908807654
5480                      0.9248880541116126
5490                      0.9243786492020853
5500                      0.9238787563795805
5510                      0.9233884360033537
5520                      0.9229077464814912
5530                      0.9224367443721451
5540                      0.9219754843675922
5550                      0.9215240193605173
5560                      0.9210824004445229
5570                      0.9206506769464884
5580                      0.9202288964342615
5590                      0.9198171047262133
5600                      0.919415345908395
5610                      0.9190236623190199
5620                      0.9186420945712497
5630                      0.9182706815449622
5640                      0.9179094603712071
5650                      0.917558466459659
5660                      0.9172177334521809
5670                      0.9168872932711931
5680                      0.9165671760666058
5690                      0.9162574102482001
5700                      0.9159580224684887
5710                      0.9156690376188541
5720                      0.9153904788462972
5730                      0.9151223675450314
5740                      0.9148647233600012
5750                      0.9146175642100096
5760                      0.9143809062701583
5770                      0.9141547640130562
5780                      0.9139391502146949
5790                      0.9137340759599858
5800                      0.9135395506765712
5810                      0.9133555821499895
5820                      0.9131821765609545
5830                      0.913019338492997
5840                      0.912867070983039
5850                      0.9127253755324124
5860                      0.9125942521623408
5870                      0.9124736994262344
5880                      0.9123637144612831
5890                      0.9122642930227435
5900                      0.9121754295045825
5910                      0.912097117009526
5920                      0.9120293473613889
5930                      0.9119721111432487
5940                      0.9119253977464692
5950                      0.9118891953986042
5960                      0.9118634911969578
5970                      0.9118482711403377
5980                      0.9118435201713004
5990                      0.911849222185724
6000                      0.9118653600708716
6010                      0.9118919157257416
6020                      0.9119288700765432
6030                      0.9119762031022094
6040                      0.912033893830525
6050                      0.9121019203662858
6060                      0.9121802598787456
6070                      0.9122688886149882
6080                      0.9123677818915892
6090                      0.9124769140818149
6100                      0.9125962586150573
6110                      0.9127257879486138
6120                      0.912865473549147
6130                      0.9130152858832231
6140                      0.9131751943611276
6150                      0.9133451673228842
6160                      0.9135251719982174
6170                      0.9137151744595278
6180                      0.9139151395804422
6190                      0.9141250309882983
6200                      0.9143448110114656
6210                      0.9145744406262376
6220                      0.9148138793903615
6230                      0.9150630854028915
6240                      0.915322015224767
6250                      0.9155906238229125
6260                      0.9158688645013682
6270                      0.916156688841706
6280                      0.9164540466278126
6290                      0.9167608857864522
6300                      0.9170771523119909
6310                      0.9174027902060664
6320                      0.9177377414081561
6330                      0.9180819457275318
6340                      0.9184353407871434
6350                      0.9187978619454056
6360                      0.9191694422570432
6370                      0.9195500123949388
6380                      0.9199395006069201
6390                      0.920337832658346
6400                      0.9207449317792663
6410                      0.9211607186315037
6420                      0.9215851112483772
6430                      0.9220180250081987
6440                      0.922459372599194
6450                      0.9229090639848843
6460                      0.9233670063822181
6470                      0.9238331042402419
6480                      0.9243072592216819
6490                      0.9247893701984315
6500                      0.9252793332362939
6510                      0.9257770416015637
6520                      0.9262823857564886
6530                      0.9267952533801576
6540                      0.927315529368373
6550                      0.9278430958621174
6560                      0.9283778322628321
6570                      0.9289196152676379
6580                      0.9294683188982245
6590                      0.9300238145346913
6600                      0.9305859709640938
6610                      0.9311546544167283
6620                      0.9317297286199138
6630                      0.9323110548521512
6640                      0.9328984919911841
6650                      0.933491896584455
6660                      0.9340911228976754
6670                      0.9346960229900243
6680                      0.9353064467774291
6690                      0.9359222420968031
6700                      0.9365432547836795
6710                      0.9371693287410097
6720                      0.9378003060117583
6730                      0.9384360268541567
6740                      0.9390763298184609
6750                      0.9397210518185105
6760                      0.940370028213104
6770                      0.9410230928743997
6780                      0.9416800782715267
6790                      0.9423408155406199
6800                      0.9430051345573254
6810                      0.9436728640168797
6820                      0.9443438315017155
6830                      0.9450178635534832
6840                      0.945694785744098
6850                      0.9463744227433575
6860                      0.9470565983882289
6870                      0.94774113574486
6880                      0.9484278571751946
6890                      0.9491165843963381
6900                      0.9498071385446274
6910                      0.9504993402302667
6920                      0.9511930095946884
6930                      0.9518879663687128
6940                      0.9525840299192018
6950                      0.9532810193068441
6960                      0.953978753331091
6970                      0.954677050579975
6980                      0.9553757294755169
6990                      0.9560746083185282
7000                      0.9567735053326475
7010                      0.9574722387044969
7020                      0.9581706266248629
7030                      0.9588684873294225
7040                      0.9595656391350095
7050                      0.9602619004775499
7060                      0.9609570899493606
7070                      0.9616510263341034
7080                      0.9623435286414644
7090                      0.9630344161422109
7100                      0.9637235084033321
7110                      0.9644106253198376
7120                      0.9650955871500738
7130                      0.9657782145495563
7140                      0.966458328602877
7150                      0.9671357508601351
7160                      0.9678103033699889
7170                      0.9684818087133049
7180                      0.9691500900387379
7190                      0.9698149711006187
7200                      0.9704762762917728
7210                      0.9711338306830046
7220                      0.9717874600600431
7230                      0.9724369909631375
7240                      0.973082250724804
7250                      0.9737230675138838
7260                      0.9743592703737067
7270                      0.9749906892689996
7280                      0.9756171551262266
7290                      0.9762384998817165
7300                      0.9768545565268504
7310                      0.9774651591562856
7320                      0.9780701430174027
7330                      0.9786693445588438
7340                      0.9792626014839697
7350                      0.979849752802197
7360                      0.9804306388832067
7370                      0.9810051015111796
7380                      0.9815729839414066
7390                      0.9821341309567674
7400                      0.982688388925716
7410                      0.9832356058606992
7420                      0.9837756314770222
7430                      0.9843083172541734
7440                      0.9848335164954819
7450                      0.9853510843892193
7460                      0.985860878070057
7470                      0.9863627566811658
7480                      0.9868565814354793
7490                      0.9873422156773677
7500                      0.9878195249441899
7510                      0.9882883770275536
7520                      0.9887486420344572
7530                      0.9892001924471362
7540                      0.9896429031820914
7550                      0.9900766516498873
7560                      0.9905013178116386
7570                      0.990916784235947
7580                      0.9913229361542036
7590                      0.9917196615140292
7600                      0.9921068510317567
7610                      0.9924843982427299
7620                      0.9928521995501511
7630                      0.9932101542716739
7640                      0.9935581646844878
7650                      0.9938961360674171
7660                      0.9942239767416134
7670                      0.9945415981086
7680                      0.9948489146855454
7690                      0.9951458441384935
7700                      0.9954323073130174
7710                      0.9957082282617337
7720                      0.9959735342698381
7730                      0.9962281558773003
7740                      0.9964720268987531
7750                      0.9967050844402249
7760                      0.9969272689133857
7770                      0.9971385240468061
7780                      0.9973387968943767
7790                      0.997528037841085
7800                      0.9977062006058752
7810                      0.997873242241746
7820                      0.9980291231332448
7830                      0.9981738069911292
7840                      0.9983072608444636
7850                      0.9984294550301125
7860                      0.99854036317965
7870                      0.9986399622039076
7880                      0.9987282322749876
7890                      0.9988051568060097
7900                      0.9988707224286677
7910                      0.9989249189683403
7920                      0.9989677394176399
7930                      0.998999179907251
7940                      0.9990192396754637
7950                      0.9990279210354495
7960                      0.9990252293410989
7970                      0.9990111729509726
7980                      0.9989857631907457
7990                      0.9989490143143139
8000                      0.9989009434632697
8010                      0.9988415706252874
8020                      0.9987709185911772
8030                      0.9986890129108164
8040                      0.9985958818482968
8050                      0.9984915563353625
8060                      0.9983760699249621
8070                      0.9982494587433449
8080                      0.9981117614416016
8090                      0.9979630191462199
8100                      0.9978032754097858
8110                      0.9976325761604582
8120                      0.9974509696512336
8130                      0.9972585064088612
8140                      0.9970552391820527
8150                      0.9968412228899598
8160                      0.9966165145700581
8170                      0.9963811733255129
8180                      0.9961352602731173
8190                      0.9958788384904892
8200                      0.9956119729633522
8210                      0.9953347305327784
8220                      0.9950471798428674
8230                      0.9947493912872533
8240                      0.9944414369570169
8250                      0.9941233905875646
8260                      0.9937953275067233
8270                      0.993457324581787
8280                      0.9931094601671683
8290                      0.9927518140526458
8300                      0.9923844674112829
8310                      0.9920075027477332
8320                      0.991621003846391
8330                      0.9912250557206596
8340                      0.9908197445616448
8350                      0.9904051576871152
8360                      0.9899813834917324
8370                      0.9895485113964821
8380                      0.9891066317988926
8390                      0.9886558360236966
8400                      0.9881962162738676
8410                      0.9877278655817034
8420                      0.9872508777607908
8430                      0.9867653473579905
8440                      0.9862713696064197
8450                      0.9857690403781036
8460                      0.9852584561378829
8470                      0.9847397138974688
8480                      0.9842129111701821
8490                      0.9836781459260624
8500                      0.983135516547864
8510                      0.9825851217874947
8520                      0.9820270607231575
8530                      0.9814614327167728
8540                      0.9808883373729615
8550                      0.9803078744979944
8560                      0.9797201440595914
8570                      0.9791252461475806
8580                      0.9785232809357602
8590                      0.9779143486436223
8600                      0.9772985494997957
8610                      0.976675983705811
8620                      0.9760467514008118
8630                      0.9754109526277963
8640                      0.9747686872991932
8650                      0.9741200551654694
8660                      0.973465155782563
8670                      0.9728040884819047
8680                      0.9721369523405119
8690                      0.9714638461521188
8700                      0.9707848683995588
8710                      0.9701001172279903
8720                      0.969409690419047
8730                      0.9687136853658042
8740                      0.9680121990490242
8750                      0.9673053280145284
8760                      0.9665931683506351
8770                      0.9658758156675983
8780                      0.9651533650777471
8790                      0.9644259111757073
8800                      0.9636935480209646
8810                      0.9629563691200194
8820                      0.9622144674105892
8830                      0.9614679352455416
8840                      0.9607168643787019
8850                      0.9599613459509118
8860                      0.9592014704771615
8870                      0.9584373278340879
8880                      0.9576690072492741
8890                      0.9568965972898088
8900                      0.9561201858530832
8910                      0.9553398601569556
8920                      0.9545557067317726
8930                      0.953767811412086
8940                      0.9529762593294872
8950                      0.9521811349058364
8960                      0.9513825218473498
8970                      0.9505805031388442
8980                      0.9497751610385987
8990                      0.9489665770736132
9000                      0.9481548320359828
9010                      0.9473400059785305
9020                      0.9465221782117991
9030                      0.9457014273009433
9040                      0.9448778310633396
9050                      0.9440514665659089
9060                      0.943222410123594
9070                      0.9423907372972351
9080                      0.9415565228922576
9090                      0.9407198409577642
9100                      0.9398807647850657
9110                      0.9390393669072974
9120                      0.9381957190985963
9130                      0.9373498923739014
9140                      0.9365019569884816
9150                      0.9356519824382878
9160                      0.9348000374593767
9170                      0.9339461900286677
9180                      0.9330905073637957
9190                      0.9322330559242193
9200                      0.9313739014107836
9210                      0.9305131087672965
9220                      0.9296507421804334
9230                      0.9287868650817107
9240                      0.9279215401470404
9250                      0.9270548292989104
9260                      0.9261867937068862
9270                      0.9253174937891414
9280                      0.9244469892135887
9290                      0.9235753388994594
9300                      0.9227026010189482
9310                      0.9218288329982349
9320                      0.9209540915203146
9330                      0.9200784325256658
9340                      0.9192019112152257
9350                      0.9183245820520828
9360                      0.9174464987636816
9370                      0.9165677143440991
9380                      0.9156882810570559
9390                      0.9148082504380061
9400                      0.9139276732975823
9410                      0.9130465997241006
9420                      0.912165079086557
9430                      0.9112831600386574
9440                      0.9104008905215927
9450                      0.9095183177682744
9460                      0.908635488306492
9470                      0.9077524479639064
9480                      0.906869241871317
9490                      0.9059859144676937
9500                      0.9051025095043996
9510                      0.9042190700505315
9520                      0.903335638497362
9530                      0.9024522565637635
9540                      0.9015689653018191
9550                      0.9006858051020967
9560                      0.8998028156997151
9570                      0.8989200361801879
9580                      0.898037504985614
9590                      0.8971552599215211
9600                      0.896273338162469
9610                      0.8953917762601397
9620                      0.8945106101489784
9630                      0.8936298751544941
9640                      0.8927496059996842
9650                      0.8918698368128659
9660                      0.8909906011352828
9670                      0.8901119319292391
9680                      0.8892338615851298
9690                      0.8883564219304716
9700                      0.8874796442376964
9710                      0.8866035592323365
9720                      0.8857281971014322
9730                      0.8848535875027036
9740                      0.8839797595724084
9750                      0.8831067419342009
9760                      0.882234562708208
9770                      0.8813632495196441
9780                      0.8804928295077521
9790                      0.8796233293346865
9800                      0.8787547751943103
9810                      0.8778871928217735
9820                      0.8770206075014397
9830                      0.8761550440767205
9840                      0.875290526958908
9850                      0.8744270801353013
9860                      0.8735647271792306
9870                      0.8727034912579326
9880                      0.871843395141811
9890                      0.8709844612129853
9900                      0.8701267114733534
9910                      0.8692701675542717
9920                      0.8684148507237471
9930                      0.8675607818952947
9940                      0.8667079816360274
9950                      0.8658564701744264
9960                      0.8650062674085177
9970                      0.864157392913333
9980                      0.8633098659486549
9990                      0.862463705466078
10000                     0.8616189301169505
10                        0.001087908368287538
20                        0.0010913761373232411
30                        0.001100810199439528
40                        0.0011193234763066107
50                        0.0011499158105466867
60                        0.0011956210429601155
70                        0.0012594730035335733
80                        0.0013445052781644318
90                        0.0014537509412179128
100                       0.0015902423631144469
110                       0.001757010684470317
120                       0.00195708558485741
130                       0.0021934948066119064
140                       0.0024692638262064914
150                       0.0027874153205953434
160                       0.0031509688795010593
170                       0.003562940563405226
180                       0.004026342529991012
190                       0.004544182812907138
200                       0.005119465008104562
210                       0.005755188182480331
220                       0.006454346720410675
230                       0.007219930451554668
240                       0.008054924955345322
250                       0.008962311690941971
260                       0.009945068660140222
270                       0.011006171391641839
280                       0.012148593602375968
290                       0.013375308811664932
300                       0.014689291840335184
310                       0.01609352083524207
320                       0.017590979636433968
330                       0.01918466086176185
340                       0.020877568901008003
350                       0.022672724324767635
360                       0.02457316791686659
370                       0.02658196677457414
380                       0.028702219252633165
390                       0.030937063194477532
400                       0.03328968268009769
410                       0.035763317852778975
420                       0.03836127461687844
430                       0.041086936350384295
440                       0.04394377651771253
450                       0.04693537378892321
460                       0.05006542749767451
470                       0.053337776690351335
480                       0.056756419875690356
490                       0.06032553844951105
500                       0.06404952114656481
510                       0.06793299308075718
520                       0.07198084668068983
530                       0.07619827643679467
540                       0.08059081737012397
550                       0.08516438767298995
560                       0.08992533485737919
570                       0.09488048794446191
580                       0.10003721253985354
590                       0.10540347298068276
600                       0.1109878974982823
610                       0.1167998502114942
620                       0.12284950627561064
630                       0.12914793196566055
640                       0.1357071672368464
650                       0.1425403091736036
660                       0.14966159429640413
670                       0.15708647505779005
680                       0.16483168454188657
690                       0.17291528377572096
700                       0.1813566779441247
710                       0.19017658940009574
720                       0.19939696708468746
730                       0.2090408065229703
740                       0.21913184911872707
750                       0.2296941155782568
760                       0.24075122225475842
770                       0.2523254175940426
780                       0.26443625804071946
790                       0.27709884475925783
800                       0.29032153364276436
810                       0.3041030393817544
820                       0.3184288958404258
830                       0.3332672925264476
840                       0.3485644215276026
850                       0.3642396429750814
860                       0.3801810019035805
870                       0.3962419115173994
880                       0.4122400922528532
890                       0.42796001461450217
900                       0.4431600432646047
910                       0.4575850094978986
920                       0.47098402190783095
930                       0.4831319650973437
940                       0.4938516967805452
950                       0.5030329138344443
960                       0.5106435648090174
970                       0.5167308775818809
980                       0.5214112885722355
990                       0.5248511631404986
1000                      0.5272422593915059
1010                      0.5287768002219839
1020                      0.5296265853685557
1030                      0.5299291832093896
1040                      0.5297824146535622
1050                      0.5292466393122801
1060                      0.5283530374179772
1070                      0.5271153552410794
1080                      0.5255423784484925
1090                      0.5236487296887385
1100                      0.5214622860811098
1110                      0.5190274630396554
1120                      0.5164045398481463
1130                      0.5136659419509157
1140                      0.5108907702808361
1150                      0.5081588878517829
1160                      0.5055456100928375
1170                      0.5031176435653619
1180                      0.5009305173981018
1190                      0.49902743804970484
1200                      0.49743930847366236
1210                      0.49618557746759817
1220                      0.4952755914464181
1230                      0.494710175514407
1240                      0.49448324241416974
1250                      0.4945832979860423
1260                      0.494994770856921
1270                      0.4956991378468827
1280                      0.49667584701416223
1290                      0.4979030584617533
1300                      0.49935823326530326
1310                      0.5010186039521052
1320                      0.5028615594212801
1330                      0.5048649726791552
1340                      0.5070074934654911
1350                      0.5092688195362216
1360                      0.5116299514112453
1370                      0.5140734265416238
1380                      0.5165835216902004
1390                      0.5191464075550043
1400                      0.5217502393908378
1410                      0.5243851704847389
1420                      0.5270432827172926
1430                      0.5297184374945899
1440                      0.5324060596452285
1450                      0.5351028743189519
1460                      0.5378066208175112
1470                      0.5405157676084176
1480                      0.5432292493710118
1490                      0.5459462414487393
1500                      0.5486659804109001
1510                      0.5513876333088619
1520                      0.5541102132644954
1530                      0.5568325352739588
1540                      0.5595532046778103
1550                      0.562270629877482
1560                      0.5649830515158529
1570                      0.5676885812643093
1580                      0.570385244682854
1590                      0.5730710238931725
1600                      0.5757438971101065
1610                      0.5784018731378262
1620                      0.5810430198830284
1630                      0.5836654866539042
1640                      0.5862675206049155
1650                      0.5888474780017073
1660                      0.5914038312366016
1670                      0.5939351725172594
1680                      0.5964402150773555
1690                      0.5989177926238742
1700                      0.6013668574502282
1710                      0.6037864775487884
1720                      0.6061758327854829
1730                      0.6085342101911229
1740                      0.6108609983317808
1750                      0.6131556807754525
1760                      0.6154178287506993
1770                      0.6176470931021494
1780                      0.6198431958201175
1790                      0.622005921397078
1800                      0.6241351082952307
1810                      0.626230640779902
1820                      0.6282924413810399
1830                      0.6303204640982313
1840                      0.6323146884596242
1850                      0.6342751144581629
1860                      0.6362017583438857
1870                      0.6380946491868194
1880                      0.6399538261556207
1890                      0.641779336376249
1900                      0.6435712333426349
1910                      0.6453295757436355
1920                      0.6470544266927567
1930                      0.6487458533256791
1940                      0.6504039267170563
1950                      0.6520287221587706
1960                      0.6536203197720516
1970                      0.6551788054982908
1980                      0.656704272441305
1990                      0.6581968225856496
2000                      0.659656568857717
2010                      0.6610836374823086
2020                      0.6624781705684608
2030                      0.6638403288263672
2040                      0.6651702942796907
2050                      0.6664682728593494
2060                      0.6677344966700394
2070                      0.6689692258275242
2080                      0.6701727496777056
2090                      0.6713453872985093
2100                      0.6724874871711484
2110                      0.6735994259905365
2120                      0.6746816066100397
2130                      0.6757344551566531
2140                      0.6767584174317148
2150                      0.6777539547015543
2160                      0.6787215390660072
2170                      0.6796616485573714
2180                      0.6805747621591465
2190                      0.6814613549110837
2200                      0.6823218932569557
2210                      0.6831568307848921
2220                      0.6839666044236183
2230                      0.6847516312353472
2240                      0.6855123058081037
2250                      0.6862489983108772
2260                      0.6869620532072321
2270                      0.6876517886285327
2280                      0.688318496399672
2290                      0.6889624426636561
2300                      0.6895838691016564
2310                      0.6901829946709732
2320                      0.690760017839573
2330                      0.6913151192254852
2340                      0.6918484646046678
2350                      0.6923602081810488
2360                      0.6928504960653865
2370                      0.6933194698473044
2380                      0.693767270191677
2390                      0.6941940403534981
2400                      0.6945999295193438
2410                      0.6949850959214214
2420                      0.6953497096054897
2430                      0.695693954848424
2440                      0.6960180321420746
2450                      0.6963221597408877
2460                      0.6966065747697459
2470                      0.6968715338811231
2480                      0.6971173135128992
2490                      0.6973442097561755
2500                      0.6975525378938037
2510                      0.6977426316394982
2520                      0.6979148421406173
2530                      0.6980695367689701
2540                      0.6982070977579434
2550                      0.6983279206985662
2560                      0.6984324129589121
2570                      0.6985209920052684
2580                      0.6985940836783424
2590                      0.6986521204326771
2600                      0.6986955395478289
2610                      0.698724781327217
2620                      0.6987402872932821
2630                      0.6987424984123212
2640                      0.69873185332769
2650                      0.6987087866479655
2660                      0.698673727288948
2670                      0.6986270968821181
2680                      0.6985693082740649
2690                      0.698500764107313
2700                      0.6984218555221515
2710                      0.6983329609584007
2720                      0.6982344450776266
2730                      0.6981266578136649
2740                      0.6980099335376123
2750                      0.6978845903578501
2760                      0.697750929540996
2770                      0.6976092350615846
2780                      0.6974597732802791
2790                      0.6973027927493742
2800                      0.697138524153575
2810                      0.696967180372057
2820                      0.6967889566880948
2830                      0.6966040311162618
2840                      0.6964125648762072
2850                      0.6962147029846453
2860                      0.6960105749762384
2870                      0.6958002957421505
2880                      0.6955839664586307
2890                      0.6953616756179071
2900                      0.695133500110228
2910                      0.694899506358487
2920                      0.6946597514610753
2930                      0.694414284332219
2940                      0.6941631467967755
2950                      0.6939063746174228
2960                      0.6936439984345102
2970                      0.6933760445813408
2980                      0.6931025357724
2990                      0.6928234916433711
3000                      0.6925389291370614
3010                      0.6922488627396907
3020                      0.6919533045740963
3030                      0.6916522643642437
3040                      0.6913457492977402
3050                      0.6910337638033184
3060                      0.690716309287162
3070                      0.6903933838504002
3080                      0.6900649820347742
3090                      0.6897310946164277
3100                      0.6893917084978437
3110                      0.6890468067099632
3120                      0.6886963685634155
3130                      0.6883403699514066
3140                      0.6879787838319837
3150                      0.6876115808820499
3160                      0.6872387303244076
3170                      0.686860200919087
3180                      0.68647596210022
3190                      0.6860859852380683
3200                      0.6856902450012966
3210                      0.6852887207853249
3220                      0.6848813981735555
3230                      0.6844682704033309
3240                      0.684049339794545
3250                      0.6836246191134088
3260                      0.6831941328344421
3270                      0.6827579182783707
3280                      0.6823160265900682
3290                      0.681868523552801
3300                      0.6814154902009064
3310                      0.6809570232389425
3320                      0.6804932352448414
3330                      0.6800242546687423
3340                      0.6795502256187658
3350                      0.6790713074496935
3360                      0.6785876741620964
3370                      0.6780995136233716
3380                      0.6776070266401673
3390                      0.6771104258904477
3400                      0.6766099347426735
3410                      0.6761057859857682
3420                      0.6755982204961923
3430                      0.6750874858598539
3440                      0.6745738349833257
3450                      0.6740575247000364
3460                      0.673538814411886
3470                      0.6730179647731939
3480                      0.6724952364348395
3490                      0.6719708888689049
3500                      0.6714451792772107
3510                      0.6709183616019687
3520                      0.6703906856411523
3530                      0.6698623962701225
3540                      0.6693337327685319
3550                      0.6688049282680103
3560                      0.6682762092957857
3570                      0.6677477954244206
3580                      0.6672198990205553
3590                      0.6666927250724861
3600                      0.6661664711129808
3610                      0.6656413272043888
3620                      0.6651174759914458
3630                      0.6645950928056841
3640                      0.6640743458293143
3650                      0.6635553962814202
3660                      0.6630383986473706
3670                      0.6625235009319013
3680                      0.6620108449267031
3690                      0.6615005664991462
3700                      0.6609927958868657
3710                      0.6604876579981516
3720                      0.6599852727195008
3730                      0.6594857552235647
3740                      0.6589892162768298
3750                      0.6584957625426098
3760                      0.6580054968905598
3770                      0.6575185186920791
3780                      0.6570349241223508
3790                      0.6565548064485995
3800                      0.656078256321562
3810                      0.6556053620551718
3820                      0.655136209900059
3830                      0.6546708843093109
3840                      0.6542094681964521
3850                      0.6537520431804444
3860                      0.65329868981329
3870                      0.6528494878002999
3880                      0.6524045162000457
3890                      0.6519638536062571
3900                      0.6515275783063725
3910                      0.6510957684280734
3920                      0.6506685020503069
3930                      0.6502458573021641
3940                      0.6498279124280549
3950                      0.6494147458355375
3960                      0.649006436110531
3970                      0.6486030620151739
3980                      0.6482047024553008
3990                      0.6478114364293031
4000                      0.6474233429536443
4010                      0.647040500967667
4020                      0.646662989223045
4030                      0.6462908861564802
4040                      0.645924269744639
4050                      0.6455632173592925
4060                      0.6452078056026997
4070                      0.6448581101484143
4080                      0.644514205570144
4090                      0.6441761651828655
4100                      0.643844060877085
4110                      0.643517962965175
4120                      0.6431979400383532
4130                      0.6428840588295011
4140                      0.642576384093595
4150                      0.6422749785040522
4160                      0.6419799025668553
4170                      0.6416912145475431
4180                      0.6414089704297485
4190                      0.6411332238830788
4200                      0.6408640262613333
4210                      0.6406014266186214
4220                      0.640345471746629
4230                      0.6400962062352324
4240                      0.6398536725562254
4250                      0.6396179111602055
4260                      0.6393889605987588
4270                      0.6391668576624363
4280                      0.6389516375298104
4290                      0.6387433339387387
4300                      0.6385419793597922
4310                      0.6383476051867465
4320                      0.6381602419291328
4330                      0.6379799194128967
4340                      0.6378066669788759
4350                      0.6376405136852397
4360                      0.6374814885047717
4370                      0.6373296205125664
4380                      0.6371849390749287
4390                      0.637047474015594
4400                      0.636917255778633
4410                      0.6367943155703751
4420                      0.636678685485828
4430                      0.6365703986153102
4440                      0.6364694891307054
4450                      0.6363759923486996
4460                      0.6362899447682117
4470                      0.636211384090621
4480                      0.6361403492042139
4490                      0.6360768801522083
4500                      0.6360210180724951
4510                      0.6359728051117943
4520                      0.6359322843138493
4530                      0.6358994994902036
4540                      0.6358744950622819
4550                      0.6358573158859766
4560                      0.6358480070605872
4570                      0.635846613715354
4580                      0.6358531807854203
4590                      0.6358677527764418
4600                      0.6358903735185768
4610                      0.6359210859113636
4620                      0.6359599316734353
4630                      0.6360069510800903
4640                      0.6360621827100343
4650                      0.6361256631969957
4660                      0.6361974269818331
4670                      0.6362775060799802
4680                      0.6363659298604356
4690                      0.6364627248323902
4700                      0.6365679144572525
4710                      0.636681518969614
4720                      0.6368035552196929
4730                      0.6369340365375062
4740                      0.6370729726157416
4750                      0.6372203694134976
4760                      0.6373762290816879
4770                      0.6375405499125197
4780                      0.6377133263071784
4790                      0.6378945487662147
4800                      0.6380842039005312
4810                      0.638282274461886
4820                      0.6384887393893972
4830                      0.6387035738806762
4840                      0.638926749468931
4850                      0.6391582341272545
4860                      0.6393979923751204
4870                      0.6396459854058321
4880                      0.6399021712180839
4890                      0.6401665047626992
4900                      0.6404389380930331
4910                      0.6407194205241934
4920                      0.6410078987971717
4930                      0.6413043172416812
4940                      0.6416086179555593
4950                      0.6419207409656063
4960                      0.6422406244051762
4970                      0.6425682046859293
4980                      0.6429034166632119
4990                      0.6432461938073191
5000                      0.6435964683650883
5010                      0.6439541715202697
5020                      0.6443192335518263
5030                      0.6446915839811841
5040                      0.6450711517195684
5050                      0.6454578652076949
5060                      0.6458516525475196
5070                      0.6462524416313118
5080                      0.6466601602581018
5090                      0.6470747362503622
5100                      0.6474960975568929
5110                      0.647924172349233
5120                      0.6483588891156926
5130                      0.6488001767398867
5140                      0.6492479645778917
5150                      0.6497021825244418
5160                      0.6501627610710234
5170                      0.6506296313562795
5180                      0.6511027252135206
5190                      0.6515819752013419
5200                      0.652067314636553
5210                      0.6525586776157615
5220                      0.6530559990291938
5230                      0.6535592145728771
5240                      0.654068260749113
5250                      0.6545830748691074
5260                      0.6551035950454798
5270                      0.6556297601839773
5280                      0.6561615099698251
5290                      0.6566987848536132
5300                      0.6572415260363067
5310                      0.6577896754520788
5320                      0.65834317575029
5330                      0.658901970279065
5340                      0.6594660030737867
5350                      0.6600352188425458
5360                      0.6606095629605768
5370                      0.6611889814612506
5380                      0.6617734210418222
5390                      0.6623628290645176
5400                      0.662957153572693
5410                      0.6635563433032643
5420                      0.6641603477187868
5430                      0.6647691170340035
5440                      0.6653826022600259
5450                      0.6660007552502024
5460                      0.666623528756694
5470                      0.6672508764965568
5480                      0.6678827532182645
5490                      0.6685191147877756
5500                      0.6691599182707364
5510                      0.6698051220289234
5520                      0.6704546858196287
5530                      0.6711085709034781
5540                      0.6717667401547143
5550                      0.6724291581772879
5560                      0.6730957914294287
5570                      0.6737666083395717
5580                      0.6744415794383365
5590                      0.6751206774801097
5600                      0.6758038775711055
5610                      0.6764911572929913
5620                      0.6771824968257163
5630                      0.6778778790678774
5640                      0.6785772897466334
5650                      0.679280717533859
5660                      0.6799881541410873
5670                      0.6806995944192099
5680                      0.681415036440773
5690                      0.682134481576339
5700                      0.6828579345603045
5710                      0.6835854035449914
5720                      0.6843169001398228
5730                      0.6850524394411972
5740                      0.6857920400462667
5750                      0.6865357240563128
5760                      0.6872835170585463
5770                      0.6880354481025159
5780                      0.6887915496535408
5790                      0.6895518575393367
5800                      0.6903164108696457
5810                      0.6910852519593353
5820                      0.6918584262166803
5830                      0.6926359820336321
5840                      0.6934179706574233
5850                      0.6942044460429361
5860                      0.6949954647030081
5870                      0.6957910855404039
5880                      0.6965913696724739
5890                      0.697396380240639
5900                      0.6982061822177226
5910                      0.6990208422016626
5920                      0.6998404282031181
5930                      0.7006650094315514
5940                      0.7014946560652491
5950                      0.7023294390302592
5960                      0.7031694297664388
5970                      0.7040146999949934
5980                      0.704865321484873
5990                      0.7057213658173545
6000                      0.706582904155636
6010                      0.7074500070087886
6020                      0.7083227440049416
6030                      0.7092011836664243
6040                      0.7100853931846162
6050                      0.710975438206362
6060                      0.7118713826240646
6070                      0.7127732883672053
6080                      0.7136812152105492
6090                      0.7145952205793347
6100                      0.7155153593697821
6110                      0.7164416837788041
6120                      0.7173742431344912
6130                      0.718313083745618
6140                      0.7192582487560188
6150                      0.7202097780084536
6160                      0.7211677079193045
6170                      0.7221320713637659
6180                      0.7231028975731412
6190                      0.7240802120374974
6200                      0.7250640364229941
6210                      0.7260543884995827
6220                      0.727051282074208
6230                      0.7280547269404511
6240                      0.7290647288330261
6250                      0.7300812893960018
6260                      0.731104406154741
6270                      0.7321340725056473
6280                      0.7331702777060416
6290                      0.7342130068787941
6300                      0.7352622410232463
6310                      0.7363179570323629
6320                      0.7373801277218692
6330                      0.7384487218616562
6340                      0.7395237042184659
6350                      0.7406050356010312
6360                      0.741692672915486
6370                      0.7427865692229281
6380                      0.743886673803157
6390                      0.7449929322257338
6400                      0.7461052864207957
6410                      0.7472236747584288
6420                      0.7483480321292024
6430                      0.7494782900276367
6440                      0.7506143766396993
6450                      0.7517562169318631
6460                      0.7529037327441404
6470                      0.7540568428794854
6480                      0.7552154632016934
6490                      0.7563795067277405
6500                      0.7575488837254165
6510                      0.7587235018093988
6520                      0.7599032660344707
6530                      0.7610880789960052
6540                      0.7622778409193824
6550                      0.763472449759695
6560                      0.7646718012906343
6570                      0.7658757891991568
6580                      0.767084305174397
6590                      0.7682972389983096
6600                      0.7695144786308261
6610                      0.7707359102967688
6620                      0.7719614185683148
6630                      0.77319088644715
6640                      0.7744241954409643
6650                      0.775661225643721
6660                      0.776901855808263
6670                      0.77814596341968
6680                      0.7793934247645852
6690                      0.7806441149994957
6700                      0.7818979082180109
6710                      0.7831546775109994
6720                      0.7844142950321598
6730                      0.7856766320554678
6740                      0.7869415590331885
6750                      0.7882089456518122
6760                      0.7894786608871287
6770                      0.7907505730535878
6780                      0.7920245498597368
6790                      0.7933004584526397
6800                      0.7945781654715712
6810                      0.7958575370912335
6820                      0.7971384390669067
6830                      0.7984207367831585
6840                      0.7997042952948261
6850                      0.8009889793704704
6860                      0.8022746535362162
6870                      0.8035611821163275
6880                      0.8048484292749856
6890                      0.8061362590572694
6900                      0.8074245354302491
6910                      0.8087131223208974
6920                      0.8100018836590976
6930                      0.811290683415587
6940                      0.8125793856401117
6950                      0.8138678545044096
6960                      0.8151559543372006
6970                      0.8164435496659073
6980                      0.8177305052548269
6990                      0.8190166861424016
7000                      0.8203019576818372
7010                      0.8215861855788043
7020                      0.8228692359275266
7030                      0.8241509752514726
7040                      0.8254312705400697
7050                      0.8267099892841128
7060                      0.8279869995153194
7070                      0.8292621698400708
7080                      0.8305353694795732
7090                      0.831806468300073
7100                      0.8330753368518657
7110                      0.8343418464025038
7120                      0.8356058689697463
7130                      0.8368672773551193
7140                      0.8381259451775747
7150                      0.8393817469022067
7160                      0.8406345578736651
7170                      0.8418842543441255
7180                      0.843130713504142
7190                      0.8443738135077181
7200                      0.8456134335031381
7210                      0.8468494536550757
7220                      0.848081755174151
7230                      0.8493102203362426
7240                      0.8505347325091841
7250                      0.8517551761736168
7260                      0.8529714369434755
7270                      0.8541834015865715
7280                      0.855390958043619
7290                      0.8565939954464339
7300                      0.8577924041337153
7310                      0.8589860756688151
7320                      0.8601749028533171
7330                      0.861358779741571
7340                      0.8625376016555639
7350                      0.8637112651942218
7360                      0.8648796682475764
7370                      0.8660427100062511
7380                      0.8672002909716617
7390                      0.8683523129657842
7400                      0.8694986791390369
7410                      0.8706392939784104
7420                      0.8717740633149836
7430                      0.87290289433099
7440                      0.8740256955642958
7450                      0.8751423769163549
7460                      0.8762528496566252
7470                      0.877357026426786
7480                      0.8784548212459393
7490                      0.879546149514179
7500                      0.8806309280174758
7510                      0.8817090749290486
7520                      0.8827805098159294
7530                      0.8838451536379529
7540                      0.8849029287546412
7550                      0.885953758924314
7560                      0.8869975693089774
7570                      0.8880342864754632
7580                      0.8890638383980659
7590                      0.8900861544605293
7600                      0.891101165457537
7610                      0.8921088035972443
7620                      0.8931090025027013
7630                      0.8941016972130531
7640                      0.895086824186052
7650                      0.8960643212977666
7660                      0.8970341278461212
7670                      0.8979961845500197
7680                      0.8989504335511086
7690                      0.8998968184152074
7700                      0.9008352841318245
7710                      0.9017657771158935
7720                      0.9026882452075327
7730                      0.9036026376716109
7740                      0.9045089051988469
7750                      0.9054069999047732
7760                      0.9062968753288854
7770                      0.9071784864349857
7780                      0.9080517896085634
7790                      0.9089167426558686
7800                      0.909773304802727
7810                      0.9106214366913837
7820                      0.9114611003793026
7830                      0.9122922593342147
7840                      0.9131148784331904
7850                      0.9139289239569874
7860                      0.9147343635873145
7870                      0.9155311664011807
7880                      0.9163193028666996
7890                      0.9170987448370864
7900                      0.9178694655448085
7910                      0.9186314395955637
7920                      0.9193846429608382
7930                      0.9201290529704047
7940                      0.9208646483056784
7950                      0.9215914089899183
7960                      0.9223093163803235
7970                      0.923018353157932
7980                      0.9237185033189772
7990                      0.9244097521637442
8000                      0.9250920862864046
8010                      0.9257654935629447
8020                      0.9264299631416939
8030                      0.9270854854285494
8040                      0.9277320520766913
8050                      0.9283696559730763
8060                      0.928998291224809
8070                      0.9296179531466284
8080                      0.9302286382455844
8090                      0.9308303442082809
8100                      0.9314230698852727
8110                      0.9320068152765163
8120                      0.9325815815164684
8130                      0.9331473708583208
8140                      0.9337041866584824
8150                      0.9342520333609402
8160                      0.9347909164810283
8170                      0.9353208425894356
8180                      0.9358418192949183
8190                      0.936353855229339
8200                      0.9368569600295313
8210                      0.9373511443216257
8220                      0.9378364197034792
8230                      0.9383127987281615
8240                      0.9387802948869151
8250                      0.9392389225925281
8260                      0.9396886971616668
8270                      0.9401296347987177
8280                      0.9405617525782161
8290                      0.9409850684285176
8300                      0.9413996011142173
8310                      0.9418053702201764
8320                      0.9422023961344336
8330                      0.9425907000316589
8340                      0.9429703038565842
8350                      0.943341230307941
8360                      0.9437035028217564
8370                      0.9440571455559225
8380                      0.944402183373475
8390                      0.9447386418275581
8400                      0.9450665471452627
8410                      0.9453859262123236
8420                      0.9456968065583815
8430                      0.9459992163409933
8440                      0.9462931843315002
8450                      0.9465787399000438
8460                      0.9468559130013348
8470                      0.9471247341600207
8480                      0.9473852344569655
8490                      0.9476374455154979
8500                      0.9478813994873742
8510                      0.9481171290398482
8520                      0.9483446673422959
8530                      0.9485640480533922
8540                      0.9487753053082919
8550                      0.9489784737062061
8560                      0.9491735882981074
8570                      0.949360684574825
8580                      0.949539798455152
8590                      0.9497109662743227
8600                      0.9498742247724952
8610                      0.9500296110839312
8620                      0.9501771627257654
8630                      0.9503169175876041
8640                      0.9504489139208252
8650                      0.9505731903285022
8660                      0.9506897857552232
8670                      0.9507987394772811
8680                      0.950900091093193
8690                      0.950993880513998
8700                      0.9510801479543142
8710                      0.9511589339231256
8720                      0.9512302792149119
8730                      0.951294224901161
8740                      0.9513508123217387
8750                      0.9514000830766463
8760                      0.9514420790178533
8770                      0.9514768422414832
8780                      0.9515044150798221
8790                      0.9515248400937943
8800                      0.9515381600655395
8810                      0.9515444179909205
8820                      0.9515436570725067
8830                      0.9515359207124443
8840                      0.951521252505518
8850                      0.9514996962325036
8860                      0.9514712958533506
8870                      0.9514360955007432
8880                      0.951394139473679
8890                      0.9513454722311591
8900                      0.951290138385878
8910                      0.9512281826983003
8920                      0.9511596500705427
8930                      0.9510845855404297
8940                      0.9510030342757305
8950                      0.9509150415684
8960                      0.950820652828883
8970                      0.9507199135805302
8980                      0.9506128694540757
8990                      0.950499566182217
9000                      0.9503800495941257
9010                      0.9502543656102109
9020                      0.9501225602367989
9030                      0.9499846795609018
9040                      0.9498407697451071
9050                      0.9496908770223754
9060                      0.949535047691019
9070                      0.9493733281097101
9080                      0.9492057646923977
9090                      0.9490324039034675
9100                      0.9488532922528157
9110                      0.9486684762909516
9120                      0.9484780026042381
9130                      0.9482819178100891
9140                      0.9480802685522507
9150                      0.9478731014960754
9160                      0.9476604633239626
9170                      0.9474424007305473
9180                      0.9472189604183058
9190                      0.946990189093037
9200                      0.9467561334591873
9210                      0.9465168402155338
9220                      0.946272356050842
9230                      0.9460227276393837
9240                      0.9457680016367037
9250                      0.94550822467531
9260                      0.9452434433605443
9270                      0.9449737042662983
9280                      0.9446990539311634
9290                      0.944419538854024
9300                      0.9441352054903405
9310                      0.9438461002481575
9320                      0.9435522694842098
9330                      0.9432537595000744
9340                      0.9429506165384567
9350                      0.9426428867796289
9360                      0.9423306163374717
9370                      0.942013851256375
9380                      0.9416926375073351
9390                      0.9413670209848644
9400                      0.9410370475032915
9410                      0.9407027627939293
9420                      0.940364212501414
9430                      0.9400214421807709
9440                      0.9396744972943167
9450                      0.939323423208708
9460                      0.9389682651918699
9470                      0.9386090684101996
9480                      0.938245877925682
9490                      0.9378787386931206
9500                      0.9375076955577876
9510                      0.9371327932522935
9520                      0.9367540763942762
9530                      0.9363715894840522
9540                      0.9359853769018223
9550                      0.9355954829055739
9560                      0.9352019516286423
9570                      0.9348048270773366
9580                      0.9344041531289704
9590                      0.9339999735291908
9600                      0.9335923318903712
9610                      0.9331812716891732
9620                      0.932766836264635
9630                      0.9323490688160229
9640                      0.931928012400903
9650                      0.9315037099333019
9660                      0.9310762041813966
9670                      0.9306455377661484
9680                      0.9302117531590344
9690                      0.9297748926802607
9700                      0.9293349984971292
9710                      0.9288921126219494
9720                      0.9284462769104003
9730                      0.9279975330597952
9740                      0.9275459226072432
9750                      0.9270914869278288
9760                      0.9266342672331135
9770                      0.9261743045690081
9780                      0.925711639814501
9790                      0.9252463136797241
9800                      0.924778366704086
9810                      0.9243078392550642
9820                      0.9238347715259015
9830                      0.9233592035345496
9840                      0.9228811751213519
9850                      0.9224007259479337
9860                      0.9219178954954008
9870                      0.9214327230623731
9880                      0.9209452477637521
9890                      0.9204555085289204
9900                      0.9199635441001484
9910                      0.9194693930308644
9920                      0.9189730936842943
9930                      0.918474684231816
9940                      0.9179742026512016
9950                      0.9174716867254037
9960                      0.916967174040857
9970                      0.916460701985911
9980                      0.915952307749622
9990                      0.9154420283199708
10000                     0.9149299004828209
