# Supplementary material for: An efficient approach for broadband sound absorption using periodic multi-layer solid inclusions in acoustic coatings
Source: PLoS One. 2024 Nov 21;19(11):e0311745. doi: 10.1371/journal.pone.0311745 (PMC11581354; doi:10.1371/journal.pone.0311745)
Supplement: S1 File — (ZIP) [file pone.0311745.s001.zip › Fig 8/zi.txt]

% Model:              双层厚度6cmyh.mph
% Version:            COMSOL 6.1.0.252
% Date:               Sep 5 2024, 09:48
% Dimension:          1
% Nodes:              1000
% Expressions:        1
% Description:        全局
% freq (Hz)               抗
10                        0.011675070324486296
20                        0.022954076897998207
30                        0.03431071914071445
40                        0.04575837207216997
50                        0.05721525464036838
60                        0.0686836879198271
70                        0.0801660047829965
80                        0.09166454487953846
90                        0.10318165973605198
100                       0.11471971283377133
110                       0.12628108258441972
120                       0.13786816396237617
130                       0.14948337085016095
140                       0.16112913416990657
150                       0.17280790846022004
160                       0.1845221694313808
170                       0.19627442096000774
180                       0.20806718991256273
190                       0.2199030327831402
200                       0.23178453941669902
210                       0.24371432854566288
220                       0.25569505623580946
230                       0.26772941327053884
240                       0.27982012918037824
250                       0.29196997576398515
260                       0.30418176685139736
270                       0.31645836118901893
280                       0.32880266551184756
290                       0.34121763685785156
300                       0.35370628436628443
310                       0.36627167186934423
320                       0.3789169208222044
330                       0.39164521367970834
340                       0.4044597952420332
350                       0.41736397581290596
360                       0.43036113439931833
370                       0.4434547235003401
380                       0.4566482679412814
390                       0.46994537248438173
400                       0.48334972325304026
410                       0.49686509044487975
420                       0.5104953335259109
430                       0.5242444043684373
440                       0.5381163497972622
450                       0.5521153179960957
460                       0.5662455603118578
470                       0.5805114364922591
480                       0.5949174197200509
490                       0.6094680998050425
500                       0.6241681890240304
510                       0.6390225256374961
520                       0.6540360805511016
530                       0.6692139614620256
540                       0.684561419030781
550                       0.70008385146943
560                       0.7157868102206684
570                       0.731676007533334
580                       0.7477573216313081
590                       0.7640368026825789
600                       0.7805206794321528
610                       0.7972153671523281
620                       0.8141274725397346
630                       0.8312638037745893
640                       0.8486313741251801
650                       0.8662374136647577
660                       0.8840893735425046
670                       0.9021949363460896
680                       0.9205620235759451
690                       0.9391988028796712
700                       0.958113697519901
710                       0.9773153953270002
720                       0.9968128563461929
730                       1.016615322184324
740                       1.0367323242642594
750                       1.0571736937231475
760                       1.0779495683795846
770                       1.099070401956149
780                       1.1205469731414044
790                       1.1423903918885572
800                       1.1646121082175094
810                       1.187223918260051
820                       1.2102379708429605
830                       1.2336667722321875
840                       1.2575231915532599
850                       1.2818204618006366
860                       1.3065721811488606
870                       1.3317923144663577
880                       1.3574951864998215
890                       1.383695478421639
900                       1.4104082178382138
910                       1.4376487648628489
920                       1.465432795189792
930                       1.4937762769904026
940                       1.5226954394293422
950                       1.5522067391760452
960                       1.582326811710976
970                       1.6130724181597675
980                       1.6444603771076436
990                       1.676507483478266
1000                      1.7092304140557235
1010                      1.7426456113994517
1020                      1.7767691471154397
1030                      1.8116165650806446
1040                      1.8472026895330087
1050                      1.883541406667474
1060                      1.9206454048535908
1070                      1.9585258730183905
1080                      1.9971921501599783
1090                      2.036651314072052
1100                      2.076907708768156
1110                      2.1179623916264316
1120                      2.1598124952634508
1130                      2.202450490152619
1140                      2.2458633352222823
1150                      2.2900314944942743
1160                      2.334927812778257
1170                      2.380516219377461
1180                      2.4267502525492426
1190                      2.4735713671424167
1200                      2.520907014538773
1210                      2.56866846153896
1220                      2.616748330840713
1230                      2.6650178323470772
1240                      2.713323672983062
1250                      2.7614846227319685
1260                      2.809287734087135
1270                      2.856484223005428
1280                      2.902785026704091
1290                      2.947856099788644
1300                      2.991313516977464
1310                      3.0327185213758328
1320                      3.0715726891094
1330                      3.1073134647855625
1340                      3.1393104016600204
1350                      3.1668625316519927
1360                      3.189197401924839
1370                      3.205472421937733
1380                      3.214779273695051
1390                      3.2161522187995306
1400                      3.2085811779080564
1410                      3.1910304306318906
1420                      3.162463645423433
1430                      3.121875683099711
1440                      3.06833116981856
1450                      3.00100920598467
1460                      2.919252798888655
1470                      2.8226206485075593
1480                      2.7109379948054366
1490                      2.584342383676385
1500                      2.443319685219503
1510                      2.288725660005426
1520                      2.121788938475021
1530                      1.944092653872247
1540                      1.7575337560578326
1550                      1.564261535119001
1560                      1.3665990742060627
1570                      1.1669535040143393
1580                      0.967722163291729
1590                      0.7712021093973608
1600                      0.5795098182889924
1610                      0.39451634163768007
1620                      0.2178012260472941
1630                      0.05062626377283788
1640                      -0.10607181524105365
1650                      -0.2516721809537228
1660                      -0.38584770014051045
1670                      -0.5085335230067883
1680                      -0.6198901863563678
1690                      -0.7202645349889152
1700                      -0.810151093294791
1710                      -0.8901558207269138
1720                      -0.9609634893595903
1730                      -1.0233093343115973
1740                      -1.0779551636512208
1750                      -1.1256697666762014
1760                      -1.1672132380937492
1770                      -1.2033247167822205
1780                      -1.2347129814265057
1790                      -1.2620493627597564
1800                      -1.28596245925991
1810                      -1.3070342374016726
1820                      -1.3257971583358386
1830                      -1.3427320754811198
1840                      -1.3582667305869418
1850                      -1.3727747372632955
1860                      -1.3865750610605638
1870                      -1.3999319931041065
1880                      -1.4130557287178247
1890                      -1.426103611854574
1900                      -1.4391821682235562
1910                      -1.4523499792948982
1920                      -1.4656214418695854
1930                      -1.478971383534061
1940                      -1.4923404563245062
1950                      -1.5056411511084613
1960                      -1.518764238208982
1970                      -1.5315853878870205
1980                      -1.5439717063924738
1990                      -1.5557879309233398
2000                      -1.566902047741909
2010                      -1.5771901448015844
2020                      -1.5865403647339433
2030                      -1.5948558895856753
2040                      -1.6020569492551255
2050                      -1.608081901292325
2060                      -1.6128874748953563
2070                      -1.616448301802579
2080                      -1.6187558754242308
2090                      -1.619817083131821
2100                      -1.6196524513917274
2110                      -1.6182942302903116
2120                      -1.615784424908411
2130                      -1.6121728606336458
2140                      -1.607515348978707
2150                      -1.6018719999929145
2160                      -1.5953057107433206
2170                      -1.5878808441519605
2180                      -1.579662102242649
2190                      -1.5707135869053364
2200                      -1.561098038165385
2210                      -1.5508762336499482
2220                      -1.5401065313848572
2230                      -1.528844538728761
2240                      -1.5171428877984103
2250                      -1.5050511015037424
2260                      -1.4926155333805973
2270                      -1.4798793672961705
2280                      -1.4668826646266138
2290                      -1.4536624477102293
2300                      -1.4402528101798069
2310                      -1.4266850472236803
2320                      -1.4129877982073438
2330                      -1.3991871974448038
2340                      -1.3853070282995135
2350                      -1.3713688777352437
2360                      -1.3573922885985785
2370                      -1.343394907686996
2380                      -1.3293926284963895
2390                      -1.3153997273809883
2400                      -1.3014289928378133
2410                      -1.2874918471524832
2420                      -1.273598460857766
2430                      -1.2597578593904089
2440                      -1.245978022554055
2450                      -1.2322659768756488
2460                      -1.2186278809968314
2470                      -1.2050691047029585
2480                      -1.1915943016617871
2490                      -1.1782074763310924
2500                      -1.1649120455578281
2510                      -1.1517108948479449
2520                      -1.1386064300415761
2530                      -1.1256006243953025
2540                      -1.112695061591226
2550                      -1.0998909749278467
2560                      -1.0871892829639982
2570                      -1.0745906218100416
2580                      -1.0620953745132702
2590                      -1.049703697564282
2600                      -1.0374155450125109
2610                      -1.0252306901074348
2620                      -1.0131487450106864
2630                      -1.0011691783886048
2640                      -0.9892913315119977
2650                      -0.9775144326048105
2660                      -0.9658376098745048
2670                      -0.9542599032767374
2680                      -0.9427802750731016
2690                      -0.9313976194487946
2700                      -0.9201107711260679
2710                      -0.9089185131698567
2720                      -0.8978195840449724
2730                      -0.8868126838970797
2740                      -0.8758964803531589
2750                      -0.8650696135396417
2760                      -0.8543307007349686
2770                      -0.8436783403941666
2780                      -0.8331111158297005
2790                      -0.8226275983528571
2800                      -0.812226350140976
2810                      -0.8019059266120834
2820                      -0.7916648785996301
2830                      -0.7815017541582605
2840                      -0.7714151001378878
2850                      -0.7614034634647724
2860                      -0.7514653923495768
2870                      -0.7415994372172776
2880                      -0.7318041515086892
2890                      -0.7220780925128644
2900                      -0.7124198219466559
2910                      -0.7028279066444334
2920                      -0.6933009191844247
2930                      -0.6838374384813282
2940                      -0.674436050528291
2950                      -0.6650953491180298
2960                      -0.6558139365850423
2970                      -0.6465904247568779
2980                      -0.6374234359116563
2990                      -0.628311603794151
3000                      -0.6192535747518451
3010                      -0.6102480089485971
3020                      -0.6012935815454785
3030                      -0.5923889840645359
3040                      -0.5835329256344257
3050                      -0.5747241343250317
3060                      -0.5659613583857563
3070                      -0.557243367501056
3080                      -0.5485689540322339
3090                      -0.5399369340085902
3100                      -0.5313461482052848
3110                      -0.5227954630092572
3120                      -0.5142837712537052
3130                      -0.5058099928955894
3140                      -0.49737307548832604
3150                      -0.48897199475582664
3160                      -0.48060575486076684
3170                      -0.4722733886654988
3180                      -0.46397395782546447
3190                      -0.4557065529779985
3200                      -0.447470293664072
3210                      -0.43926432831100387
3220                      -0.43108783418334556
3230                      -0.4229400172251008
3240                      -0.4148201120448765
3250                      -0.40672738176038015
3260                      -0.39866111792208875
3270                      -0.3906206404634873
3280                      -0.38260529770315166
3290                      -0.3746144663783408
3300                      -0.3666475516706381
3310                      -0.35870398738927295
3320                      -0.3507832361629002
3330                      -0.34288478966812513
3340                      -0.33500816896373503
3350                      -0.32715292490488007
3360                      -0.319318638583595
3370                      -0.3115049218105306
3380                      -0.30371141773524424
3390                      -0.2959378015656558
3400                      -0.28818378111812026
3410                      -0.28044909774239646
3420                      -0.27273352710238763
3430                      -0.26503688013829174
3440                      -0.257359003904386
3450                      -0.24969978271964471
3460                      -0.2420591392261511
3470                      -0.23443703549016037
3480                      -0.22683347427572198
3490                      -0.2192485002848614
3500                      -0.21168220158667728
3510                      -0.2041347109100466
3520                      -0.19660620728671735
3530                      -0.1890969175543236
3540                      -0.1816071180645011
3550                      -0.1741371363932035
3560                      -0.16668735324458317
3570                      -0.15925820439353228
3580                      -0.15185018268038358
3590                      -0.14446384031092852
3600                      -0.13709979100224076
3610                      -0.12975871245558712
3620                      -0.12244134889233016
3630                      -0.11514851364312663
3640                      -0.10788109204029508
3650                      -0.10064004417441601
3660                      -0.09342640807433149
3670                      -0.08624130288007464
3680                      -0.0790859320431211
3690                      -0.07196158695802485
3700                      -0.06486965035258302
3710                      -0.05781160015784194
3720                      -0.05078901329383697
3730                      -0.04380356954296673
3740                      -0.03685705567817311
3750                      -0.02995136973630282
3760                      -0.023088524986527963
3770                      -0.016270654559523125
3780                      -0.009500015688788839
3790                      -0.0027789941629643828
3800                      0.00388989112064645
3810                      0.010503983680357492
3820                      0.01706048503513768
3830                      0.02355645013666473
3840                      0.029988782994974574
3850                      0.03635423238253179
3860                      0.042649387567727924
3870                      0.04887067426625178
3880                      0.05501435070745453
3890                      0.06107650399058652
3900                      0.0670530466134926
3910                      0.07293971329055386
3920                      0.07873205820444339
3930                      0.08442545249278476
3940                      0.09001508235888916
3950                      0.09549594738228537
3960                      0.1008628597219384
3970                      0.10611044358190051
3980                      0.11123313551852983
3990                      0.11622518545190946
4000                      0.12108065836011898
4010                      0.12579343696499948
4020                      0.13035722514086026
4030                      0.13476555253854952
4040                      0.13901178006228976
4050                      0.14308910664326285
4060                      0.14699057708433677
4070                      0.15070909128730237
4080                      0.15423741481548486
4090                      0.15756819082295895
4100                      0.16069395357665767
4110                      0.16360714349300315
4120                      0.16630012381167206
4130                      0.16876519897869205
4140                      0.17099463474949297
4150                      0.17298068009214215
4160                      0.1747155908914153
4170                      0.1761916555047658
4180                      0.17740122212844364
4190                      0.17833672804091233
4200                      0.17899073057686907
4210                      0.17935593995773086
4220                      0.1794252536705152
4230                      0.17919179254360074
4240                      0.17864893825227637
4250                      0.17779037214826096
4260                      0.17661011516307837
4270                      0.17510256880091457
4280                      0.1732625567451743
4290                      0.17108536686738882
4300                      0.16856679352712914
4310                      0.16570317956607714
4320                      0.16249145798036221
4330                      0.158929192466275
4340                      0.15501461705673947
4350                      0.1507466737394815
4360                      0.14612504833742943
4370                      0.1411502036477236
4380                      0.13582340994742043
4390                      0.13014677188456936
4400                      0.12412325204897837
4410                      0.1177566899292796
4420                      0.11105181690565918
4430                      0.10401426633967845
4440                      0.09665057837461785
4450                      0.08896819972384146
4460                      0.08097547773133092
4470                      0.07268164916934801
4480                      0.0640968228020009
4490                      0.05523195671406318
4500                      0.04609882959696597
4510                      0.03671000677415035
4520                      0.027078800775256012
4530                      0.01721922658250763
4540                      0.007145952344795018
4550                      -0.00312575467418873
4560                      -0.01358008557736926
4570                      -0.024200751958475136
4580                      -0.03497104997869537
4590                      -0.04587392758288047
4600                      -0.056892053612245065
4610                      -0.068007888191887
4620                      -0.07920375394592337
4630                      -0.09046190754253852
4640                      -0.10176461057419132
4650                      -0.1130941999542233
4660                      -0.12443315614457372
4670                      -0.13576417011388067
4680                      -0.14707020725885103
4690                      -0.1583345684417611
4700                      -0.16954094814414172
4710                      -0.1806734883141567
4720                      -0.1917168285816501
4730                      -0.20265615215890542
4740                      -0.2134772271988201
4750                      -0.22416644379343806
4760                      -0.23471084590660315
4770                      -0.24509815885024935
4780                      -0.2553168122168221
4790                      -0.2653559575062359
4800                      -0.2752054817901315
4810                      -0.28485601654596054
4820                      -0.29429894214113117
4830                      -0.3035263885806678
4840                      -0.3125312320223176
4850                      -0.3213070874131468
4860                      -0.3298482984911534
4870                      -0.33814992371307845
4880                      -0.34620772015943047
4890                      -0.35401812406547245
4900                      -0.3615782299858585
4910                      -0.36888576708751836
4920                      -0.37593907426996864
4930                      -0.38273707361966625
4940                      -0.3892792429912828
4950                      -0.39556558733205155
4960                      -0.4015966095240601
4970                      -0.40737328083530666
4980                      -0.41289701105643595
4990                      -0.4181696187809991
5000                      -0.4231933016426497
5010                      -0.42797060710912443
5020                      -0.432504403684453
5030                      -0.43679785258735193
5040                      -0.44085438056766757
5050                      -0.44467765294644057
5060                      -0.4482715482785017
5070                      -0.451640133400807
5080                      -0.4547876399207012
5090                      -0.45771844161229086
5100                      -0.4604370329561365
5110                      -0.46294800890408566
5120                      -0.4652560457040727
5130                      -0.4673658829053622
5140                      -0.46928230652699504
5150                      -0.47101013325146934
5160                      -0.47255419606418825
5170                      -0.47391933042729784
5180                      -0.4751103620826045
5190                      -0.47613209546544577
5200                      -0.4769893033168711
5210                      -0.4776867171980192
5220                      -0.4782290189093197
5230                      -0.47862083273100986
5240                      -0.47886671858040714
5250                      -0.4789711658621508
5260                      -0.47893858816921714
5270                      -0.47877331853632016
5280                      -0.4784796054819719
5290                      -0.47806160956046595
5300                      -0.47752340059892917
5310                      -0.4768689553302498
5320                      -0.47610215564156905
5330                      -0.4752267872620819
5340                      -0.4742465387483387
5350                      -0.47316500105913295
5360                      -0.471985667354086
5370                      -0.47071193308022513
5380                      -0.4693470965234197
5390                      -0.46789435942796437
5400                      -0.46635682799620004
5410                      -0.46473751401122226
5420                      -0.4630393362413543
5430                      -0.4612651218677283
5440                      -0.4594176082132625
5450                      -0.4574994444865855
5460                      -0.45551319365687337
5470                      -0.45346133444722503
5480                      -0.4513462633476084
5490                      -0.44917029671299646
5500                      -0.44693567292203296
5510                      -0.444644554489267
5520                      -0.44229903030305556
5530                      -0.4399011177484795
5540                      -0.4374527649412571
5550                      -0.4349558528575034
5560                      -0.4324121975039781
5570                      -0.42982355202692457
5580                      -0.4271916088070805
5590                      -0.4245180015089742
5600                      -0.421804307085306
5610                      -0.41905204775166954
5620                      -0.4162626928839649
5630                      -0.41343766089107137
5640                      -0.4105783210274256
5650                      -0.4076859951369457
5660                      -0.40476195937733017
5670                      -0.4018074458296323
5680                      -0.3988236441255746
5690                      -0.39581170295841955
5700                      -0.3927727315753669
5710                      -0.38970780120722015
5720                      -0.3866179464352858
5730                      -0.3835041665269398
5740                      -0.38036742671367546
5750                      -0.3772086594112693
5760                      -0.3740287654213258
5770                      -0.37082861505923254
5780                      -0.3676090492579011
5790                      -0.36437088063900125
5800                      -0.3611148945269966
5810                      -0.35784184994264534
5820                      -0.3545524805563876
5830                      -0.3512474956166002
5840                      -0.34792758083741276
5850                      -0.3445933992747127
5860                      -0.3412455921549118
5870                      -0.33788477970091096
5880                      -0.3345115619153042
5890                      -0.33112651935526505
5900                      -0.3277302138828871
5910                      -0.3243231893853352
5920                      -0.3209059724951952
5930                      -0.3174790732795927
5940                      -0.31404298591328944
5950                      -0.31059818934033256
5960                      -0.3071451479163337
5970                      -0.3036843120368201
5980                      -0.30021611874851367
5990                      -0.29674099235131196
6000                      -0.29325934497999795
6010                      -0.28977157717595053
6020                      -0.2862780784447382
6030                      -0.28277922779680004
6040                      -0.2792753942822107
6050                      -0.2757669375040101
6060                      -0.27225420812298246
6070                      -0.26873754834856356
6080                      -0.26521729241708447
6090                      -0.2616937670570095
6100                      -0.2581672919399139
6110                      -0.25463818012173667
6120                      -0.25110673847188897
6130                      -0.2475732680820423
6140                      -0.24403806467686684
6150                      -0.24050141899909924
6160                      -0.23696361718995412
6170                      -0.23342494115786888
6180                      -0.22988566893264084
6190                      -0.22634607501111537
6200                      -0.22280643068949915
6210                      -0.21926700438677602
6220                      -0.21572806195824953
6230                      -0.21218986699518294
6240                      -0.20865268111828614
6250                      -0.20511676425922085
6260                      -0.2015823749338538
6270                      -0.19804977050540318
6280                      -0.19451920743849122
6290                      -0.19099094154422913
6300                      -0.18746522821841208
6310                      -0.18394232266811122
6320                      -0.18042248013348855
6330                      -0.17690595609865387
6340                      -0.17339300649669753
6350                      -0.16988388790724526
6360                      -0.1663788577425975
6370                      -0.16287817443319375
6380                      -0.15938209759822275
6390                      -0.15589088821582883
6400                      -0.15240480878156876
6410                      -0.14892412346199263
6420                      -0.14544909824196112
6430                      -0.1419800010634939
6440                      -0.13851710195911004
6450                      -0.13506067317928877
6460                      -0.13161098931285006
6470                      -0.12816832740080433
6480                      -0.12473296704627666
6490                      -0.12130519051553704
6500                      -0.11788528283581244
6510                      -0.1144735318884979
6520                      -0.11107022849283209
6530                      -0.1076756664899089
6540                      -0.10429014281860469
6550                      -0.10091395758822147
6560                      -0.09754741414873956
6570                      -0.09419081915249099
6580                      -0.0908444826177973
6590                      -0.08750871798688134
6600                      -0.08418384218109243
6610                      -0.08087017565389182
6620                      -0.0775680424442269
6630                      -0.07427777022267448
6640                      -0.07099969034487641
6650                      -0.06773413789513996
6660                      -0.06448145173777384
6670                      -0.06124197456385725
6680                      -0.05801605293917068
6690                      -0.05480403735602951
6700                      -0.05160628228340755
6710                      -0.04842314622006808
6720                      -0.045254991751247385
6730                      -0.04210218560596819
6740                      -0.03896509872065942
6750                      -0.03584410630152312
6760                      -0.03273958789589132
6770                      -0.029651927466179128
6780                      -0.026581513465048053
6790                      -0.023528738920233938
6800                      -0.020494001524385748
6810                      -0.017477703724955388
6820                      -0.0144802528260555
6830                      -0.011502061092129803
6840                      -0.00854354586082034
6850                      -0.005605129658800249
6860                      -0.002687240325820892
6870                      2.0968885489755837E-4
6880                      0.0030852190201448144
6890                      0.005938905584249457
6900                      0.008770298090108973
6910                      0.011578940053066878
6920                      0.014364368798085276
6930                      0.01712611529555315
6940                      0.01986370398258255
6950                      0.02257665258754374
6960                      0.025264471943941717
6970                      0.02792666580009353
6980                      0.030562730625579303
6990                      0.03317215541238162
7000                      0.03575442147154708
7010                      0.03830900222765088
7020                      0.040835363009686036
7030                      0.043332960841050254
7040                      0.045801244224850386
7050                      0.04823965293230309
7060                      0.05064761778769273
7070                      0.053024560455561344
7080                      0.05536989322882175
7090                      0.057683018818218385
7100                      0.059963330147606936
7110                      0.062210210149573696
7120                      0.06442303156867983
7130                      0.0666011567717976
7140                      0.0687439375600819
7150                      0.07085071499833905
7160                      0.07292081924572633
7170                      0.07495356939965168
7180                      0.07694827335217855
7190                      0.07890422766254458
7200                      0.08082071743677964
7210                      0.08269701622961427
7220                      0.08453238596003067
7230                      0.08632607684821421
7240                      0.08807732736620613
7250                      0.08978536421876214
7260                      0.09144940233786658
7270                      0.09306864490885179
7280                      0.0946422834139726
7290                      0.09616949771108685
7300                      0.09764945613334389
7310                      0.09908131562365768
7320                      0.10046422189737016
7330                      0.10179730963543164
7340                      0.1030797027177635
7350                      0.10431051448392199
7360                      0.10548884803423728
7370                      0.10661379656689161
7380                      0.10768444375428489
7390                      0.10869986415988876
7400                      0.10965912369346292
7410                      0.1105612801098193
7420                      0.111405383548817
7430                      0.11219047712234466
7440                      0.11291559754317115
7450                      0.11357977579843735
7460                      0.11418203786868115
7470                      0.11472140549911375
7480                      0.11519689701075124
7490                      0.11560752816042356
7500                      0.1159523130513048
7510                      0.11623026508855057
7520                      0.1164403979848857
7530                      0.11658172681164654
7540                      0.11665326909563947
7550                      0.11665404597265285
7560                      0.11658308337377235
7570                      0.1164394132685054
7580                      0.11622207495079119
7590                      0.11593011636636108
7600                      0.11556259548770813
7610                      0.11511858172857217
7620                      0.11459715740133698
7630                      0.11399741921195793
7640                      0.113318479797131
7650                      0.11255946928985741
7660                      0.1117195369258175
7670                      0.11079785268145702
7680                      0.10979360893547056
7690                      0.10870602216279458
7700                      0.10753433465450461
7710                      0.10627781624989355
7720                      0.1049357660997334
7730                      0.10350751443287014
7740                      0.10199242434438957
7750                      0.10038989358357261
7760                      0.09869935635347576
7770                      0.09692028510566694
7780                      0.09505219233536484
7790                      0.0930946323669256
7800                      0.0910472031269542
7810                      0.0889095479027071
7820                      0.08668135707818467
7830                      0.08436236984290559
7840                      0.08195237587327132
7850                      0.07945121697382351
7860                      0.07685878868239564
7870                      0.07417504182435805
7880                      0.0713999840198355
7890                      0.06853368113208093
7900                      0.0655762586532817
7910                      0.06252790302960545
7920                      0.05938886290058601
7930                      0.05615945027918713
7940                      0.052840041633107265
7950                      0.049431078888925145
7960                      0.045933070336081065
7970                      0.04234659144119514
7980                      0.0386722855516931
7990                      0.03491086450026549
8000                      0.03106310909422782
8010                      0.027129869489728075
8020                      0.023112065449258153
8030                      0.019010686475845053
8040                      0.014826791817927705
8050                      0.010561510356626952
8060                      0.006216040347234517
8070                      0.001791649038762614
8080                      -0.0027103278473394297
8090                      -0.007288486768649708
8100                      -0.011941357159504555
8110                      -0.016667402356913427
8120                      -0.021465020670456955
8130                      -0.026332546587811645
8140                      -0.031268252111202786
8150                      -0.0362703482376835
8160                      -0.041336986565620966
8170                      -0.04646626103100153
8180                      -0.0516562097746274
8190                      -0.05690481713043994
8200                      -0.062210015733810534
8210                      -0.06756968874497055
8220                      -0.07298167218610929
8230                      -0.07844375737569684
8240                      -0.08395369347070981
8250                      -0.08950919009684859
8260                      -0.09510792006602158
8270                      -0.10074752217417722
8280                      -0.10642560407126035
8290                      -0.11213974519514536
8300                      -0.1178874997633164
8310                      -0.12366639981312692
8320                      -0.129473958282065
8330                      -0.13530767212110983
8340                      -0.1411650254337855
8350                      -0.14704349262485
8360                      -0.1529405415629784
8370                      -0.158853636733391
8380                      -0.16478024238847253
8390                      -0.1707178256749478
8400                      -0.17666385973207704
8410                      -0.182615826757564
8420                      -0.18857122103057658
8430                      -0.1945275518828498
8440                      -0.2004823466082279
8450                      -0.20643315331384957
8460                      -0.21237754368884584
8470                      -0.21831311570545417
8480                      -0.2242374962265287
8490                      -0.23014834352778535
8500                      -0.23604334971890953
8510                      -0.24192024307106164
8520                      -0.2477767902321527
8530                      -0.25361079834069866
8540                      -0.2594201170205565
8550                      -0.2652026402651754
8560                      -0.27095630820116234
8570                      -0.2766791087368069
8580                      -0.2823690790848038
8590                      -0.2880243071629993
8600                      -0.29364293287826126
8610                      -0.2992231492806053
8620                      -0.30476320359911113
8630                      -0.31026139815373066
8640                      -0.3157160911501459
8650                      -0.3211256973488557
8660                      -0.32648868862625885
8670                      -0.33180359441271307
8680                      -0.3370690020211996
8690                      -0.34228355686802314
8700                      -0.3474459625855933
8710                      -0.3525549810302783
8720                      -0.3576094321935832
8730                      -0.36260819401782535
8740                      -0.3675502021168301
8750                      -0.37243444941037485
8760                      -0.37725998567896124
8770                      -0.3820259170330639
8780                      -0.3867314053102894
8790                      -0.3913756674062486
8800                      -0.39595797453191856
8810                      -0.40047765141707226
8820                      -0.40493407545013477
8830                      -0.40932667577263987
8840                      -0.41365493231971023
8850                      -0.41791837482001765
8860                      -0.42211658175539496
8870                      -0.42624917928718037
8880                      -0.43031584014628543
8890                      -0.4343162825035986
8900                      -0.4382502688096433
8910                      -0.4421176046209066
8920                      -0.4459181374044739
8930                      -0.4496517553346592
8940                      -0.4533183860773597
8950                      -0.45691799556982526
8960                      -0.46045058679492573
8970                      -0.46391619855667704
8980                      -0.46731490425757555
8990                      -0.4706468106810334
9000                      -0.47391205677583176
9010                      -0.47711081245774883
9020                      -0.48024327741467604
9030                      -0.4833096799282033
9040                      -0.48631027570749136
9050                      -0.48924534674171644
9060                      -0.4921152001658043
9070                      -0.49492016714875514
9080                      -0.497660601798739
9090                      -0.5003368800880137
9100                      -0.5029493988032033
9110                      -0.5054985745124109
9120                      -0.5079848425595395
9130                      -0.5104086560780775
9140                      -0.5127704850317399
9150                      -0.5150708152758694
9160                      -0.5173101476455824
9170                      -0.519488997067388
9180                      -0.5216078916938689
9190                      -0.523667372063582
9200                      -0.5256679902875057
9210                      -0.5276103092552241
9220                      -0.5294949018690054
9230                      -0.5313223502995799
9240                      -0.5330932452668397
9250                      -0.534808185342112
9260                      -0.5364677762752995
9270                      -0.5380726303429252
9280                      -0.5396233657209906
9290                      -0.5411206058745961
9300                      -0.5425649789758858
9310                      -0.5439571173374071
9320                      -0.5452976568678601
9330                      -0.5465872365487283
9340                      -0.5478264979293248
9350                      -0.5490160846419375
9360                      -0.5501566419341809
9370                      -0.5512488162223721
9380                      -0.5522932546595036
9390                      -0.5532906047223527
9400                      -0.5542415138158953
9410                      -0.5551466288909284
9420                      -0.5560065960824158
9430                      -0.5568220603599663
9440                      -0.557593665194178
9450                      -0.5583220522372905
9460                      -0.5590078610196973
9470                      -0.5596517286592353
9480                      -0.5602542895812825
9490                      -0.5608161752578719
9500                      -0.5613380139537114
9510                      -0.56182043048806
9520                      -0.5622640460065504
9530                      -0.5626694777653899
9540                      -0.5630373389271909
9550                      -0.5633682383678087
9560                      -0.5636627804913384
9570                      -0.563921565060189
9580                      -0.5641451870292015
9590                      -0.5643342363957989
9600                      -0.5644892980528207
9610                      -0.5646109516571973
9620                      -0.5646997715013191
9630                      -0.564756326398625
9640                      -0.5647811795716541
9650                      -0.5647748885541678
9660                      -0.5647380050958389
9670                      -0.5646710750780813
9680                      -0.5645746384351108
9690                      -0.5644492290836779
9700                      -0.564295374858392
9710                      -0.5641135974542071
9720                      -0.5639044123746487
9730                      -0.5636683288889458
9740                      -0.5634058499906102
9750                      -0.5631174723663228
9760                      -0.5628036863668876
9770                      -0.5624649759862445
9780                      -0.5621018188449174
9790                      -0.5617146861762902
9800                      -0.5613040428213342
9810                      -0.5608703472265192
9820                      -0.5604140514436826
9830                      -0.5599356011392064
9840                      -0.5594354356030287
9850                      -0.5589139877630022
9860                      -0.5583716842040103
9870                      -0.5578089451897783
9880                      -0.5572261846875398
9890                      -0.5566238103977701
9900                      -0.5560022237846708
9910                      -0.5553618201131267
9920                      -0.5547029884845541
9930                      -0.5540261118777765
9940                      -0.5533315671928452
9950                      -0.5526197252954669
9960                      -0.5518909510645695
9970                      -0.551145603443547
9980                      -0.5503840354904549
9990                      -0.5496065944329819
10000                     -0.5488136217231768
