# Supplementary material for: An efficient approach for broadband sound absorption using periodic multi-layer solid inclusions in acoustic coatings
Source: PLoS One. 2024 Nov 21;19(11):e0311745. doi: 10.1371/journal.pone.0311745 (PMC11581354; doi:10.1371/journal.pone.0311745)
Supplement: S1 File — (ZIP) [file pone.0311745.s001.zip › Fig 8/zr.txt]

% Model:              双层厚度6cmyh.mph
% Version:            COMSOL 6.1.0.252
% Date:               Sep 5 2024, 09:48
% Dimension:          1
% Nodes:              1000
% Expressions:        1
% Description:        全局
% freq (Hz)               阻
10                        2.7214153109495853E-4
20                        2.730207362157249E-4
30                        2.753104345724165E-4
40                        2.7973446552087734E-4
50                        2.8697976127431944E-4
60                        2.9774862191980474E-4
70                        3.127486547521412E-4
80                        3.326938486080443E-4
90                        3.5830566981230464E-4
100                       3.9031418354569064E-4
110                       4.2945918870089566E-4
120                       4.7649137137729253E-4
130                       5.321735023855083E-4
140                       5.972816315313798E-4
150                       6.72606354998405E-4
160                       7.58954077243136E-4
170                       8.571483568411051E-4
180                       9.680312326375925E-4
190                       0.0010924646520870476
200                       0.0012313319491287851
210                       0.001385539301859135
220                       0.0015560173534196248
230                       0.0017437228007032828
240                       0.0019496401032432346
250                       0.002174783270897991
260                       0.0024201976831465144
270                       0.0026869619991697065
280                       0.002976190216658101
290                       0.003289033733346926
300                       0.0036266835849989255
310                       0.0039903727234780655
320                       0.004381378470461588
330                       0.00480102507113052
340                       0.005250686360223068
350                       0.005731788558486437
360                       0.006245813263296128
370                       0.006794300625402515
380                       0.007378852493980171
390                       0.008001136062200648
400                       0.008662887443264261
410                       0.009365915528471647
420                       0.01011210614080193
430                       0.010903426343295908
440                       0.011741928967069987
450                       0.01262975757336208
460                       0.013569151455341315
470                       0.01456245116657519
480                       0.015612104310498897
490                       0.016720671609989596
500                       0.017890833424684456
510                       0.01912539664480988
520                       0.020427302068265856
530                       0.021799632173556932
540                       0.023245619441871212
550                       0.024768655152391197
560                       0.026372298739348092
570                       0.028060287918289465
580                       0.029836549374480756
590                       0.031705209979653204
600                       0.03367060904334863
610                       0.03573731136591237
620                       0.03791012078412147
630                       0.040194095423872034
640                       0.04259456290637283
650                       0.04511713787049451
660                       0.0477677395455452
670                       0.050552611456735265
680                       0.05347834203320197
690                       0.056551886731408665
700                       0.059780591962546134
710                       0.06317222063658973
720                       0.06673497952670122
730                       0.07047754867150403
740                       0.07440911298441082
750                       0.07853939632956
760                       0.08287869780500838
770                       0.08743793103500233
780                       0.09222866668325637
790                       0.0972631775060226
800                       0.10255448755321081
810                       0.1081164249211345
820                       0.11396367842577752
830                       0.12011185898073203
840                       0.12657756593751845
850                       0.13337845797139358
860                       0.14053333006328594
870                       0.14806219728061704
880                       0.15598638352891608
890                       0.16432861913768912
900                       0.1731131453828954
910                       0.18236582749680397
920                       0.19211427705719492
930                       0.2023879842798044
940                       0.21321845994383826
950                       0.22463939097137658
960                       0.23668680590175034
970                       0.24939925569552826
980                       0.26281800775867076
990                       0.2769872553325565
1000                      0.29195434467943987
1010                      0.3077700178228411
1020                      0.324488674298852
1030                      0.3421686542456324
1040                      0.3608725392309045
1050                      0.38066747674501183
1060                      0.40162552551288533
1070                      0.4238240237947226
1080                      0.44734598189382635
1090                      0.47228049431764957
1100                      0.49872317832401053
1110                      0.5267766281632051
1120                      0.5565508897030497
1130                      0.588163947914847
1140                      0.62174222397965
1150                      0.6574210701263067
1160                      0.6953452585985639
1170                      0.735669443110381
1180                      0.7785585862851728
1190                      0.8241883178930148
1200                      0.8727452072312715
1210                      0.9244269050243001
1220                      0.9794421196195675
1230                      1.0380103623129084
1240                      1.100361406035356
1250                      1.166734368635141
1260                      1.2373763265216808
1270                      1.3125403493803705
1280                      1.3924828120499866
1290                      1.4774598447469662
1300                      1.5677227329511294
1310                      1.663512099953623
1320                      1.765050653030579
1330                      1.872534304002145
1340                      1.9861214742042081
1350                      2.105920431829037
1360                      2.23197457551215
1370                      2.3642456702769645
1380                      2.50259520856822
1390                      2.6467642643648572
1400                      2.7963524819991927
1410                      2.9507971623450495
1420                      3.1093537944559055
1430                      3.271079747866416
1440                      3.4348232333159907
1450                      3.599219878389412
1460                      3.762699352815067
1470                      3.9235042948057344
1480                      4.079723222066889
1490                      4.229338162194512
1500                      4.370286379774793
1510                      4.50053393638173
1520                      4.618157107488829
1530                      4.721426105036648
1540                      4.808884556388304
1550                      4.8794178764492955
1560                      4.932304352957287
1570                      4.967244298447839
1580                      4.984364891781108
1590                      4.984200875984729
1600                      4.967653793564585
1610                      4.93593437739272
1620                      4.890493946878969
1630                      4.832950989329158
1640                      4.765018671819734
1650                      4.688437978983415
1660                      4.604919830409254
1670                      4.516098062567222
1680                      4.423493941984655
1690                      4.328491713180202
1700                      4.232324094435524
1710                      4.136066091459623
1720                      4.0406354347229
1730                      3.9467979217726996
1740                      3.8551761348078792
1750                      3.7662602433302403
1760                      3.6804198530582806
1770                      3.597916143937822
1780                      3.5189137552241334
1790                      3.443492096228927
1800                      3.3716559027521615
1810                      3.303345011462213
1820                      3.2384433901940795
1830                      3.176787539692226
1840                      3.11817439925632
1850                      3.0623688982815755
1860                      3.0091112855293516
1870                      2.9581243249826175
1880                      2.9091204051982347
1890                      2.861808555324603
1900                      2.8159012978037965
1910                      2.7711212214822587
1920                      2.7272071098934836
1930                      2.683919438276223
1940                      2.6410450426000582
1950                      2.598400789291415
1960                      2.555836104943499
1970                      2.5132342859677355
1980                      2.4705125789990405
1990                      2.4276210881283933
2000                      2.3845406356991887
2010                      2.3412797546690514
2020                      2.297871030553641
2030                      2.2543670259204975
2040                      2.2108360176428166
2050                      2.167357762574243
2060                      2.1240194700467216
2070                      2.0809121239443207
2080                      2.0381272524150944
2090                      1.9957542035141007
2100                      1.953877944723941
2110                      1.9125773792090546
2120                      1.8719241422657766
2130                      1.831981829786077
2140                      1.7928055989786058
2150                      1.7544420792649589
2160                      1.7169295312057058
2170                      1.680298194657092
2180                      1.6445707763229664
2190                      1.6097630278926103
2200                      1.5758843809040337
2210                      1.542938604734121
2220                      1.5109244649720912
2230                      1.4798363642874552
2240                      1.4496649519169966
2250                      1.4203976936383746
2260                      1.3920193967795262
2270                      1.364512687039984
2280                      1.3378584374180469
2290                      1.3120361496157649
2300                      1.2870242895132844
2310                      1.2628005810182659
2320                      1.2393422593722394
2330                      1.2166262892944775
2340                      1.1946295499445763
2350                      1.17332899115531
2360                      1.1527017637346157
2370                      1.1327253267092134
2380                      1.113377535006514
2390                      1.0946367095508234
2400                      1.0764816926053034
2410                      1.0588918898143096
2420                      1.0418473018039975
2430                      1.0253285459098067
2440                      1.0093168701632618
2450                      0.9937941607318742
2460                      0.978742943489724
2470                      0.9641463812232055
2480                      0.9499882667940819
2490                      0.9362530132901651
2500                      0.9229256416965589
2510                      0.9099917664011026
2520                      0.8974375793600884
2530                      0.8852498328468881
2540                      0.8734158216083449
2550                      0.8619233642649631
2560                      0.8507607845252133
2570                      0.839916892167703
2580                      0.829380964167578
2590                      0.8191427260160725
2600                      0.8091923333368573
2610                      0.7995203538696238
2620                      0.7901177501224774
2630                      0.7809758623176256
2640                      0.7720863921089338
2650                      0.7634413868889762
2660                      0.7550332246248371
2670                      0.7468545994127522
2680                      0.7388985075864938
2690                      0.731158234499089
2700                      0.7236273418431836
2710                      0.716299655536333
2720                      0.7091692541659278
2730                      0.7022304580128083
2740                      0.6954778184591169
2750                      0.6889061079699978
2760                      0.6825103105196354
2770                      0.6762856125221153
2780                      0.6702273940317323
2790                      0.664331220565153
2800                      0.6585928352670452
2810                      0.6530081514139301
2820                      0.6475732454769055
2830                      0.6422843504873532
2840                      0.6371378497490464
2850                      0.6321302711230031
2860                      0.6272582814804559
2870                      0.6225186817121808
2880                      0.617908401978528
2890                      0.6134244973840935
2900                      0.6090641439316874
2910                      0.6048246348392338
2920                      0.600703377130712
2930                      0.596697888503598
2940                      0.5928057944052474
2950                      0.5890248253553181
2960                      0.5853528144652749
2970                      0.5817876950718843
2980                      0.5783274985123356
2990                      0.5749703519273273
3000                      0.5717144762824431
3010                      0.5685581842263735
3020                      0.565499878114661
3030                      0.5625380479421852
3040                      0.5596712692799679
3050                      0.5568982011770843
3060                      0.554217584048656
3070                      0.5516282374980921
3080                      0.5491290580506705
3090                      0.5467190170084735
3100                      0.5443971581355109
3110                      0.5421625954243248
3120                      0.5400145108622787
3130                      0.5379521521516822
3140                      0.5359748306131641
3150                      0.5340819190212093
3160                      0.5322728495415191
3170                      0.5305471118110889
3180                      0.5289042511030101
3190                      0.5273438664757526
3200                      0.5258656092423057
3210                      0.5244691813765255
3220                      0.5231543341647298
3230                      0.5219208669322
3240                      0.5207686258415921
3250                      0.5196975028890828
3260                      0.5187074349940654
3270                      0.5177984031388349
3280                      0.5169704316715815
3290                      0.5162235876442386
3300                      0.515557980300814
3310                      0.5149737605540018
3320                      0.5144711206007996
3330                      0.5140502935433595
3340                      0.5137115531116209
3350                      0.5134552133481494
3360                      0.5132816283887447
3370                      0.5131911923100316
3380                      0.5131843388933902
3390                      0.5132615414040417
3400                      0.5134233126180993
3410                      0.5136702045148737
3420                      0.514002808224781
3430                      0.5144217538210055
3440                      0.514927710354476
3450                      0.5155213855559163
3460                      0.5162035257789034
3470                      0.5169749159322333
3480                      0.5178363792445044
3490                      0.5187887772074512
3500                      0.5198330093510055
3510                      0.5209700132261919
3520                      0.522200764087037
3530                      0.5235262748084022
3540                      0.5249475956641028
3550                      0.5264658141207639
3560                      0.5280820545897351
3570                      0.5297974781185016
3580                      0.5316132821926617
3590                      0.5335307001822651
3600                      0.5355510011121978
3610                      0.5376754890921734
3620                      0.539905502745571
3630                      0.5422424146595259
3640                      0.5446876304874638
3650                      0.5472425883293337
3660                      0.5499087575922397
3670                      0.5526876378656916
3680                      0.5555807578548484
3690                      0.5585896736957461
3700                      0.5617159675966396
3710                      0.5649612458087612
3720                      0.568327136660566
3730                      0.5718152883883277
3740                      0.5754273665331197
3750                      0.5791650509316222
3760                      0.583030033096232
3770                      0.5870240123080113
3780                      0.5911486921354085
3790                      0.5954057763546864
3800                      0.5997969643367655
3810                      0.6043239462207268
3820                      0.608988397817715
3830                      0.6137919746951253
3840                      0.6187363061047104
3850                      0.6238229884485162
3860                      0.6290535780697298
3870                      0.6344295837850173
3880                      0.639952458649271
3890                      0.6456235914950788
3900                      0.6514442977009263
3910                      0.6574158093880508
3920                      0.663539265351168
3930                      0.6698157000137579
3940                      0.6762460323694547
3950                      0.6828310535327712
3960                      0.6895714147920344
3970                      0.6964676140884747
3980                      0.7035199825203673
3990                      0.7107286702897467
4000                      0.7180936317996034
4010                      0.7256146107623644
4020                      0.7332911241408142
4030                      0.741122446474337
4040                      0.749107593014422
4050                      0.7572453032940767
4060                      0.7655340236309938
4070                      0.7739718899484772
4080                      0.7825567104243318
4090                      0.7912859475910077
4100                      0.8001567010300218
4110                      0.8091656899312136
4120                      0.818309235773273
4130                      0.8275832456042024
4140                      0.8369831958619927
4150                      0.8465041164738244
4160                      0.8561405761248153
4170                      0.8658866683932787
4180                      0.8757359991852383
4190                      0.8856816751233025
4200                      0.8957162941989114
4210                      0.9058319372446946
4220                      0.9160201624920229
4230                      0.9262720014429913
4240                      0.9365779575722448
4250                      0.9469280075281629
4260                      0.9573116055738712
4270                      0.967717690393802
4280                      0.9781346956678518
4290                      0.9885505640910937
4300                      0.9989527645984396
4310                      1.009328313767354
4320                      1.0196638005045398
4330                      1.0299454153115164
4340                      1.0401589826550732
4350                      1.050289998074662
4360                      1.0603236684588677
4370                      1.0702449566272842
4380                      1.0800386290484953
4390                      1.0896893075005478
4400                      1.0991815233034765
4410                      1.108499775231536
4420                      1.1176285892226636
4430                      1.1265525804855905
4440                      1.1352565176030762
4450                      1.1437253875012843
4460                      1.1519444614564769
4470                      1.1598993608917327
4480                      1.1675761234062518
4490                      1.174961267367811
4500                      1.1820418553841199
4510                      1.188805555422111
4520                      1.1952406994106781
4530                      1.201336338809706
4540                      1.2070822962861207
4550                      1.2124692134348312
4560                      1.2174885935426991
4570                      1.2221328400080858
4580                      1.226395288781811
4590                      1.2302702355914896
4600                      1.2337529573110557
4610                      1.2368397273458949
4620                      1.239527825004684
4630                      1.2418155388925718
4640                      1.2437021642131603
4650                      1.2451879943519084
4660                      1.2462743065559572
4670                      1.2469633423695312
4680                      1.2472582827210579
4690                      1.2471632181788261
4700                      1.2466831147976287
4710                      1.2458237757349049
4720                      1.2445917992643694
4730                      1.2429945335451977
4740                      1.2410400286023453
4750                      1.2387369860245137
4760                      1.2360947067918309
4770                      1.233123037761486
4780                      1.2298323172090595
4790                      1.226233319907468
4800                      1.2223372021334946
4810                      1.218155447023136
4820                      1.2136998106711436
4830                      1.2089822692327932
4840                      1.2040149674418945
4850                      1.198810168848278
4860                      1.1933802078201463
4870                      1.187737443862716
4880                      1.1818942180723935
4890                      1.1758628122701944
4900                      1.1696554104588333
4910                      1.1632840632234818
4920                      1.156760654717151
4930                      1.1500968724905847
4940                      1.1433041799863737
4950                      1.1363937919388134
4960                      1.1293766524233795
4970                      1.122263415559025
4980                      1.1150644288496285
4990                      1.1077897189342427
5000                      1.1004489798693915
5010                      1.0930515635593865
5020                      1.0856064724077403
5030                      1.0781223540877611
5040                      1.0706074979606257
5050                      1.0630698336831828
5060                      1.05551693095516
5070                      1.047956001206955
5080                      1.0403939003630427
5090                      1.0328371329780697
5100                      1.0252918574740706
5110                      1.0177638922841994
5120                      1.010258722948883
5130                      1.002781509942117
5140                      0.9953370971324622
5150                      0.9879300209058689
5160                      0.9805645193979131
5170                      0.973244542668611
5180                      0.9659737625670609
5190                      0.9587555832494359
5200                      0.9515931516133613
5210                      0.9444893678689465
5220                      0.9374468961318375
5230                      0.9304681750577661
5240                      0.9235554282883796
5250                      0.916710674900558
5260                      0.9099357395575721
5270                      0.9032322626733063
5280                      0.8966017101977983
5290                      0.8900453832977356
5300                      0.883564427637695
5310                      0.8771598425928288
5320                      0.8708324899925174
5330                      0.864583102597005
5340                      0.8584122924820007
5350                      0.8523205587703901
5360                      0.8463082952717473
5370                      0.8403757978832402
5380                      0.8345232713420698
5390                      0.828750836043145
5400                      0.8230585342652829
5410                      0.8174463362581489
5420                      0.8119141458315285
5430                      0.8064618059459187
5440                      0.801089103661568
5450                      0.7957957750409834
5460                      0.7905815097088142
5470                      0.7854459550736643
5480                      0.7803887203957173
5490                      0.7754093805391628
5500                      0.770507479425691
5510                      0.7656825334467017
5520                      0.7609340343689331
5530                      0.7562614523519222
5540                      0.7516642384429387
5550                      0.747141827137485
5560                      0.7426936385961468
5570                      0.7383190807745128
5580                      0.7340175513415954
5590                      0.7297884394728708
5600                      0.7256311275067111
5610                      0.7215449924095775
5620                      0.7175294072237701
5630                      0.7135837422945018
5640                      0.7097073664246776
5650                      0.7058996479807194
5660                      0.7021599557725806
5670                      0.6984876600727276
5680                      0.6948821332769147
5690                      0.6913427507486309
5700                      0.6878688914246416
5710                      0.6844599384355875
5720                      0.6811152796945724
5730                      0.6778343083612192
5740                      0.6746164233056574
5750                      0.6714610295672607
5760                      0.6683675386652763
5770                      0.6653353690122066
5780                      0.662363946225883
5790                      0.6594527033625773
5800                      0.656601081241654
5810                      0.6538085286470401
5820                      0.6510745025910754
5830                      0.6483984684692127
5840                      0.6457799002820951
5850                      0.6432182807618734
5860                      0.6407131015765497
5870                      0.6382638634140951
5880                      0.6358700761429462
5890                      0.6335312589137523
5900                      0.6312469402213208
5910                      0.629016658069942
5920                      0.626839959981353
5930                      0.6247164030620427
5940                      0.6226455540896316
5950                      0.6206269895222198
5960                      0.6186602955509417
5970                      0.6167450680938694
5980                      0.614880912841202
5990                      0.6130674452214917
6000                      0.6113042904067574
6010                      0.6095910832922115
6020                      0.6079274684529691
6030                      0.6063131001359968
6040                      0.6047476421622512
6050                      0.6032307679214834
6060                      0.6017621602625912
6070                      0.6003415114509928
6080                      0.5989685230747608
6090                      0.5976429059428296
6100                      0.5963643800157741
6110                      0.5951326742741928
6120                      0.5939475266152386
6130                      0.5928086837711165
6140                      0.591715901126481
6150                      0.5906689426357179
6160                      0.5896675806854184
6170                      0.5887115959449387
6180                      0.587800777233747
6190                      0.5869349213794832
6200                      0.58611383306749
6210                      0.5853373246936435
6220                      0.5846052161899294
6230                      0.5839173349130304
6240                      0.5832735154456021
6250                      0.5826735994535194
6260                      0.5821174355153453
6270                      0.5816048789736797
6280                      0.5811357917511888
6290                      0.5807100422023838
6300                      0.5803275049290401
6310                      0.5799880606269934
6320                      0.5796915959113372
6330                      0.5794380031405778
6340                      0.5792271802656634
6350                      0.5790590306239449
6360                      0.5789334628167276
6370                      0.5788503904940674
6380                      0.5788097322113847
6390                      0.5788114112490641
6400                      0.5788553554337401
6410                      0.5789414969989193
6420                      0.5790697723746033
6430                      0.5792401220458095
6440                      0.5794524903832918
6450                      0.5797068254663207
6460                      0.5800030789258301
6470                      0.5803412057794872
6480                      0.5807211642647089
6490                      0.581142915693968
6500                      0.5816064242765064
6510                      0.582111656981717
6520                      0.5826585833668647
6530                      0.5832471754565106
6540                      0.5838774075633452
6550                      0.5845492561685621
6560                      0.5852626997629636
6570                      0.5860177187272296
6580                      0.5868142951912899
6590                      0.5876524128976331
6600                      0.5885320570942508
6610                      0.5894532143923421
6620                      0.5904158726608643
6630                      0.5914200209174751
6640                      0.5924656492009226
6650                      0.5935527484937224
6660                      0.5946813105889691
6670                      0.5958513280199509
6680                      0.5970627939583658
6690                      0.5983157021134099
6700                      0.5996100466636372
6710                      0.6009458221658496
6720                      0.6023230234739351
6730                      0.6037416456644273
6740                      0.6052016839668959
6750                      0.6067031336819274
6760                      0.6082459901258642
6770                      0.6098302485432898
6780                      0.6114559040611707
6790                      0.6131229516089372
6800                      0.6148313858474901
6810                      0.6165812011195065
6820                      0.6183723913692182
6830                      0.6202049500753315
6840                      0.6220788701827965
6850                      0.6239941440272837
6860                      0.6259507632650619
6870                      0.6279487187831425
6880                      0.6299880006236601
6890                      0.6320685978868779
6900                      0.6341904986477033
6910                      0.6363536898440598
6920                      0.6385581571711365
6930                      0.6408038849761993
6940                      0.6430908561163823
6950                      0.6454190518457736
6960                      0.6477884516597603
6970                      0.6501990331489765
6980                      0.6526507718334416
6990                      0.6551436409883039
7000                      0.6576776114592904
7010                      0.6602526514572497
7020                      0.662868726346554
7030                      0.6655257984216706
7040                      0.6682238266573158
7050                      0.6709627664530405
7060                      0.673742569361629
7070                      0.6765631827946594
7080                      0.6794245497151667
7090                      0.6823266083113861
7100                      0.6852692916590828
7110                      0.6882525273505123
7120                      0.6912762371195327
7130                      0.6943403364430686
7140                      0.6974447341128859
7150                      0.7005893318082514
7160                      0.7037740236312129
7170                      0.7069986956234666
7180                      0.7102632252686351
7190                      0.713567480983706
7200                      0.7169113215641346
7210                      0.7202945956336202
7220                      0.7237171410619025
7230                      0.7271787843683686
7240                      0.730679340095727
7250                      0.7342186101863732
7260                      0.7377963833105027
7270                      0.7414124342116063
7280                      0.7450665229956016
7290                      0.7487583944399244
7300                      0.7524877772607214
7310                      0.7562543833802223
7320                      0.7600579071754981
7330                      0.7638980247050856
7340                      0.7677743929458043
7350                      0.7716866489965342
7360                      0.7756344092861739
7370                      0.7796172687670694
7380                      0.7836348001077084
7390                      0.7876865528776061
7400                      0.7917720527299872
7410                      0.7958908005811969
7420                      0.8000422717887414
7430                      0.804225915343245
7440                      0.8084411530520031
7450                      0.8126873787327715
7460                      0.8169639574151562
7470                      0.8212702245624202
7480                      0.8256054852933267
7490                      0.8299690136233854
7500                      0.8343600517272539
7510                      0.8387778092182022
7520                      0.8432214624570764
7530                      0.8476901538772144
7540                      0.8521829913345274
7550                      0.856699047512534
7560                      0.8612373593280718
7570                      0.865796927393572
7580                      0.8703767155178572
7590                      0.8749756502384183
7600                      0.8795926204080639
7610                      0.8842264768219401
7620                      0.8888760318998067
7630                      0.8935400594156793
7640                      0.8982172942938206
7650                      0.9029064324448147
7660                      0.9076061306805129
7670                      0.912315006688915
7680                      0.9170316390640874
7690                      0.921754567417001
7700                      0.9264822925601393
7710                      0.9312132767458993
7720                      0.935945944011862
7730                      0.9406786805724833
7740                      0.9454098353192454
7750                      0.950137720378408
7760                      0.9548606117733485
7770                      0.9595767501605923
7780                      0.9642843416550385
7790                      0.9689815587483246
7800                      0.9736665413108602
7810                      0.9783373976866758
7820                      0.9829922058852288
7830                      0.9876290148508531
7840                      0.9922458458409793
7850                      0.9968406938789846
7860                      1.0014115293175503
7870                      1.0059562994728795
7880                      1.0104729303601216
7890                      1.0149593285230223
7900                      1.0194133829324714
7910                      1.0238329669885748
7920                      1.0282159405903966
7930                      1.0325601523035464
7940                      1.0368634415858924
7950                      1.0411236411039544
7960                      1.0453385791098253
7970                      1.0495060818890787
7980                      1.0536239762742687
7990                      1.0576900922065449
8000                      1.0617022653647126
8010                      1.065658339828747
8020                      1.0695561707945884
8030                      1.073393627322617
8040                      1.077168595110697
8050                      1.0808789793098443
8060                      1.0845227073313832
8070                      1.0880977316823603
8080                      1.0916020327986131
8090                      1.0950336218815853
8100                      1.098390543707074
8110                      1.1016708794291465
8120                      1.1048727493549437
8130                      1.1079943156795629
8140                      1.1110337851906855
8150                      1.1139894119079474
8160                      1.1168594996716754
8170                      1.1196424046772193
8180                      1.122336537915288
8190                      1.1249403675494056
8200                      1.1274524212002894
8210                      1.1298712881371216
8220                      1.1321956213559687
8230                      1.1344241395778079
8240                      1.1365556291056242
8250                      1.1385889455782927
8260                      1.1405230155873445
8270                      1.142356838177819
8280                      1.1440894862115538
8290                      1.1457201075800538
8300                      1.1472479262898652
8310                      1.1486722433950038
8320                      1.1499924377915303
8330                      1.1512079668470223
8340                      1.1523183668903196
8350                      1.1533232535554176
8360                      1.1542223219507906
8370                      1.1550153467017559
8380                      1.1557021818266955
8390                      1.1562827604663557
8400                      1.1567570944644865
8410                      1.157125273810087
8420                      1.1573874659244832
8430                      1.1575439148154518
8440                      1.1575949400959518
8450                      1.1575409358692523
8460                      1.1573823694929928
8470                      1.1571197802096798
8480                      1.1567537776696428
8490                      1.1562850403423315
8500                      1.1557143138237833
8510                      1.1550424090393232
8520                      1.15427020036224
8530                      1.1533986236472236
8540                      1.1524286741774563
8550                      1.1513614045475065
8560                      1.1501979224875398
8570                      1.1489393886180912
8580                      1.147587014157497
8590                      1.1461420586062405
8600                      1.1446058273630915
8610                      1.1429796693443945
8620                      1.1412649745641938
8630                      1.1394631716968044
8640                      1.137575725654656
8650                      1.1356041351361654
8660                      1.1335499301997027
8670                      1.1314146698342447
8680                      1.1291999395594687
8690                      1.1269073490408565
8700                      1.1245385297265942
8710                      1.1220951325330026
8720                      1.1195788255515136
8730                      1.1169912918046268
8740                      1.1143342270507943
8750                      1.111609337626147
8760                      1.1088183383494112
8770                      1.1059629504826713
8780                      1.1030448997424993
8790                      1.1000659143790306
8800                      1.0970277233140346
8810                      1.093932054345216
8820                      1.0907806324180895
8830                      1.0875751779632028
8840                      1.084317405301323
8850                      1.0810090211175507
8860                      1.0776517230109728
8870                      1.0742471981004544
8880                      1.0707971217196188
8890                      1.0673031561580946
8900                      1.0637669494948485
8910                      1.0601901344786224
8920                      1.0565743274917596
8930                      1.052921127571015
8940                      1.049232115496534
8950                      1.045508852945991
8960                      1.0417528817089179
8970                      1.0379657229612735
8980                      1.0341488766009717
8990                      1.0303038206438715
9000                      1.026432010664484
9010                      1.0225348793084201
9020                      1.0186138358396342
9030                      1.014670265746126
9040                      1.0107055303939372
9050                      1.0067209667263173
9060                      1.0027178870056033
9070                      0.9986975786000758
9080                      0.99466130380927
9090                      0.9906102997279715
9100                      0.9865457781486552
9110                      0.9824689254949651
9120                      0.9783809027916688
9130                      0.9742828456628823
9140                      0.9701758643608248
9150                      0.9660610438236216
9160                      0.961939443751795
9170                      0.9578120987227566
9180                      0.9536800183095115
9190                      0.9495441872381148
9200                      0.9454055655526975
9210                      0.9412650888048694
9220                      0.9371236682551466
9230                      0.9329821910999239
9240                      0.9288415206965402
9250                      0.9247024968173299
9260                      0.9205659359070166
9270                      0.9164326313524732
9280                      0.9123033537675042
9290                      0.9081788512748911
9300                      0.9040598498145325
9310                      0.8999470534381729
9320                      0.8958411446311393
9330                      0.891742784620621
9340                      0.8876526137058626
9350                      0.8835712515809288
9360                      0.8794992976666304
9370                      0.8754373314437465
9380                      0.8713859127925042
9390                      0.867345582326984
9400                      0.8633168617421156
9410                      0.8593002541471825
9420                      0.8552962444124813
9430                      0.8513052995149221
9440                      0.8473278688757793
9450                      0.8433643847066042
9460                      0.8394152623490372
9470                      0.8354809006212224
9480                      0.8315616821488617
9490                      0.8276579737121089
9500                      0.8237701265773146
9510                      0.8198984768362964
9520                      0.8160433457360834
9530                      0.8122050400097687
9540                      0.8083838522074048
9550                      0.8045800610202682
9560                      0.8007939316026176
9570                      0.7970257158952035
9580                      0.7932756529376976
9590                      0.7895439691898332
9600                      0.7858308788324836
9610                      0.7821365840860353
9620                      0.7784612755043452
9630                      0.7748051322839177
9640                      0.7711683225535265
9650                      0.7675510036725158
9660                      0.7639533225171388
9670                      0.7603754157690499
9680                      0.7568174101930112
9690                      0.7532794229187885
9700                      0.7497615617132085
9710                      0.7462639252490564
9720                      0.7427866033698328
9730                      0.7393296773563461
9740                      0.7358932201778571
9750                      0.7324772967480081
9760                      0.7290819641734282
9770                      0.7257072719980133
9780                      0.7223532624445511
9790                      0.7190199706479367
9800                      0.7157074248886099
9810                      0.7124156468217955
9820                      0.7091446516948239
9830                      0.7058944485719857
9840                      0.7026650405460458
9850                      0.6994564249460199
9860                      0.6962685935469803
9870                      0.6931015327686165
9880                      0.6899552238724205
9890                      0.686829643155462
9900                      0.6837247621351847
9910                      0.6806405477390984
9920                      0.6775769624795233
9930                      0.6745339646304664
9940                      0.6715115084001722
9950                      0.6685095440958981
9960                      0.6655280182877913
9970                      0.6625668739684579
9980                      0.6596260507059706
9990                      0.6567054847950577
10000                     0.6538051094045985
