# Supplementary material for: An efficient approach for broadband sound absorption using periodic multi-layer solid inclusions in acoustic coatings
Source: PLoS One. 2024 Nov 21;19(11):e0311745. doi: 10.1371/journal.pone.0311745 (PMC11581354; doi:10.1371/journal.pone.0311745)
Supplement: S1 File — (ZIP) [file pone.0311745.s001.zip › Fig 9/a1.txt]

% Model:              双层厚度6cmyh.mph
% Version:            COMSOL 6.1.0.252
% Date:               Jul 26 2024, 10:20
% Dimension:          1
% Nodes:              1000
% Expressions:        1
% Description:        全局
% freq (Hz)               Absorption coefficient
10                        0.001087825647684726
20                        0.0010909121926270249
30                        0.0010993415162360298
40                        0.0011159752656408894
50                        0.0011435163645671098
60                        0.0011846953365197699
70                        0.0012422267186757985
80                        0.0013188056830134576
90                        0.0014171046255908593
100                       0.0015397697866275095
110                       0.0016894178176533048
120                       0.001868632317940433
130                       0.0020799604689035744
140                       0.0023259095388361573
150                       0.0026089435730269894
160                       0.002931479988936392
170                       0.0032958863422010154
180                       0.003704476962342995
190                       0.0041595098420301735
200                       0.0046631836075300415
210                       0.005217634303735674
220                       0.005824932662850113
230                       0.006487081135993611
240                       0.007206011253611977
250                       0.00798358108672037
260                       0.008821572735291827
270                       0.009721689968332892
280                       0.010685556204433344
290                       0.011714712367012159
300                       0.012810615153826643
310                       0.013974635217720577
320                       0.015208055776634422
330                       0.01651207128730836
340                       0.017887786260789573
350                       0.01933621422370624
360                       0.020858277045798346
370                       0.022454804482487822
380                       0.02412653333890824
390                       0.025874107803255386
400                       0.027698079120565877
410                       0.02959890575744928
420                       0.03157695392523063
430                       0.03363249807158297
440                       0.035765721484566027
450                       0.0379767174865181
460                       0.04026549017897341
470                       0.04263195592042435
480                       0.04507594478227939
490                       0.04759720199052864
500                       0.050195389684485
510                       0.05287008880026556
520                       0.0556208011372874
530                       0.05844695146113332
540                       0.06134788976848171
550                       0.06432289367174371
560                       0.06737117073671473
570                       0.07049186126284701
580                       0.07368404101642234
590                       0.07694672360730137
600                       0.08027886356252978
610                       0.08367935930496118
620                       0.0871470555629783
630                       0.09068074715805197
640                       0.09427918098078025
650                       0.0979410600512931
660                       0.10166504567886081
670                       0.10544976111049242
680                       0.10929379430366215
690                       0.1131957009593696
700                       0.11715400762796513
710                       0.12116721468995273
720                       0.12523379936190548
730                       0.12935221855684853
740                       0.1335209118645403
750                       0.13773830445169066
760                       0.1420028097665822
770                       0.1463128322025491
780                       0.15066677023881425
790                       0.15506301853664306
800                       0.15949997076428135
810                       0.1639760222387494
820                       0.1684895720140186
830                       0.173039025506469
840                       0.17762279684394222
850                       0.1822393108234407
860                       0.18688700498136146
870                       0.1915643322451014
880                       0.19626976216815017
890                       0.20100178326926088
900                       0.2057589047823689
910                       0.2105396583582536
920                       0.2153425997594276
930                       0.22016631057058333
940                       0.22500939934499764
950                       0.229870503668417
960                       0.2347482910335622
970                       0.23964146042672618
980                       0.24454874355885414
990                       0.2494689058191032
1000                      0.2544007479791731
1010                      0.2593431067830666
1020                      0.264294855977834
1030                      0.2692549077442715
1040                      0.2742222132156571
1050                      0.27919576363893805
1060                      0.28417459109123844
1070                      0.28915776929951464
1080                      0.2941444146866917
1090                      0.2991336866509121
1100                      0.30412478899548323
1110                      0.30911696993243265
1120                      0.3141095232642892
1130                      0.3191017888189235
1140                      0.3240931532979765
1150                      0.3290830507838497
1160                      0.33407096356605426
1170                      0.33905642248469847
1180                      0.3440390080052641
1190                      0.34901835045213503
1200                      0.3539941309793885
1210                      0.3589660818271778
1220                      0.363933987444386
1230                      0.36889768457817684
1240                      0.373857063297676
1250                      0.3788120674853813
1260                      0.38376269520338313
1270                      0.38870899953066285
1280                      0.3936510889606666
1290                      0.398589127748185
1300                      0.40352333635751714
1310                      0.4084539918122816
1320                      0.41338142787174337
1330                      0.4183060350881028
1340                      0.42322826054324814
1350                      0.42814860750842887
1360                      0.4330676350586211
1370                      0.43798595700238885
1380                      0.44290424056159583
1390                      0.4478232046412657
1400                      0.45274361753759096
1410                      0.45766629391564284
1420                      0.4625920913652567
1430                      0.46752190553855777
1440                      0.47245666450765567
1450                      0.4773973223261486
1460                      0.4823448502042389
1470                      0.4873002271061315
1480                      0.4922644276793472
1490                      0.4972384085620747
1500                      0.502223092015969
1510                      0.5072193465982769
1520                      0.5122279656204314
1530                      0.517249640401322
1540                      0.5222849321472902
1550                      0.5273342370221576
1560                      0.5323977484276587
1570                      0.5374754140216033
1580                      0.5425668865834488
1590                      0.5476714711856465
1600                      0.552788065388301
1610                      0.5579150950197318
1620                      0.5630504448603373
1630                      0.5681913851826506
1640                      0.5733344949955539
1650                      0.5784755835497051
1660                      0.583609612282005
1670                      0.5887306212477718
1680                      0.5938316594713421
1690                      0.5989047288118899
1700                      0.603940741010732
1710                      0.6089294974540238
1720                      0.6138596947854177
1730                      0.6187189637817688
1740                      0.6234939473945444
1750                      0.6281704227169564
1760                      0.6327334724382132
1770                      0.6371677062737826
1780                      0.6414575341086222
1790                      0.6455874852686279
1800                      0.649542569816878
1810                      0.6533086682363924
1820                      0.6568729370138296
1830                      0.6602242108986736
1840                      0.6633533821188478
1850                      0.6662537369928575
1860                      0.6689212266885943
1870                      0.6713546582054855
1880                      0.6735557886135647
1890                      0.6755293182453023
1900                      0.6772827790960301
1910                      0.6788263260045257
1920                      0.6801724414561576
1930                      0.6813355717159759
1940                      0.6823317144211642
1950                      0.6831779806380882
1960                      0.6838921526543994
1970                      0.6844922581299037
1980                      0.6849961775392235
1990                      0.6854212977472263
2000                      0.6857842203744684
2010                      0.6861005292271536
2020                      0.6863846173859443
2030                      0.6866495711860557
2040                      0.6869071061881111
2050                      0.6871675484804791
2060                      0.6874398539122077
2070                      0.6877316576657722
2080                      0.6880493467335262
2090                      0.6883981485545332
2100                      0.6887822299458144
2110                      0.6892048011737106
2120                      0.6896682211904239
2130                      0.6901741008387552
2140                      0.6907234016253265
2150                      0.6913165284476528
2160                      0.6919534151700308
2170                      0.6926336025597499
2180                      0.6933563082388181
2190                      0.6941204889626469
2200                      0.6949248952795472
2210                      0.6957681191568899
2220                      0.6966486351467691
2230                      0.6975648354480722
2240                      0.6985150597647286
2250                      0.699497620219905
2260                      0.70051082217689
2270                      0.7015529812792763
2280                      0.70262243730626
2290                      0.7037175652551992
2300                      0.7048367840868481
2310                      0.7059785633978092
2320                      0.7071414284561828
2330                      0.708323963781109
2340                      0.7095248155467848
2350                      0.7107426930188219
2360                      0.7119763691901381
2370                      0.7132246807622943
2380                      0.7144865276137703
2390                      0.7157608718630761
2400                      0.7170467365882834
2410                      0.7183432043082969
2420                      0.7196494152638082
2430                      0.7209645655623526
2440                      0.7222879052034668
2450                      0.7236187360435802
2460                      0.7249564096979872
2470                      0.7263003254232344
2480                      0.7276499279748734
2490                      0.7290047054956602
2500                      0.7303641873795514
2510                      0.7317279422002586
2520                      0.7330955756566679
2530                      0.7344667285695604
2540                      0.7358410749646433
2550                      0.7372183201795409
2560                      0.7385981990697478
2570                      0.7399804742992682
2580                      0.741364934685068
2590                      0.7427513936841366
2600                      0.7441396879042377
2610                      0.7455296757442958
2620                      0.746921236106237
2630                      0.7483142671943249
2640                      0.749708685361723
2650                      0.7511044240800558
2660                      0.7525014329237324
2670                      0.7538996766384494
2680                      0.7552991342468666
2690                      0.756699798213886
2700                      0.7581016736491936
2710                      0.759504777529434
2720                      0.7609091379654923
2730                      0.7623147935333
2740                      0.7637217925433073
2750                      0.7651301924445838
2760                      0.7665400591770308
2770                      0.76795146662847
2780                      0.7693644960190935
2790                      0.7707792354156507
2800                      0.7721957792367367
2810                      0.7736142277696503
2820                      0.7750346867853903
2830                      0.7764572671349873
2840                      0.7778820843634637
2850                      0.7793092584657164
2860                      0.7807389135193515
2870                      0.7821711774815304
2880                      0.7836061819445237
2890                      0.7850440619187856
2900                      0.7864849556434861
2910                      0.7879290044216289
2920                      0.7893763524347127
2930                      0.7908271466026455
2940                      0.7922815363836353
2950                      0.7937396736042961
2960                      0.7952017122903858
2970                      0.796667808450348
2980                      0.7981381198294636
2990                      0.7996128056559428
3000                      0.8010920263979243
3010                      0.8025759434064706
3020                      0.8040647186307043
3030                      0.8055585142028496
3040                      0.8070574920783393
3050                      0.8085618136008637
3060                      0.8100716390907504
3070                      0.8115871273784454
3080                      0.8131084352776963
3090                      0.8146357171850083
3100                      0.8161691245282912
3110                      0.8177088052930591
3120                      0.8192549035152185
3130                      0.8208075587482451
3140                      0.822366905640084
3150                      0.8239330733776715
3160                      0.8255061852171152
3170                      0.8270863580258715
3180                      0.8286737018512303
3190                      0.8302683193754665
3200                      0.8318703055618564
3210                      0.8334797471724764
3220                      0.8350967223663868
3230                      0.8367213003058084
3240                      0.838353540699534
3250                      0.8399934934437178
3260                      0.8416411982413972
3270                      0.8432966841965518
3280                      0.8449599694483951
3290                      0.8466310607819738
3300                      0.8483099532992384
3310                      0.8499966300172141
3320                      0.8516910615278585
3330                      0.8533932056375748
3340                      0.8551030070308169
3350                      0.8568203968888009
3360                      0.8585452925570588
3370                      0.8602775972459163
3380                      0.8620171996560578
3390                      0.8637639736017777
3400                      0.8655177778282954
3410                      0.8672784555657703
3420                      0.8690458342825317
3430                      0.8708197253281612
3440                      0.8725999237643156
3450                      0.8743862079631669
3460                      0.8761783393910082
3470                      0.8779760624034354
3480                      0.8797791039427157
3490                      0.8815871733771754
3500                      0.8833999622477722
3510                      0.8852171441928087
3520                      0.8870383746889587
3530                      0.8888632909935283
3540                      0.8906915120266873
3550                      0.8925226383229807
3560                      0.8943562519719375
3570                      0.8961919166301799
3580                      0.8980291775831231
3590                      0.899867561744381
3600                      0.9017065778482791
3610                      0.9035457165752789
3620                      0.9053844507067388
3630                      0.907222235438059
3640                      0.9090585085705088
3650                      0.9108926909581393
3660                      0.9127241867864317
3670                      0.9145523840057804
3680                      0.9163766548836114
3690                      0.9181963564046604
3700                      0.9200108309510441
3710                      0.9218194068257572
3720                      0.9236213989294287
3730                      0.9254161095262272
3740                      0.9272028289603189
3750                      0.9289808363459954
3760                      0.9307494006391613
3770                      0.9325077812856088
3780                      0.9342552292724011
3790                      0.9359909880876474
3800                      0.937714294666975
3810                      0.9394243804506923
3820                      0.9411204725135466
3830                      0.9428017946010321
3840                      0.9444675682911441
3850                      0.9461170141735875
3860                      0.9477493530187544
3870                      0.9493638070194896
3880                      0.9509596009846025
3890                      0.9525359636334004
3900                      0.9540921288512181
3910                      0.9556273369154445
3920                      0.9571408358438895
3930                      0.9586318826120337
3940                      0.9600997445171913
3950                      0.9615437003296028
3960                      0.9629630416970647
3970                      0.9643570742893882
3980                      0.9657251190674747
3990                      0.96706651351875
4000                      0.9683806127917084
4010                      0.9696667909245191
4020                      0.9709244418775049
4030                      0.9721529807092328
4040                      0.9733518445471595
4050                      0.9745204936680959
4060                      0.9756584123902633
4070                      0.9767651100088294
4080                      0.9778401216779774
4090                      0.9788830091649403
4100                      0.9798933616309947
4110                      0.9808707963184682
4120                      0.9818149591596054
4130                      0.9827255253554483
4140                      0.9836021998961487
4150                      0.9844447179658453
4160                      0.9852528453282844
4170                      0.986026378635851
4180                      0.9867651456728674
4190                      0.9874690055013303
4200                      0.988137848596159
4210                      0.9887715968349889
4220                      0.989370203506341
4230                      0.9899336531773106
4240                      0.9904619615319298
4250                      0.9909551751238376
4260                      0.9914133710946524
4270                      0.9918366567800624
4280                      0.9922251692864212
4290                      0.9925790750059474
4300                      0.9928985690510871
4310                      0.9931838746534052
4320                      0.9934352424875518
4330                      0.9936529499648402
4340                      0.9938373004516622
4350                      0.9939886224654442
4360                      0.9941072688074047
4370                      0.994193615669127
4380                      0.9942480616919336
4390                      0.9942710270027821
4400                      0.9942629522141946
4410                      0.9942242974051411
4420                      0.9941555410763949
4430                      0.9940571790933692
4440                      0.9939297236151877
4450                      0.9937737020167358
4460                      0.9935896558049514
4470                      0.9933781395437122
4480                      0.9931397197721366
4490                      0.9928749739421668
4500                      0.9925844893600131
4510                      0.9922688621517308
4520                      0.9919286962481935
4530                      0.9915646023836504
4540                      0.9911771971320026
4550                      0.9907671019575667
4560                      0.9903349423261618
4570                      0.989881346794805
4580                      0.9894069461954509
4590                      0.9889123728120786
4600                      0.988398259613648
4610                      0.9878652395143797
4620                      0.9873139446763438
4630                      0.9867450058437494
4640                      0.9861590517217317
4650                      0.9855567083686749
4660                      0.984938598666522
4670                      0.9843053417690735
4680                      0.9836575526240421
4690                      0.982995841525914
4700                      0.9823208136549701
4710                      0.981633068697804
4720                      0.98093320046199
4730                      0.9802217965272473
4740                      0.9794994379152077
4750                      0.9787666987779214
4760                      0.9780241461288869
4770                      0.977272339563428
4780                      0.9765118309997525
4790                      0.9757431644718852
4800                      0.974966875892846
4810                      0.9741834928601
4820                      0.9733935344884668
4830                      0.9725975112072952
4840                      0.9717959246072602
4850                      0.970989267332554
4860                      0.9701780228889731
4870                      0.9693626655799598
4880                      0.9685436603497345
4890                      0.967721462743454
4900                      0.9668965187612937
4910                      0.9660692648402407
4920                      0.9652401277736736
4930                      0.9644095246844717
4940                      0.9635778629614716
4950                      0.9627455402609739
4960                      0.9619129445036922
4970                      0.9610804538665905
4980                      0.9602484368088413
4990                      0.9594172520959444
5000                      0.9585872488480534
5010                      0.9577587665884314
5020                      0.9569321353034121
5030                      0.9561076755414089
5040                      0.9552856984604023
5050                      0.9544665059750201
5060                      0.9536503908154743
5070                      0.952837636687799
5080                      0.9520285183722504
5090                      0.9512233018748081
5100                      0.9504222445745059
5110                      0.9496255953603446
5120                      0.9488335948069354
5130                      0.948046475334221
5140                      0.947264461389295
5150                      0.9464877696358405
5160                      0.9457166090939956
5170                      0.9449511814013879
5180                      0.9441916809474392
5190                      0.9434382951064882
5200                      0.9426912044356774
5210                      0.9419505828687135
5220                      0.9412165979240771
5230                      0.9404894109340823
5240                      0.9397691772273653
5250                      0.9390560463674302
5260                      0.9383501623266458
5270                      0.9376516637293411
5280                      0.9369606840351138
5290                      0.9362773517613515
5300                      0.9356017906632413
5310                      0.9349341199560015
5320                      0.9342744544962619
5330                      0.9336229049563425
5340                      0.9329795780538437
5350                      0.932344576681108
5360                      0.9317180000929516
5370                      0.9310999441038081
5380                      0.9304905011924691
5390                      0.9298897606991721
5400                      0.9292978089444156
5410                      0.9287147293820245
5420                      0.928140602691766
5430                      0.9275755069553119
5440                      0.9270195177172983
5450                      0.9264727081090764
5460                      0.9259351489477544
5470                      0.9254069088076539
5480                      0.9248880541116125
5490                      0.9243786492020845
5500                      0.9238787563795798
5510                      0.9233884360033537
5520                      0.9229077464814596
5530                      0.9224367443717959
5540                      0.9219754843678017
5550                      0.9215240193605391
5560                      0.9210824004445066
5570                      0.9206506769465416
5580                      0.9202288964338277
5590                      0.9198171047263765
5600                      0.9194153459085792
5610                      0.9190236623188193
5620                      0.9186420945715812
5630                      0.9182706815439508
5640                      0.9179094603713046
5650                      0.9175584664597076
5660                      0.9172177334519379
5670                      0.9168872932708495
5680                      0.9165671760659395
5690                      0.9162574102483434
5700                      0.9159580224683433
5710                      0.9156690376181673
5720                      0.9153904788461068
5730                      0.9151223675453622
5740                      0.9148647233604749
5750                      0.9146175642100036
5760                      0.914380906270367
5770                      0.9141547640124079
5780                      0.9139391502145261
5790                      0.9137340759594315
5800                      0.9135395506765329
5810                      0.913355582150269
5820                      0.9131821765603818
5830                      0.9130193384926225
5840                      0.9128670709829362
5850                      0.9127253755325747
5860                      0.9125942521623587
5870                      0.912473699426117
5880                      0.9123637144615361
5890                      0.9122642930228005
5900                      0.9121754295042781
5910                      0.9120971170092772
5920                      0.9120293473612117
5930                      0.9119721111429854
5940                      0.9119253977469686
5950                      0.9118891953981083
5960                      0.9118634911967043
5970                      0.9118482711409004
5980                      0.9118435201712776
5990                      0.911849222185571
6000                      0.9118653600708662
6010                      0.9118919157261738
6020                      0.911928870076443
6030                      0.9119762031020511
6040                      0.9120338938307047
6050                      0.9121019203662245
6060                      0.9121802598787385
6070                      0.9122688886149695
6080                      0.9123677818913418
6090                      0.9124769140818412
6100                      0.9125962586147804
6110                      0.9127257879486638
6120                      0.9128654735491138
6130                      0.9130152858832219
6140                      0.9131751943612925
6150                      0.9133451673228163
6160                      0.913525171998182
6170                      0.9137151744596382
6180                      0.9139151395803042
6190                      0.9141250309886333
6200                      0.9143448110115528
6210                      0.9145744406263515
6220                      0.9148138793903512
6230                      0.9150630854029973
6240                      0.9153220152247771
6250                      0.9155906238228235
6260                      0.9158688645012864
6270                      0.916156688841608
6280                      0.9164540466278539
6290                      0.916760885786488
6300                      0.9170771523120661
6310                      0.9174027902060697
6320                      0.9177377414081513
6330                      0.9180819457275472
6340                      0.9184353407870636
6350                      0.9187978619452305
6360                      0.9191694422571569
6370                      0.9195500123949951
6380                      0.919939500606834
6390                      0.9203378326582367
6400                      0.9207449317792679
6410                      0.9211607186315223
6420                      0.9215851112483282
6430                      0.9220180250081726
6440                      0.9224593725991158
6450                      0.9229090639848156
6460                      0.9233670063823121
6470                      0.9238331042402743
6480                      0.9243072592217068
6490                      0.9247893701983781
6500                      0.9252793332363063
6510                      0.9257770416015119
6520                      0.9262823857566225
6530                      0.9267952533802352
6540                      0.9273155293684254
6550                      0.9278430958620527
6560                      0.9283778322629986
6570                      0.9289196152676251
6580                      0.9294683188981272
6590                      0.9300238145347671
6600                      0.9305859709641621
6610                      0.9311546544167618
6620                      0.9317297286200698
6630                      0.9323110548522093
6640                      0.9328984919913713
6650                      0.9334918965842974
6660                      0.9340911228976181
6670                      0.9346960229899677
6680                      0.9353064467773547
6690                      0.9359222420966602
6700                      0.9365432547837481
6710                      0.9371693287412278
6720                      0.9378003060117917
6730                      0.9384360268542287
6740                      0.9390763298183932
6750                      0.9397210518183772
6760                      0.9403700282129863
6770                      0.9410230928742401
6780                      0.9416800782716429
6790                      0.9423408155406647
6800                      0.9430051345572957
6810                      0.9436728640169738
6820                      0.944343831501765
6830                      0.9450178635535073
6840                      0.9456947857440197
6850                      0.9463744227433493
6860                      0.9470565983882901
6870                      0.9477411357449598
6880                      0.9484278571751981
6890                      0.9491165843963258
6900                      0.9498071385446163
6910                      0.9504993402302924
6920                      0.9511930095947342
6930                      0.9518879663686044
6940                      0.9525840299192333
6950                      0.9532810193068337
6960                      0.9539787533310122
6970                      0.9546770505800556
6980                      0.9553757294754792
6990                      0.9560746083185423
7000                      0.956773505332712
7010                      0.9574722387044072
7020                      0.9581706266248778
7030                      0.9588684873294591
7040                      0.959565639135021
7050                      0.9602619004775104
7060                      0.960957089949347
7070                      0.9616510263340442
7080                      0.9623435286414608
7090                      0.9630344161422028
7100                      0.963723508403316
7110                      0.9644106253198422
7120                      0.9650955871500756
7130                      0.9657782145495947
7140                      0.9664583286028883
7150                      0.9671357508601081
7160                      0.9678103033699559
7170                      0.9684818087133125
7180                      0.9691500900387561
7190                      0.9698149711005939
7200                      0.9704762762917637
7210                      0.9711338306829881
7220                      0.9717874600600591
7230                      0.9724369909630888
7240                      0.9730822507247884
7250                      0.9737230675138652
7260                      0.9743592703736963
7270                      0.974990689269009
7280                      0.9756171551261991
7290                      0.976238499881727
7300                      0.9768545565268392
7310                      0.9774651591562961
7320                      0.9780701430174186
7330                      0.9786693445588146
7340                      0.9792626014839554
7350                      0.9798497528022015
7360                      0.9804306388831897
7370                      0.9810051015111944
7380                      0.9815729839414244
7390                      0.9821341309567777
7400                      0.9826883889257153
7410                      0.9832356058606844
7420                      0.9837756314770344
7430                      0.984308317254173
7440                      0.984833516495453
7450                      0.9853510843892177
7460                      0.9858608780700601
7470                      0.9863627566811614
7480                      0.986856581435478
7490                      0.9873422156773639
7500                      0.9878195249441957
7510                      0.9882883770275538
7520                      0.9887486420344648
7530                      0.9892001924471324
7540                      0.9896429031820937
7550                      0.9900766516498803
7560                      0.9905013178116377
7570                      0.9909167842359458
7580                      0.9913229361542016
7590                      0.9917196615140238
7600                      0.9921068510317593
7610                      0.9924843982427326
7620                      0.9928521995501585
7630                      0.9932101542716775
7640                      0.9935581646844911
7650                      0.9938961360674199
7660                      0.9942239767416168
7670                      0.9945415981085982
7680                      0.9948489146855385
7690                      0.9951458441384945
7700                      0.995432307313023
7710                      0.9957082282617296
7720                      0.9959735342698376
7730                      0.9962281558772971
7740                      0.9964720268987538
7750                      0.9967050844402283
7760                      0.9969272689133858
7770                      0.9971385240468053
7780                      0.9973387968943773
7790                      0.9975280378410855
7800                      0.9977062006058736
7810                      0.9978732422417422
7820                      0.9980291231332435
7830                      0.9981738069911312
7840                      0.9983072608444666
7850                      0.9984294550301109
7860                      0.9985403631796498
7870                      0.9986399622039066
7880                      0.9987282322749867
7890                      0.9988051568060099
7900                      0.9988707224286661
7910                      0.9989249189683399
7920                      0.9989677394176394
7930                      0.9989991799072554
7940                      0.9990192396754605
7950                      0.9990279210354509
7960                      0.9990252293411086
7970                      0.9990111729509755
7980                      0.9989857631907396
7990                      0.9989490143143201
8000                      0.9989009434632674
8010                      0.9988415706252902
8020                      0.9987709185911732
8030                      0.9986890129108147
8040                      0.998595881848299
8050                      0.9984915563353651
8060                      0.9983760699249604
8070                      0.9982494587433469
8080                      0.9981117614416013
8090                      0.9979630191462243
8100                      0.997803275409777
8110                      0.9976325761604562
8120                      0.9974509696512295
8130                      0.9972585064088608
8140                      0.9970552391820495
8150                      0.9968412228899522
8160                      0.996616514570055
8170                      0.996381173325513
8180                      0.9961352602731194
8190                      0.9958788384904859
8200                      0.9956119729633504
8210                      0.9953347305327787
8220                      0.9950471798428661
8230                      0.9947493912872457
8240                      0.9944414369570185
8250                      0.9941233905875675
8260                      0.9937953275067265
8270                      0.9934573245817894
8280                      0.9931094601671648
8290                      0.992751814052649
8300                      0.9923844674112837
8310                      0.992007502747729
8320                      0.991621003846387
8330                      0.9912250557206663
8340                      0.9908197445616465
8350                      0.9904051576871187
8360                      0.9899813834917348
8370                      0.9895485113964847
8380                      0.989106631798893
8390                      0.9886558360236971
8400                      0.9881962162738642
8410                      0.9877278655817086
8420                      0.9872508777607873
8430                      0.9867653473579883
8440                      0.9862713696064151
8450                      0.9857690403781026
8460                      0.9852584561378926
8470                      0.9847397138974612
8480                      0.9842129111701869
8490                      0.9836781459260602
8500                      0.9831355165478647
8510                      0.9825851217874897
8520                      0.9820270607231577
8530                      0.9814614327167729
8540                      0.9808883373729614
8550                      0.9803078744979944
8560                      0.9797201440595914
8570                      0.9791252461475807
8580                      0.9785232809357605
8590                      0.9779143486436224
8600                      0.9772985494997954
8610                      0.9766759837058107
8620                      0.9760467514008121
8630                      0.9754109526277962
8640                      0.9747686872991932
8650                      0.974120055165469
8660                      0.9734651557825629
8670                      0.9728040884819048
8680                      0.9721369523405121
8690                      0.9714638461521188
8700                      0.9707848683995588
8710                      0.9701001172279899
8720                      0.9694096904190471
8730                      0.9687136853658043
8740                      0.9680121990490241
8750                      0.9673053280145283
8760                      0.966593168350635
8770                      0.9658758156675978
8780                      0.9651533650777473
8790                      0.9644259111757072
8800                      0.9636935480209644
8810                      0.9629563691200194
8820                      0.9622144674105892
8830                      0.9614679352455416
8840                      0.9607168643787019
8850                      0.9599613459509121
8860                      0.9592014704771615
8870                      0.9584373278340875
8880                      0.957669007249274
8890                      0.9568965972898089
8900                      0.9561201858530829
8910                      0.955339860156956
8920                      0.9545557067317727
8930                      0.9537678114120856
8940                      0.952976259329487
8950                      0.9521811349058364
8960                      0.9513825218473496
8970                      0.9505805031388438
8980                      0.9497751610385988
8990                      0.9489665770736138
9000                      0.9481548320359828
9010                      0.9473400059785303
9020                      0.9465221782117991
9030                      0.945701427300943
9040                      0.9448778310633414
9050                      0.944051466565905
9060                      0.9432224101235883
9070                      0.9423907372972361
9080                      0.9415565228922582
9090                      0.9407198409577592
9100                      0.939880764785064
9110                      0.9390393669073009
9120                      0.9381957190985956
9130                      0.9373498923739013
9140                      0.9365019569884822
9150                      0.9356519824382805
9160                      0.9348000374593757
9170                      0.9339461900286606
9180                      0.933090507363804
9190                      0.9322330559242195
9200                      0.9313739014107899
9210                      0.930513108767301
9220                      0.9296507421804466
9230                      0.9287868650817048
9240                      0.9279215401470441
9250                      0.9270548292989105
9260                      0.9261867937068867
9270                      0.925317493789138
9280                      0.9244469892135875
9290                      0.9235753388994619
9300                      0.9227026010189505
9310                      0.9218288329982303
9320                      0.9209540915202988
9330                      0.9200784325256527
9340                      0.9192019112152542
9350                      0.9183245820520805
9360                      0.9174464987636881
9370                      0.9165677143441007
9380                      0.9156882810570515
9390                      0.9148082504380065
9400                      0.9139276732975852
9410                      0.9130465997240971
9420                      0.912165079086549
9430                      0.9112831600386554
9440                      0.9104008905216073
9450                      0.9095183177682734
9460                      0.9086354883064934
9470                      0.9077524479639082
9480                      0.906869241871326
9490                      0.9059859144677083
9500                      0.905102509504402
9510                      0.9042190700505183
9520                      0.903335638497362
9530                      0.9024522565637636
9540                      0.9015689653018188
9550                      0.9006858051020973
9560                      0.8998028156997152
9570                      0.8989200361801887
9580                      0.8980375049856141
9590                      0.897155259921521
9600                      0.8962733381624695
9610                      0.8953917762601401
9620                      0.8945106101489787
9630                      0.893629875154494
9640                      0.8927496059996838
9650                      0.8918698368128657
9660                      0.8909906011352826
9670                      0.8901119319292389
9680                      0.8892338615851296
9690                      0.8883564219304719
9700                      0.8874796442376958
9710                      0.8866035592323365
9720                      0.8857281971014326
9730                      0.8848535875027033
9740                      0.8839797595724089
9750                      0.8831067419342017
9760                      0.8822345627082079
9770                      0.8813632495196436
9780                      0.8804928295077517
9790                      0.8796233293346868
9800                      0.8787547751943108
9810                      0.8778871928217733
9820                      0.8770206075014393
9830                      0.8761550440767206
9840                      0.8752905269589076
9850                      0.8744270801353007
9860                      0.8735647271792302
9870                      0.8727034912579315
9880                      0.8718433951418103
9890                      0.8709844612129849
9900                      0.8701267114733523
9910                      0.869270167554272
9920                      0.8684148507237478
9930                      0.867560781895295
9940                      0.8667079816360272
9950                      0.865856470174426
9960                      0.8650062674085177
9970                      0.8641573929133335
9980                      0.8633098659486549
9990                      0.8624637054660776
10000                     0.8616189301169503
