# Supplementary material for: An efficient approach for broadband sound absorption using periodic multi-layer solid inclusions in acoustic coatings
Source: PLoS One. 2024 Nov 21;19(11):e0311745. doi: 10.1371/journal.pone.0311745 (PMC11581354; doi:10.1371/journal.pone.0311745)
Supplement: S1 File — (ZIP) [file pone.0311745.s001.zip › Fig 9/a2.txt]

% Model:              双层厚度6cmyh-Tungsten.mph
% Version:            COMSOL 6.1.0.252
% Date:               Jul 26 2024, 10:19
% Dimension:          1
% Nodes:              1000
% Expressions:        1
% Description:        全局
% freq (Hz)               Absorption coefficient
10                        0.0010880751076911555
20                        0.0010930475456077948
30                        0.00110704244938864
40                        0.0011346911291794104
50                        0.0011805675458090858
60                        0.001249211791808258
70                        0.0013451032686974118
80                        0.0014726486980235487
90                        0.0016361702849561066
100                       0.0018398943110427002
110                       0.0020879400400979353
120                       0.0023843092137076916
130                       0.0027328759972516936
140                       0.0031373774684734235
150                       0.003601404986576795
160                       0.0041283960400698705
170                       0.004721626961474712
180                       0.0053842065728866295
190                       0.006119070467426768
200                       0.006928976070362025
210                       0.007816498967282093
220                       0.008784029641474733
230                       0.009833771638388611
240                       0.01096774003775891
250                       0.012187761177971601
260                       0.013495473358817622
270                       0.01489232769739901
280                       0.016379590890216233
290                       0.017958347688093457
300                       0.0196295045546675
310                       0.02139379456541013
320                       0.023251781592137588
330                       0.02520386685601983
340                       0.02725029424863301
350                       0.029391157677591262
360                       0.03162640810238815
370                       0.03395586083886015
380                       0.036379203610789834
390                       0.038896004979534604
400                       0.04150572255586815
410                       0.04420771193533923
420                       0.047001235256969975
430                       0.04988547055509085
440                       0.05285952054912435
450                       0.05592242187533947
460                       0.05907315424937176
470                       0.06231064941696052
480                       0.06563380034847777
490                       0.06904147050194287
500                       0.07253250204166528
510                       0.07610572520510672
520                       0.07975996684799214
530                       0.08349405893692241
540                       0.08730684735702254
550                       0.09119719963416462
560                       0.0951640132243704
570                       0.09920622416260272
580                       0.10332281416700961
590                       0.10751281907429033
600                       0.11177533585053612
610                       0.1161095311026199
620                       0.12051464793795097
630                       0.12499001363130913
640                       0.12953504720595987
650                       0.13414926644227831
660                       0.13883229626393556
670                       0.14358387538771733
680                       0.14840386466632438
690                       0.1532922543164693
700                       0.15824917264004368
710                       0.16327489315797938
720                       0.1683698439843836
730                       0.17353461488524602
740                       0.178769967536884
750                       0.18407684279970626
760                       0.18945637112285618
770                       0.19490988115431496
780                       0.20043891084421972
790                       0.20604521651048757
800                       0.2117307846800549
810                       0.21749784177098686
820                       0.2233488669063175
830                       0.22928660223311548
840                       0.2353140655496001
850                       0.24143456250100648
860                       0.24765169689784772
870                       0.25396938466659835
880                       0.2603918640220697
890                       0.26692370652141495
900                       0.2735698278177706
910                       0.2803354949058011
920                       0.2872263340312248
930                       0.2942483341132043
940                       0.30140784820256616
950                       0.30871158990952874
960                       0.316166624299301
970                       0.32378035226370827
980                       0.33156048628808343
990                       0.3395150156035046
1000                      0.3476521575094531
1010                      0.35598029392098707
1020                      0.3645078879153325
1030                      0.3732433759275562
1040                      0.3821950348874914
1050                      0.3913708145545095
1060                      0.40077813096583925
1070                      0.41042361697798224
1080                      0.42031281863167524
1090                      0.430449837852373
1100                      0.4408369038568001
1110                      0.45147387920630544
1120                      0.46235768437302593
1130                      0.47348164841513163
1140                      0.484834779498018
1150                      0.496400963011854
1160                      0.5081581019506565
1170                      0.5200772221923874
1180                      0.5321215714847407
1190                      0.5442457660420777
1200                      0.5563950425769293
1210                      0.5685046924593158
1220                      0.5804997810371586
1230                      0.5922952388622074
1240                      0.6037964510931796
1250                      0.6149004345509683
1260                      0.6254976853464773
1270                      0.6354747458400783
1280                      0.64471746822179
1290                      0.6531148947066799
1300                      0.6605635911125347
1310                      0.666972172333337
1320                      0.6722657204210898
1330                      0.6763897278622809
1340                      0.6793132212137621
1350                      0.6810307577236162
1360                      0.6815630839204643
1370                      0.6809563756896884
1380                      0.6792801140702158
1390                      0.6766237926067697
1400                      0.6730927527054733
1410                      0.6688035093462916
1420                      0.6638789414469819
1430                      0.6584436899315544
1440                      0.6526200407554522
1450                      0.6465244844107352
1460                      0.6402650520085913
1470                      0.6339394493501167
1480                      0.6276339415898669
1490                      0.6214228969100164
1500                      0.615368873239392
1510                      0.6095231213952326
1520                      0.6039263845015568
1530                      0.5986098850749406
1540                      0.5935964091099637
1550                      0.588901417256038
1560                      0.5845341287153634
1570                      0.5804985417867128
1580                      0.5767943688711044
1590                      0.5734178725733495
1600                      0.5703625997337083
1610                      0.5676200147702188
1620                      0.5651800384405137
1630                      0.5630314984012161
1640                      0.561162502848499
1650                      0.5595607446250564
1660                      0.5582137462588079
1670                      0.5571090539456358
1680                      0.5562343886598362
1690                      0.5555777618383273
1700                      0.5551275607826207
1710                      0.5548726104646605
1720                      0.5548022152352239
1730                      0.5549061851319139
1740                      0.5551748493319646
1750                      0.5555990601535649
1760                      0.5561701892098142
1770                      0.5568801180007005
1780                      0.5577212240885545
1790                      0.5586863644506452
1800                      0.5597688563785304
1810                      0.5609624574192292
1820                      0.562261344248606
1830                      0.5636600915331442
1840                      0.5651536505644439
1850                      0.5667373285721717
1860                      0.5684067683803107
1870                      0.5701579287707667
1880                      0.5719870656465678
1890                      0.5738907141335037
1900                      0.5758656714377712
1910                      0.5779089805740392
1920                      0.580017915208815
1930                      0.5821899650766043
1940                      0.5844228224661557
1950                      0.5867143694141421
1960                      0.5890626657186016
1970                      0.5914659376670917
1980                      0.5939225674609693
1990                      0.5964310833071931
2000                      0.5989901501083357
2010                      0.6015985607031511
2020                      0.6042552276680218
2030                      0.6069591755642656
2040                      0.609709533646459
2050                      0.6125055289710207
2060                      0.6153464798735419
2070                      0.6182317897876739
2080                      0.6211609413164711
2090                      0.6241334906790221
2100                      0.6271490622233269
2110                      0.6302073433096615
2120                      0.6333080792760214
2130                      0.6364510685518471
2140                      0.6396361579350356
2150                      0.6428632379478243
2160                      0.646132238234704
2170                      0.6494431230500137
2180                      0.6527958867472696
2190                      0.6561905492517581
2200                      0.6596271515790539
2210                      0.6631057512215699
2220                      0.666626417570942
2230                      0.6701892271712532
2240                      0.6737942589516923
2250                      0.6774415893020818
2260                      0.6811312870138142
2270                      0.6848634081075766
2280                      0.6886379904536957
2290                      0.6924550482306899
2300                      0.6963145662129482
2310                      0.7002164937951152
2320                      0.7041607388442042
2330                      0.7081471612906498
2340                      0.7121755664570841
2350                      0.7162456981487584
2360                      0.7203572314682842
2370                      0.72450976531423
2380                      0.7287028146246126
2390                      0.7329358022960002
2400                      0.7372080508198999
2410                      0.7415187735928869
2420                      0.7458670659462232
2430                      0.7502518959025425
2440                      0.7546720946238128
2450                      0.7591263466714021
2460                      0.7636131800376114
2470                      0.7681309560030691
2480                      0.7726778589390899
2490                      0.7772518860517357
2500                      0.7818508371582615
2510                      0.7864723046789416
2520                      0.7911136637829892
2530                      0.7957720629891382
2540                      0.8004444152128433
2550                      0.8051273894776603
2560                      0.8098174033778515
2570                      0.814510616514324
2580                      0.8192029250606161
2590                      0.8238899575456587
2600                      0.8285670721781321
2610                      0.8332293557545718
2620                      0.8378716244374613
2630                      0.8424884265217824
2640                      0.8470740473900705
2650                      0.8516225168625392
2660                      0.8561276190431244
2670                      0.8605829048374598
2680                      0.8649817072941688
2690                      0.8693171598231951
2700                      0.873582217429424
2710                      0.8777696809192324
2720                      0.8818722241766049
2730                      0.8858824243897677
2740                      0.8897927951681233
2750                      0.8935958224070382
2760                      0.8972840027160863
2770                      0.900849884128613
2780                      0.9042861087770845
2790                      0.9075854572370048
2800                      0.9107408940180557
2810                      0.9137456138380105
2820                      0.9165930880992763
2830                      0.9192771110593503
2840                      0.9217918451259849
2850                      0.9241318647103612
2860                      0.9262921980060113
2870                      0.9282683661942193
2880                      0.9300564194719133
2890                      0.9316529693950045
2900                      0.933055217105402
2910                      0.9342609769882826
2920                      0.9352686954208449
2930                      0.9360774643925366
2940                      0.9366870297365137
2950                      0.9370977939530397
2960                      0.9373108134740876
2970                      0.9373277906126132
2980                      0.937151060203942
2990                      0.9367835712034933
3000                      0.936228863527521
3010                      0.9354910405245118
3020                      0.9345747374333679
3030                      0.9334850863364653
3040                      0.9322276779881311
3050                      0.9308085211582673
3060                      0.9292339998793648
3070                      0.9275108293038574
3080                      0.9256460103473553
3090                      0.9236467841599816
3100                      0.9215205863085737
3110                      0.9192750016809786
3120                      0.916917720115711
3130                      0.9144564934022259
3140                      0.9118990940174881
3150                      0.9092532756917724
3160                      0.9065267363536726
3170                      0.9037270834205104
3180                      0.9008618018655803
3190                      0.897938224979967
3200                      0.8949635080601649
3210                      0.8919446049178592
3220                      0.8888882474588602
3230                      0.8858009280671119
3240                      0.882688884872804
3250                      0.8795580897698068
3260                      0.876414238943186
3270                      0.8732627462448608
3280                      0.8701087384574897
3290                      0.866957053180524
3300                      0.8638122383566217
3310                      0.8606785539659954
3320                      0.8575599751201225
3330                      0.8544601967971105
3340                      0.851382639683546
3350                      0.8483304573658241
3360                      0.8453065442514
3370                      0.8423135444558217
3380                      0.8393538611689115
3390                      0.8364296666545709
3400                      0.8335429125611725
3410                      0.8306953404443427
3420                      0.827888492564455
3430                      0.8251237225339509
3440                      0.8224022062056636
3450                      0.8197249521209056
3460                      0.8170928120547205
3470                      0.8145064912316747
3480                      0.8119665582166197
3490                      0.8094734545647311
3500                      0.8070275041028379
3510                      0.8046289218122658
3520                      0.8022778223476599
3530                      0.7999742281733055
3540                      0.7977180772283863
3550                      0.795509230289928
3560                      0.793347477794264
3570                      0.7912325463318903
3580                      0.7891641048025944
3590                      0.7871417699928496
3600                      0.7851651120178261
3610                      0.7832336592223109
3620                      0.7813469028148678
3630                      0.7795043011852822
3640                      0.7777052838466179
3650                      0.7759492551669327
3660                      0.7742355977328141
3670                      0.7725636755202737
3680                      0.7709328367995638
3690                      0.7693424167857532
3700                      0.7677917401136019
3710                      0.7662801230659306
3720                      0.7648068756679478
3730                      0.7633713035825981
3740                      0.7619727098002784
3750                      0.7606103962272934
3760                      0.7592836651711009
3770                      0.7579918205585638
3780                      0.7567341691886085
3790                      0.7555100217640411
3800                      0.754318693850576
3810                      0.7531595067584892
3820                      0.7520317883207147
3830                      0.7509348735493127
3840                      0.7498681052966933
3850                      0.7488308347888709
3860                      0.7478224220930878
3870                      0.7468422365796257
3880                      0.7458896572732794
3890                      0.7449640732237677
3900                      0.7440648837445591
3910                      0.7431914987185397
3920                      0.7423433387876577
3930                      0.7415198355791087
3940                      0.7407204318512173
3950                      0.739944581647651
3960                      0.7391917504012397
3970                      0.738461415072736
3980                      0.737753064199246
3990                      0.737066197978162
4000                      0.7364003282999352
4010                      0.735754978797518
4020                      0.735129684827986
4030                      0.7345239935019099
4040                      0.733937463614808
4050                      0.7333696656381544
4060                      0.7328201816318651
4070                      0.7322886051751996
4080                      0.731774541254202
4090                      0.7312776061348312
4100                      0.7307974272286053
4110                      0.7303336429194554
4120                      0.7298859023754775
4130                      0.7294538653570388
4140                      0.7290372019925415
4150                      0.7286355925307277
4160                      0.7282487270944757
4170                      0.7278763053995919
4180                      0.7275180364948703
4190                      0.7271736384355303
4200                      0.7268428379968144
4210                      0.7265253703531558
4220                      0.7262209787773047
4230                      0.725929414280537
4240                      0.7256504353207425
4250                      0.7253838074608332
4260                      0.7251293030461308
4270                      0.7248867008871538
4280                      0.7246557859492551
4290                      0.7244363490410912
4300                      0.7242281865166793
4310                      0.7240311000202759
4320                      0.7238448961779442
4330                      0.7236693863690287
4340                      0.7235043864892994
4350                      0.7233497167163613
4360                      0.7232052013320542
4370                      0.7230706685270579
4380                      0.7229459502462174
4390                      0.7228308820580032
4400                      0.7227253030292995
4410                      0.7226290556466642
4420                      0.7225419857230211
4430                      0.722463942370343
4440                      0.722394777949113
4450                      0.7223343480734554
4460                      0.7222825116131548
4470                      0.7222391307100193
4480                      0.722204070839001
4490                      0.7221772008377496
4500                      0.7221583930038298
4510                      0.722147523139322
4520                      0.7221444706581138
4530                      0.722149118670818
4540                      0.7221613540775522
4550                      0.7221810676606888
4560                      0.7222081541821939
4570                      0.7222425124759002
4580                      0.7222840455272674
4590                      0.722332660542318
4600                      0.722388269040547
4610                      0.7224507868754577
4620                      0.7225201343002342
4630                      0.7225962359848703
4640                      0.7226790210228207
4650                      0.7227684229327342
4660                      0.7228643796244458
4670                      0.7229668333686051
4680                      0.7230757307248685
4690                      0.7231910224639899
4700                      0.7233126634763821
4710                      0.7234406126571651
4720                      0.7235748327780398
4730                      0.7237152903389618
4740                      0.7238619554114721
4750                      0.7240148014709185
4760                      0.724173805216763
4770                      0.7243389463777546
4780                      0.7245102075237853
4790                      0.7246875738549827
4800                      0.7248710330048915
4810                      0.7250605748253266
4820                      0.7252561911914446
4830                      0.7254578757888421
4840                      0.7256656239080166
4850                      0.7258794322603287
4860                      0.7260992987784715
4870                      0.7263252224380705
4880                      0.726557203083346
4890                      0.7267952412583416
4900                      0.7270393380572975
4910                      0.7272894949780957
4920                      0.7275457137930252
4930                      0.7278079964262075
4940                      0.728076344843279
4950                      0.7283507609600446
4960                      0.7286312465528364
4970                      0.7289178031881038
4980                      0.7292104321608951
4990                      0.7295091344437148
5000                      0.7298139106509595
5010                      0.7301247610061612
5020                      0.7304416853302057
5030                      0.7307646830255714
5040                      0.7310937530788677
5050                      0.7314288940824486
5060                      0.7317701042296749
5070                      0.7321173813589865
5080                      0.7324707229794912
5090                      0.7328301263089616
5100                      0.7331955883189119
5110                      0.7335671057904793
5120                      0.7339446753613404
5130                      0.734328293592171
5140                      0.734717957026549
5150                      0.7351136622633186
5160                      0.7355154060212223
5170                      0.7359231852133415
5180                      0.7363369970270435
5190                      0.7367568389894008
5200                      0.7371827090525052
5210                      0.7376146056672565
5220                      0.738052527862562
5230                      0.7384964753130903
5240                      0.738946448423689
5250                      0.7394024483949444
5260                      0.7398644772975855
5270                      0.7403325381313659
5280                      0.7408066348999887
5290                      0.7412867726572627
5300                      0.741772957569492
5310                      0.7422651969634226
5320                      0.7427634993679839
5330                      0.7432678745500858
5340                      0.7437783335525037
5350                      0.7442948887094893
5360                      0.7448175536749457
5370                      0.7453463434218242
5380                      0.7458812742553734
5390                      0.7464223638040113
5400                      0.746969631006906
5410                      0.7475230961020914
5420                      0.7480827805935037
5430                      0.7486487072198134
5440                      0.7492208999176946
5450                      0.7497993837699848
5460                      0.7503841849581582
5470                      0.7509753306986193
5480                      0.7515728491797311
5490                      0.752176769493401
5500                      0.7527871215565298
5510                      0.7534039360363547
5520                      0.7540272442638689
5530                      0.7546570781502131
5540                      0.7552934700964192
5550                      0.7559364529041424
5560                      0.7565860596822995
5570                      0.757242323750871
5580                      0.7579052785531256
5590                      0.7585749575593808
5600                      0.7592513941718839
5610                      0.7599346216345492
5620                      0.7606246729433727
5630                      0.761321580759903
5640                      0.7620253773239797
5650                      0.7627360943699035
5660                      0.7634537630548972
5670                      0.7641784138753552
5680                      0.764910076604139
5690                      0.7656487802190646
5700                      0.7663945528425506
5710                      0.7671474216874143
5720                      0.7679074130027942
5730                      0.7686745520278876
5740                      0.7694488629506281
5750                      0.7702303688733844
5760                      0.7710190917781682
5770                      0.77181505250396
5780                      0.7726182707248219
5790                      0.7734287649316544
5800                      0.7742465524253338
5810                      0.7750716493042545
5820                      0.7759040704651293
5830                      0.7767438296023587
5840                      0.7775909392124647
5850                      0.7784454106020284
5860                      0.7793072538982011
5870                      0.7801764780613077
5880                      0.7810530908992621
5890                      0.7819370990841031
5900                      0.7828285081720984
5910                      0.783727322617845
5920                      0.784633545795277
5930                      0.785547180017701
5940                      0.7864682265525216
5950                      0.7873966856399787
5960                      0.7883325565086683
5970                      0.7892758373901466
5980                      0.7902265255274267
5990                      0.7911846171880534
6000                      0.7921501076676829
6010                      0.7931229912940841
6020                      0.7941032614265904
6030                      0.7950909104509168
6040                      0.796085929771306
6050                      0.797088309801568
6060                      0.798098039941866
6070                      0.7991151085637134
6080                      0.8001395029805572
6090                      0.8011712094200149
6100                      0.8022102129858805
6110                      0.8032564976220546
6120                      0.8043100460662774
6130                      0.8053708398028825
6140                      0.8064388590074327
6150                      0.8075140824932193
6160                      0.8085964876458313
6170                      0.8096860503623623
6180                      0.8107827449790567
6190                      0.8118865442024263
6200                      0.8129974190312853
6210                      0.8141153386814376
6220                      0.815240270504989
6230                      0.8163721799068899
6240                      0.8175110302631862
6250                      0.8186567828340652
6260                      0.8198093966802961
6270                      0.8209688285749044
6280                      0.8221350329172541
6290                      0.8233079616489668
6300                      0.8244875641655953
6310                      0.8256737872355573
6320                      0.8268665749174015
6330                      0.8280658684782009
6340                      0.8292716063176853
6350                      0.8304837238923204
6360                      0.8317021536454736
6370                      0.8329268249371287
6380                      0.8341576639810582
6390                      0.8353945937871896
6400                      0.8366375341031795
6410                      0.8378864013668497
6420                      0.8391411086593952
6430                      0.8404015656692654
6440                      0.8416676786518238
6450                      0.8429393504087892
6460                      0.8442164802606947
6470                      0.8454989640317924
6480                      0.8467866940411214
6490                      0.8480795590978898
6500                      0.8493774445025446
6510                      0.850680232057639
6520                      0.8519878000801694
6530                      0.8533000234245808
6540                      0.854616773505017
6550                      0.8559379183340028
6560                      0.8572633225554962
6570                      0.8585928474911089
6580                      0.8599263511891957
6590                      0.861263688476346
6600                      0.8626047110195003
6610                      0.8639492673873398
6620                      0.865297203118275
6630                      0.8666483607920352
6640                      0.868002580104455
6650                      0.8693596979468103
6660                      0.8707195484855972
6670                      0.8720819632475251
6680                      0.8734467712050209
6690                      0.874813798864448
6700                      0.8761828703550182
6710                      0.8775538075207472
6720                      0.8789264300097215
6730                      0.8803005553680838
6740                      0.8816759991309127
6750                      0.8830525749145882
6760                      0.8844300945092113
6770                      0.8858083679678179
6780                      0.8871872036975288
6790                      0.8885664085480539
6800                      0.8899457878990003
6810                      0.8913251457449616
6820                      0.8927042847806176
6830                      0.8940830064824317
6840                      0.8954611111874462
6850                      0.8968383981719162
6860                      0.8982146657273706
6870                      0.8995897112317769
6880                      0.9009633312226584
6890                      0.9023353214633073
6900                      0.9037054770097214
6910                      0.9050735922732632
6920                      0.9064394610830606
6930                      0.907802876743398
6940                      0.9091636320905645
6950                      0.9105215195473043
6960                      0.9118763311747912
6970                      0.9132278587229908
6980                      0.9145758936792049
6990                      0.9159202273139508
7000                      0.9172606507267168
7010                      0.9185969548889285
7020                      0.9199289306863705
7030                      0.9212563689609132
7040                      0.9225790605493351
7050                      0.9238967963239745
7060                      0.9252093672300487
7070                      0.9265165643257404
7080                      0.9278181788177365
7090                      0.9291140021005558
7100                      0.9304038257946361
7110                      0.9316874417825931
7120                      0.9329646422491712
7130                      0.9342352197195879
7140                      0.9354989670990087
7150                      0.9367556777132318
7160                      0.9380051453497844
7170                      0.9392471643004645
7180                      0.940481529405586
7190                      0.9417080360986881
7200                      0.9429264804535143
7210                      0.9441366592318231
7220                      0.9453383699340072
7230                      0.9465314108507972
7240                      0.9477155811160456
7250                      0.948890680764145
7260                      0.9500565107858705
7270                      0.9512128731890134
7280                      0.952359571060517
7290                      0.9534964086296691
7300                      0.9546231913344132
7310                      0.955739725889704
7320                      0.9568458203572744
7330                      0.9579412842190539
7340                      0.9590259284502475
7350                      0.9600995655967036
7360                      0.961162009852589
7370                      0.9622130771406735
7380                      0.963252585194434
7390                      0.9642803536410373
7400                      0.965296204086039
7410                      0.9662999602006738
7420                      0.9672914478084744
7430                      0.9682704949736879
7440                      0.9692369320915171
7450                      0.970190591977642
7460                      0.9711313099591387
7470                      0.9720589239650965
7480                      0.9729732746185924
7490                      0.9738742053267565
7500                      0.9747615623722988
7510                      0.9756351950037164
7520                      0.9764949555244984
7530                      0.9773406993821546
7540                      0.9781722852556395
7550                      0.9789895751413565
7560                      0.97979243443802
7570                      0.9805807320289794
7580                      0.9813543403634335
7590                      0.9821131355347009
7600                      0.982856997356285
7610                      0.983585809435602
7620                      0.9842994592445646
7630                      0.9849978381872001
7640                      0.985680841664726
7650                      0.9863483691362955
7660                      0.9870003241772631
7670                      0.9876366145333448
7680                      0.9882571521714546
7690                      0.988861853326206
7700                      0.9894506385431157
7710                      0.9900234327173969
7720                      0.9905801651289466
7730                      0.9911207694732568
7740                      0.991645183887691
7750                      0.9921533509744628
7760                      0.9926452178185494
7770                      0.993120736001914
7780                      0.9935798616134819
7790                      0.9940225552546716
7800                      0.9944487820413153
7810                      0.9948585116009141
7820                      0.9952517180663313
7830                      0.9956283800651671
7840                      0.9959884807055597
7850                      0.9963320075580392
7860                      0.9966589526335577
7870                      0.9969693123580867
7880                      0.997263087543833
7890                      0.997540283356662
7900                      0.9978009092807753
7910                      0.9980449790796952
7920                      0.998272510754813
7930                      0.9984835265006206
7940                      0.9986780526574327
7950                      0.9988561196614334
7960                      0.9990177619922254
7970                      0.9991630181181539
7980                      0.9992919304393446
7990                      0.9994045452286795
8000                      0.9995009125709127
8010                      0.999581086300014
8020                      0.9996451239347605
8030                      0.9996930866129446
8040                      0.9997250390239809
8050                      0.9997410493404736
8060                      0.9997411891484399
8070                      0.9997255333765508
8080                      0.9996941602244664
8090                      0.9996471510902826
8100                      0.9995845904972537
8110                      0.9995065660199313
8120                      0.9994131682096782
8130                      0.99930449051979
8140                      0.9991806292301736
8150                      0.9990416833717852
8160                      0.9988877546507551
8170                      0.9987189473724504
8180                      0.998535368365289
8190                      0.9983371269047053
8200                      0.9981243346368474
8210                      0.9978971055025858
8220                      0.9976555556615896
8230                      0.99739980341626
8240                      0.9971299691362916
8250                      0.9968461751830688
8260                      0.9965485458345144
8270                      0.9962372072103142
8280                      0.9959122871970627
8290                      0.9955739153741836
8300                      0.9952222229400378
8310                      0.9948573426383926
8320                      0.9944794086853556
8330                      0.9940885566968203
8340                      0.993684923616123
8350                      0.9932686476426027
8360                      0.992839868160223
8370                      0.9923987256671393
8380                      0.9919453617055519
8390                      0.9914799187921485
8400                      0.9910025403493199
8410                      0.990513370637087
8420                      0.9900125546851323
8430                      0.9895002382262021
8440                      0.9889765676300262
8450                      0.9884416898376791
8460                      0.9878957522968573
8470                      0.9873389028984636
8480                      0.9867712899132023
8490                      0.9861930619296864
8500                      0.9856043677930206
8510                      0.9850053565447707
8520                      0.9843961773633579
8530                      0.9837769795060977
8540                      0.9831479122514502
8550                      0.9825091248434797
8560                      0.981860766436168
8570                      0.9812029860396091
8580                      0.9805359324674989
8590                      0.979859754285197
8600                      0.9791745997595156
8610                      0.9784806168097262
8620                      0.9777779529595164
8630                      0.9770667552907192
8640                      0.9763471703979564
8650                      0.9756193443450546
8660                      0.974883422622284
8670                      0.9741395501056849
8680                      0.9733878710172197
8690                      0.9726285288867224
8700                      0.9718616665147785
8710                      0.9710874259379353
8720                      0.9703059483942074
8730                      0.9695173742911569
8740                      0.9687218431744832
8750                      0.967919493698866
8760                      0.9671104635992684
8770                      0.9662948896647358
8780                      0.9654729077128515
8790                      0.9646446525655674
8800                      0.9638102580276088
8810                      0.9629698568638403
8820                      0.9621235807807126
8830                      0.9612715604068095
8840                      0.960413925276236
8850                      0.9595508038121154
8860                      0.9586823233119213
8870                      0.9578086099338232
8880                      0.9569297886842849
8890                      0.9560459834066382
8900                      0.9551573167705657
8910                      0.9542639102630537
8920                      0.9533658841800744
8930                      0.9524633576190237
8940                      0.9515564484725416
8950                      0.9506452734227586
8960                      0.9497299479363621
8970                      0.9488105862612458
8980                      0.9478873014224951
8990                      0.9469602052204127
9000                      0.9460294082282255
9010                      0.9450950197910791
9020                      0.9441571480252747
9030                      0.9432158998180318
9040                      0.9422713808279295
9050                      0.9413236954855554
9060                      0.9403729469949256
9070                      0.9394192373348954
9080                      0.938462667261323
9090                      0.9375033363093837
9100                      0.9365413427960367
9110                      0.9355767838230836
9120                      0.9346097552802641
9130                      0.9336403518485992
9140                      0.9326686670041141
9150                      0.9316947930214631
9160                      0.9307188209781441
9170                      0.9297408407582747
9180                      0.9287609410569542
9190                      0.9277792093850487
9200                      0.9267957320730315
9210                      0.9258105942761607
9220                      0.9248238799786819
9230                      0.9238356719992201
9240                      0.9228460519953716
9250                      0.9218551004686297
9260                      0.9208628967699101
9270                      0.9198695191038931
9280                      0.9188750445354911
9290                      0.9178795489940409
9300                      0.9168831072797649
9310                      0.9158857930683859
9320                      0.9148876789179585
9330                      0.9138888362732781
9340                      0.912889335473129
9350                      0.9118892457554819
9360                      0.9108886352637788
9370                      0.9098875710534411
9380                      0.9088861190982478
9390                      0.9078843442968325
9400                      0.9068823104793949
9410                      0.9058800804151548
9420                      0.9048777158184622
9430                      0.9038752773571812
9440                      0.9028728246593092
9450                      0.9018704163212731
9460                      0.9008681099153066
9470                      0.8998659619979585
9480                      0.8988640281179714
9490                      0.8978623628253494
9500                      0.8968610196793747
9510                      0.8958600512584752
9520                      0.8948595091684016
9530                      0.8938594440526395
9540                      0.8928599056012687
9550                      0.8918609425614195
9560                      0.890862602746955
9570                      0.8898649330492774
9580                      0.8888679794473461
9590                      0.8878717870189416
9600                      0.8868763999515037
9610                      0.8858818615535
9620                      0.8848882142654638
9630                      0.8838954996723002
9640                      0.8829037585143584
9650                      0.8819130307002551
9660                      0.8809233553184703
9670                      0.8799347706501471
9680                      0.8789473141812448
9690                      0.8779610226156175
9700                      0.8769759318878316
9710                      0.8759920771757156
9720                      0.8750094929139283
9730                      0.8740282128069414
9740                      0.8730482698420641
9750                      0.8720696963034373
9760                      0.8710925237847589
9770                      0.8701167832031235
9780                      0.8691425048124999
9790                      0.8681697182169736
9800                      0.8671984523846048
9810                      0.8662287356607605
9820                      0.865260595781286
9830                      0.8642940598866461
9840                      0.863329154534519
9850                      0.86236590571355
9860                      0.8614043388563964
9870                      0.8604444788527688
9880                      0.8594863500624925
9890                      0.8585299763284602
9900                      0.8575753809888731
9910                      0.8566225868903107
9920                      0.8556716163995826
9930                      0.8547224914164943
9940                      0.8537752333850759
9950                      0.8528298633057787
9960                      0.851886401746991
9970                      0.8509448688560342
9980                      0.8500052843707672
9990                      0.8490676676293227
10000                     0.8481320375819053
