# Supplementary material for: An efficient approach for broadband sound absorption using periodic multi-layer solid inclusions in acoustic coatings
Source: PLoS One. 2024 Nov 21;19(11):e0311745. doi: 10.1371/journal.pone.0311745 (PMC11581354; doi:10.1371/journal.pone.0311745)
Supplement: S1 File — (ZIP) [file pone.0311745.s001.zip › Fig 9/a3.txt]

% Model:              双层厚度6cmyh-Lead.mph
% Version:            COMSOL 6.1.0.252
% Date:               Jul 26 2024, 10:29
% Dimension:          1
% Nodes:              1000
% Expressions:        1
% Description:        全局
% freq (Hz)               Absorption coefficient
10                        0.0010878755873000578
20                        0.0010914718295451653
30                        0.0011014835732863215
40                        0.001121186938994212
50                        0.001153842439948205
60                        0.0012026896647649998
70                        0.0012709418548624285
80                        0.0013617804792519506
90                        0.0014783498132773243
100                       0.0016237515839063743
110                       0.0018010395854731742
120                       0.0020132144593691947
130                       0.002263218464056971
140                       0.00255393045175345
150                       0.002888160896495018
160                       0.003268647114743284
170                       0.0036980486339341923
180                       0.0041789427876817165
190                       0.00471382050081004
200                       0.005305082228718061
210                       0.005955034271838189
220                       0.006665885246329606
230                       0.007439742813168171
240                       0.008278610800110942
250                       0.009184386443279347
260                       0.010158858128511916
270                       0.011203703224017869
280                       0.012320486436065425
290                       0.013510658311480572
300                       0.01477555419689247
310                       0.01611639338791737
320                       0.017534278736087705
330                       0.01903019649808746
340                       0.02060501646980717
350                       0.02225949250623971
360                       0.023994263339825794
370                       0.025809853674855
380                       0.027706675484469367
390                       0.029685029816365782
400                       0.03174510859983393
410                       0.03388699690345176
420                       0.036110675330090714
430                       0.038416022709802156
440                       0.04080281896673821
450                       0.04327074814401011
460                       0.04581940174979504
470                       0.04844828214380392
480                       0.05115680612833018
490                       0.0539443086714505
500                       0.0568100467183944
510                       0.05975320323520161
520                       0.06277289118612073
530                       0.06586815761428277
540                       0.06903798794699845
550                       0.07228131010338001
560                       0.07559699884334559
570                       0.07898387996849998
580                       0.08244073466255242
590                       0.085966303767961
600                       0.08955929205565294
610                       0.09321837246406706
620                       0.09694219026765583
630                       0.10072936729443216
640                       0.10457850599058416
650                       0.10848819346112781
660                       0.11245700552611226
670                       0.11648351051916161
680                       0.12056627319667912
690                       0.12470385846502396
700                       0.12889483502708066
710                       0.13313777902470025
720                       0.1374312774704778
730                       0.14177393167364127
740                       0.14616436059660098
750                       0.1506012040539496
760                       0.1550831258380303
770                       0.15960881688744066
780                       0.16417699810073338
790                       0.16878642344780825
800                       0.17343588265658239
810                       0.17812420397714324
820                       0.18285025704302804
830                       0.187612955287348
840                       0.19241125878174659
850                       0.19724417660570415
860                       0.20211076944222883
870                       0.20701015211530172
880                       0.2119414959992425
890                       0.21690403146311088
900                       0.2218970503658131
910                       0.22691990840889942
920                       0.23197202758001068
930                       0.23705289853962197
940                       0.24216208311998566
950                       0.24729921669133392
960                       0.25246401068827173
970                       0.2576562552118101
980                       0.2628758214657838
990                       0.26812266444454913
1000                      0.2733968256769437
1010                      0.2786984357613409
1020                      0.2840277172672442
1030                      0.2893849874445853
1040                      0.29477066111993033
1050                      0.300185253402103
1060                      0.30562938268607964
1070                      0.3111037734198373
1080                      0.3166092588140086
1090                      0.3221467836749685
1100                      0.3277174068838109
1110                      0.33332230385622086
1120                      0.33896276869395325
1130                      0.3446402160405774
1140                      0.35035618238614674
1150                      0.35611232711234997
1160                      0.3619104324083945
1170                      0.3677524028367105
1180                      0.37364026338312273
1190                      0.3795761564366765
1200                      0.3855623370965917
1210                      0.39160116661747835
1220                      0.3976951034108619
1230                      0.40384669138144946
1240                      0.4100585447413464
1250                      0.41633332923783006
1260                      0.4226737383299909
1270                      0.42908246440330056
1280                      0.43556216322080465
1290                      0.4421154112928035
1300                      0.44874465475116754
1310                      0.4554521486562009
1320                      0.46223988498944135
1330                      0.4691095086978724
1340                      0.4760622198510355
1350                      0.4830986603864704
1360                      0.49021878487032855
1370                      0.4974217132479437
1380                      0.5047055655753849
1390                      0.5120672778811683
1400                      0.5195024002994875
1410                      0.5270048780927531
1420                      0.5345668190422421
1430                      0.5421782512605681
1440                      0.5498268777695048
1450                      0.5574978368583738
1460                      0.5651734795619
1470                      0.5728331782559104
1480                      0.5804531846686254
1490                      0.5880065558552633
1500                      0.5954631710315369
1510                      0.602789862442477
1520                      0.6099506814311938
1530                      0.6169073204915985
1540                      0.6236197046009879
1550                      0.6300467575691899
1560                      0.6361473379953048
1570                      0.6418813243143847
1580                      0.6472108149023834
1590                      0.6521013913614113
1600                      0.65652338111626
1610                      0.6604530445595216
1620                      0.6638736089430578
1630                      0.6667760739934704
1640                      0.6691597265728194
1650                      0.6710323202966743
1660                      0.6724099006654942
1670                      0.6733162838389231
1680                      0.6737822235704376
1690                      0.6738443239966725
1700                      0.6735437725503768
1710                      0.6729249751816655
1720                      0.6720341764696395
1730                      0.6709181393487809
1740                      0.6696229461083386
1750                      0.6681929655678326
1760                      0.6666700135615918
1770                      0.6650927171499676
1780                      0.663496078290132
1790                      0.6619112218767368
1800                      0.6603653052386094
1810                      0.6588815619821573
1820                      0.6574794518331402
1830                      0.6561748889521384
1840                      0.6549805235976192
1850                      0.6539060555442807
1860                      0.6529585612329274
1870                      0.6521428206633049
1880                      0.6514616333451058
1890                      0.6509161159393158
1900                      0.650505976767402
1910                      0.6502297644918698
1920                      0.650085089979848
1930                      0.6500688215299166
1940                      0.650177254540456
1950                      0.6504062572892424
1960                      0.6507513947984827
1970                      0.6512080329631904
1980                      0.6517714250767124
1990                      0.6524367829759647
2000                      0.6531993347539164
2010                      0.6540543709323856
2020                      0.654997280776906
2030                      0.6560235802782614
2040                      0.6571289331504464
2050                      0.6583091659546245
2060                      0.6595602784467602
2070                      0.6608784499413975
2080                      0.6622600425023284
2090                      0.6637016015277126
2100                      0.6651998543155669
2110                      0.6667517070124525
2120                      0.668354240348398
2130                      0.6700047044381119
2140                      0.6717005129184725
2150                      0.6734392366178711
2160                      0.6752185969430717
2170                      0.6770364590870077
2180                      0.6788908251899559
2190                      0.680779827544852
2200                      0.6827017218815938
2210                      0.6846548808047456
2220                      0.6866377874400938
2230                      0.6886490292594685
2240                      0.6906872921700669
2250                      0.6927513548460142
2260                      0.6948400833054484
2270                      0.6969524257536273
2280                      0.6990874076929271
2290                      0.7012441272741707
2300                      0.7034217509180275
2310                      0.7056195091635875
2320                      0.7078366927670828
2330                      0.7100726490257729
2340                      0.7123267783188135
2350                      0.7145985308477945
2360                      0.7168874035882042
2370                      0.719192937402819
2380                      0.7215147143340692
2390                      0.723852355038487
2400                      0.7262055163701785
2410                      0.7285738890747137
2420                      0.7309571955950827
2430                      0.7333551879671851
2440                      0.7357676457918407
2450                      0.7381943742727383
2460                      0.7406352023105011
2470                      0.743089980623906
2480                      0.7455585799292627
2490                      0.7480408891304007
2500                      0.750536813539875
2510                      0.7530462731251029
2520                      0.7555692007720312
2530                      0.7581055405762616
2540                      0.7606552461541252
2550                      0.7632182789845741
2560                      0.7657946067775986
2570                      0.7683842018668525
2580                      0.7709870396487939
2590                      0.773603097030615
2600                      0.7762323509268694
2610                      0.7788747767766164
2620                      0.7815303470802885
2630                      0.784199029973002
2640                      0.7868807877913333
2650                      0.7895755756803235
2660                      0.7922833401899897
2670                      0.7950040178802841
2680                      0.7977375339325943
2690                      0.800483800746816
2700                      0.8032427165548688
2710                      0.8060141640026919
2720                      0.808798008751381
2730                      0.8115940980586142
2740                      0.8144022593654068
2750                      0.8172222988755712
2760                      0.8200540001527274
2770                      0.8228971227063926
2780                      0.8257514006044787
2790                      0.8286165410889639
2800                      0.8314922232134212
2810                      0.8343780965029504
2820                      0.8372737796372056
2830                      0.8401788591544497
2840                      0.8430928881864661
2850                      0.8460153852136703
2860                      0.848945832861728
2870                      0.8518836767082922
2880                      0.8548283241161461
2890                      0.8577791431043558
2900                      0.8607354612341062
2910                      0.8636965645049212
2920                      0.8666616963039067
2930                      0.8696300563340242
2940                      0.8726007996114046
2950                      0.8755730354605269
2960                      0.8785458265565831
2970                      0.8815181880049456
2980                      0.8844890864677779
2990                      0.8874574393606606
3000                      0.8904221141067022
3010                      0.8933819275026997
3020                      0.8963356451721431
3030                      0.8992819811523651
3040                      0.9022195976250191
3050                      0.9051471048201931
3060                      0.9080630610852699
3070                      0.910965973178346
3080                      0.9138542967813618
3090                      0.9167264372574837
3100                      0.9195807506638691
3110                      0.9224155450532936
3120                      0.9252290820507995
3130                      0.9280195787381893
3140                      0.9307852098615655
3150                      0.9335241103148595
3160                      0.9362343779799165
3170                      0.9389140768650348
3180                      0.941561240558439
3190                      0.9441738759993303
3200                      0.9467499675417169
3210                      0.9492874813096148
3220                      0.9517843698378108
3230                      0.9542385769692259
3240                      0.9566480429939008
3250                      0.959010710018125
3260                      0.9613245275237654
3270                      0.9635874581182086
3280                      0.9657974834287653
3290                      0.9679526101144177
3300                      0.970050875972945
3310                      0.97209035611574
3320                      0.9740691691573399
3330                      0.9759854834117574
3340                      0.9778375230419122
3350                      0.9796235741363125
3360                      0.9813419906737023
3370                      0.9829912003445108
3380                      0.9845697101913156
3390                      0.9860761120238998
3400                      0.9875090876006385
3410                      0.9888674135172382
3420                      0.9901499657846718
3430                      0.9913557240642732
3440                      0.992483775538546
3450                      0.9935333183769305
3460                      0.994503664796575
3470                      0.9953942436788932
3480                      0.9962046027372494
3490                      0.9969344102152146
3500                      0.9975834561121495
3510                      0.9981516529211836
3520                      0.9986390358806861
3530                      0.9990457627394755
3540                      0.9993721130364062
3550                      0.9996184869012993
3560                      0.999785403386774
3570                      0.9998734983456381
3580                      0.999883521866698
3590                      0.9998163352896215
3600                      0.9996729078202297
3610                      0.999454312769028
3620                      0.9991617234407861
3630                      0.9987964087034062
3640                      0.9983597282615493
3650                      0.9978531276779375
3660                      0.9972781331607293
3670                      0.9966363461612587
3680                      0.9959294378115475
3690                      0.9951591432387098
3700                      0.9943272557870775
3710                      0.9934356211825308
3720                      0.9924861316760194
3730                      0.9914807201923482
3740                      0.990421354517483
3750                      0.9893100315511777
3760                      0.9881487716614266
3770                      0.9869396131447233
3780                      0.9856846068451556
3790                      0.984385810917409
3800                      0.9830452857933383
3810                      0.9816650893277571
3820                      0.9802472721687245
3830                      0.9787938733478918
3840                      0.977306916109585
3850                      0.9757884039780388
3860                      0.9742403170782933
3870                      0.9726646087029153
3880                      0.9710632021526081
3890                      0.9694379878073496
3900                      0.9677908204802355
3910                      0.9661235170040301
3920                      0.9644378540853001
3930                      0.9627355663961824
3940                      0.9610183449050463
3950                      0.9592878354552351
3960                      0.95754563755314
3970                      0.9557933033843452
3980                      0.9540323370392663
3990                      0.9522641939310792
4000                      0.950490280415015
4010                      0.9487119535710699
4020                      0.9469305211605784
4030                      0.9451472417381972
4040                      0.9433633249056723
4050                      0.9415799316978061
4060                      0.9397981750828517
4070                      0.9380191205841037
4080                      0.936243786972025
4090                      0.9344731470775536
4100                      0.9327081286372947
4110                      0.9309496152422698
4120                      0.9291984473109828
4130                      0.927455423117509
4140                      0.9257212998564073
4150                      0.9239967947313366
4160                      0.922282586056953
4170                      0.9205793143878476
4180                      0.9188875836391153
4190                      0.9172079622093238
4200                      0.9155409841056984
4210                      0.9138871500567568
4220                      0.9122469286085312
4230                      0.9106207572111867
4240                      0.909009043275386
4250                      0.9074121652328295
4260                      0.9058304735447518
4270                      0.9042642917101871
4280                      0.9027139172430075
4290                      0.9011796226293489
4300                      0.8996616562492773
4310                      0.8981602433025171
4320                      0.8966755866852923
4330                      0.8952078678592293
4340                      0.8937572477057021
4350                      0.8923238673508198
4360                      0.8909078489862166
4370                      0.8895092966576517
4380                      0.8881282970636032
4390                      0.8867649203186931
4400                      0.8854192207211127
4410                      0.8840912375035459
4420                      0.8827809955742831
4430                      0.8814885062587152
4440                      0.8802137680215935
4450                      0.8789567671890024
4460                      0.877717478668302
4470                      0.8764958666491797
4480                      0.8752918853120014
4490                      0.8741054795108618
4500                      0.8729365854702082
4510                      0.871785131450753
4520                      0.8706510384207446
4530                      0.8695342207076787
4540                      0.8684345866374804
4550                      0.8673520391589322
4560                      0.8662864764569153
4570                      0.8652377925339366
4580                      0.8642058777890366
4590                      0.8631906195540805
4600                      0.8621919026254057
4610                      0.8612096097559172
4620                      0.8602436221276658
4630                      0.8592938197868322
4640                      0.8583600820630976
4650                      0.8574422879406343
4660                      0.8565403164122387
4670                      0.8556540467885271
4680                      0.8547833589859772
4690                      0.8539281337715406
4700                      0.853088252985256
4710                      0.8522635997189637
4720                      0.8514540584779924
4730                      0.8506595153034678
4740                      0.8498798578628094
4750                      0.8491149755300086
4760                      0.8483647594215435
4770                      0.8476291024210229
4780                      0.8469078991763461
4790                      0.8462010460849141
4800                      0.8455084412523423
4810                      0.844829984447556
4820                      0.8441655770330863
4830                      0.84351512190005
4840                      0.8428785233786342
4850                      0.8422556871576594
4860                      0.8416465201894939
4870                      0.8410509306000882
4880                      0.8404688275921126
4890                      0.8399001213528996
4900                      0.8393447229703321
4910                      0.8388025443360193
4920                      0.8382734980727342
4930                      0.8377574974543833
4940                      0.8372544563373264
4950                      0.8367642891018869
4960                      0.8362869105884339
4970                      0.8358222360621651
4980                      0.8353701811663929
4990                      0.8349306618927304
5000                      0.8345035945626713
5010                      0.8340888958085633
5020                      0.833686482569749
5030                      0.8332962720939386
5040                      0.8329181819436118
5050                      0.832552130014524
5060                      0.8321980345560076
5070                      0.8318558142020855
5080                      0.8315253880046285
5090                      0.8312066754751839
5100                      0.8308995966310029
5110                      0.8306040720446519
5120                      0.8303200228989019
5130                      0.8300473710484995
5140                      0.8297860390802625
5150                      0.8295359503772629
5160                      0.8292970291918317
5170                      0.8290692007113384
5180                      0.8288523911321983
5190                      0.828646527734302
5200                      0.8284515389512943
5210                      0.8282673544484647
5220                      0.828093905195429
5230                      0.8279311235371246
5240                      0.827778943270435
5250                      0.8276372997082247
5260                      0.827506129750852
5270                      0.8273853719499378
5280                      0.8272749665674102
5290                      0.8271748556361409
5300                      0.8270849830094198
5310                      0.8270052944111899
5320                      0.8269357374770947
5330                      0.8268762617923944
5340                      0.8268268189210379
5350                      0.8267873624318262
5360                      0.8267578479145351
5370                      0.8267382329906283
5380                      0.8267284773166796
5390                      0.8267285425808879
5400                      0.8267383924922207
5410                      0.8267579927594642
5420                      0.8267873110684668
5430                      0.826826317046855
5440                      0.8268749822239523
5450                      0.8269332799864314
5460                      0.827001185522023
5470                      0.8270786757596373
5480                      0.8271657293059418
5490                      0.827262326373573
5500                      0.8273684487041093
5510                      0.8274840794887954
5520                      0.8276092032833247
5530                      0.8277438059194515
5540                      0.8278878744145484
5550                      0.8280413968785825
5560                      0.828204362416901
5570                      0.8283767610364973
5580                      0.8285585835461216
5590                      0.8287498214607036
5600                      0.8289504669039
5610                      0.8291605125101336
5620                      0.8293799513340715
5630                      0.8296087767548382
5640                      0.8298469823855894
5650                      0.8300945619883453
5660                      0.8303515093885387
5670                      0.8306178183938533
5680                      0.8308934827188846
5690                      0.8311784959125341
5700                      0.8314728512897073
5710                      0.8317765418686182
5720                      0.8320895603114968
5730                      0.8324118988743795
5740                      0.8327435493536236
5750                      0.8330845030485279
5760                      0.8334347507188714
5770                      0.8337942825549794
5780                      0.8341630881470178
5790                      0.8345411564640587
5800                      0.8349284758343198
5810                      0.835325033931035
5820                      0.8357308177620473
5830                      0.836145813664597
5840                      0.8365700073028594
5850                      0.8370033836668359
5860                      0.8374459270779883
5870                      0.8378976211945672
5880                      0.8383584490186131
5890                      0.8388283929091122
5900                      0.8393074345898667
5910                      0.8397955551632892
5920                      0.8402927351223859
5930                      0.8407989543642453
5940                      0.8413141922013686
5950                      0.8418384273729979
5960                      0.8423716380562727
5970                      0.8429138018739658
5980                      0.8434648959015698
5990                      0.8440248966715513
6000                      0.8445937801741762
6010                      0.8451715218575085
6020                      0.8457580966231915
6030                      0.8463534788164303
6040                      0.8469576422161433
6050                      0.8475705600185618
6060                      0.8481922048181482
6070                      0.8488225485828069
6080                      0.8494615626265337
6090                      0.8501092175767541
6100                      0.8507654833380877
6110                      0.8514303290497693
6120                      0.8521037230417263
6130                      0.8527856327842225
6140                      0.8534760248341635
6150                      0.8541748647773332
6160                      0.8548821171674635
6170                      0.8555977454598971
6180                      0.8563217119444579
6190                      0.8570539776728523
6200                      0.857794502384966
6210                      0.8585432444317074
6220                      0.859300160695643
6230                      0.8600652065105819
6240                      0.8608383355782709
6250                      0.8616194998852642
6260                      0.862408649618868
6270                      0.8632057330812654
6280                      0.8640106966048453
6290                      0.8648234844698386
6300                      0.865644038817369
6310                      0.8664722995698874
6320                      0.8673082043480929
6330                      0.8681516883945972
6340                      0.8690026844949303
6350                      0.8698611229052039
6360                      0.8707269312801948
6370                      0.8716000346076119
6380                      0.8724803551436311
6390                      0.8733678123524587
6400                      0.8742623228523982
6410                      0.8751638003648006
6420                      0.8760721556680526
6430                      0.876987296557143
6440                      0.8779091278077162
6450                      0.8788375511462286
6460                      0.8797724652254817
6470                      0.8807137656056568
6480                      0.8816613447409816
6490                      0.8826150919728556
6500                      0.8835748935280147
6510                      0.8845406325223085
6520                      0.8855121889727622
6530                      0.8864894398108303
6540                      0.8874722589061054
6550                      0.8884605170918385
6560                      0.8894540821986411
6570                      0.8904528190906336
6580                      0.8914565897093973
6590                      0.8924652531215065
6600                      0.8934786655693648
6610                      0.8944966805290618
6620                      0.895519148769719
6630                      0.8965459184186327
6640                      0.8975768350284087
6650                      0.8986117416485646
6660                      0.8996504788987667
6670                      0.9006928850450806
6680                      0.9017387960793302
6690                      0.9027880457988371
6700                      0.903840465888927
6710                      0.9048958860057974
6720                      0.9059541338610237
6730                      0.9070150353066945
6740                      0.9080784144201074
6750                      0.9091440935890864
6760                      0.9102118935972179
6770                      0.911281633708303
6780                      0.9123531317499305
6790                      0.9134262041959879
6800                      0.9145006662489421
6810                      0.9155763319197009
6820                      0.916653014105919
6830                      0.9177305246695701
6840                      0.9188086745116262
6850                      0.9198872736454009
6860                      0.9209661312674243
6870                      0.922045055826832
6880                      0.9231238550918666
6890                      0.9242023362146768
6900                      0.9252803057935327
6910                      0.9263575699331734
6920                      0.9274339343028638
6930                      0.9285092041918122
6940                      0.9295831845631553
6950                      0.9306556801059661
6960                      0.9317264952838437
6970                      0.9327954343837892
6980                      0.933862301561684
6990                      0.9349269008862736
7000                      0.9359890363828622
7010                      0.9370485120731267
7020                      0.9381051320169517
7030                      0.9391587003498747
7040                      0.9402090213205232
7050                      0.9412558993291786
7060                      0.94229913896229
7070                      0.9433385450289802
7080                      0.944373922595552
7090                      0.9454050770211151
7100                      0.9464318139908247
7110                      0.9474539395519452
7120                      0.9484712601482186
7130                      0.9494835826545154
7140                      0.9504907144126503
7150                      0.9514924632677889
7160                      0.9524886376045257
7170                      0.9534790463849087
7180                      0.9544634991871744
7190                      0.9554418062442851
7200                      0.9564137784861185
7210                      0.9573792275799073
7220                      0.9583379659746402
7230                      0.9592898069451278
7240                      0.9602345646383807
7250                      0.9611720541217771
7260                      0.9621020914317067
7270                      0.9630244936248649
7280                      0.9639390788315663
7290                      0.9648456663092301
7300                      0.9657440764990594
7310                      0.966634131084208
7320                      0.9675156530486959
7330                      0.9683884667393977
7340                      0.9692523979286919
7350                      0.9701072738789766
7360                      0.9709529234093414
7370                      0.9717891769627129
7380                      0.972615866675282
7390                      0.9734328264469053
7400                      0.9742398920127433
7410                      0.9750369010163628
7420                      0.9758236930827034
7430                      0.9766001098940962
7440                      0.9773659952644929
7450                      0.9781211952162239
7460                      0.9788655580561568
7470                      0.979598934452488
7480                      0.9803211775116766
7490                      0.981032142855189
7500                      0.9817316886959321
7510                      0.9824196759146093
7520                      0.9830959681350558
7530                      0.9837604317990103
7540                      0.9844129362400525
7550                      0.9850533537558577
7560                      0.9856815596798129
7570                      0.986297432450462
7580                      0.9869008536798969
7590                      0.9874917082195401
7600                      0.9880698842243978
7610                      0.9886352732152767
7620                      0.9891877701376343
7630                      0.9897272734193225
7640                      0.9902536850247106
7650                      0.9907669105058352
7660                      0.9912668590518195
7670                      0.9917534435339271
7680                      0.9922265805483219
7690                      0.9926861904551996
7700                      0.9931321974150166
7710                      0.993564529420792
7720                      0.9939831183273448
7730                      0.9943878998772216
7740                      0.9947788137224264
7750                      0.9951558034432524
7760                      0.9955188165632757
7770                      0.9958678045609357
7780                      0.9962027228772459
7790                      0.9965235309201947
7800                      0.9968301920658125
7810                      0.9971226736551756
7820                      0.997400946988758
7830                      0.9976649873167043
7840                      0.9979147738262618
7850                      0.9981502896257755
7860                      0.9983715217254896
7870                      0.998578461015479
7880                      0.998771102240429
7890                      0.9989494439715413
7900                      0.9991134885757459
7910                      0.9992632421822061
7920                      0.9993987146461428
7930                      0.9995199195104638
7940                      0.9996268739647729
7950                      0.9997195988023371
7960                      0.9997981183748668
7970                      0.9998624605453242
7980                      0.9999126566388801
7990                      0.9999487413920657
8000                      0.9999707529003345
8010                      0.999978732564049
8020                      0.9999727250330832
8030                      0.9999527781500991
8040                      0.9999189428926201
8050                      0.9998712733140322
8060                      0.9998098264835374
8070                      0.999734662425263
8080                      0.9996458440565132
8090                      0.9995434371253525
8100                      0.9994275101474775
8110                      0.9992981343426464
8120                      0.9991553835705085
8130                      0.9989993342661514
8140                      0.9988300653752202
8150                      0.9986476582888013
8160                      0.998452196778149
8170                      0.9982437669291
8180                      0.9980224570766472
8190                      0.997788357739201
8200                      0.997541561553026
8210                      0.9972821632066197
8220                      0.997010259375226
8230                      0.9967259486554031
8240                      0.9964293314998599
8250                      0.9961205101522581
8260                      0.9957995885825082
8270                      0.9954666724220815
8280                      0.9951218688996182
8290                      0.9947652867769541
8300                      0.994397036285228
8310                      0.9940172290616438
8320                      0.993625978086298
8330                      0.9932233976195151
8340                      0.9928096031394267
8350                      0.9923847112803262
8360                      0.9919488397711006
8370                      0.9915021073742016
8380                      0.9910446338252523
8390                      0.9905765397729749
8400                      0.9900979467196154
8410                      0.989608976962193
8420                      0.989109753533982
8430                      0.9886004001468799
8440                      0.9880810411339245
8450                      0.9875518013931631
8460                      0.9870128063313908
8470                      0.9864641818093893
8480                      0.9859060540869687
8490                      0.9853385497697735
8500                      0.984761795755958
8510                      0.9841759191842417
8520                      0.9835810473824262
8530                      0.9829773078172132
8540                      0.9823648280444749
8550                      0.9817437356605688
8560                      0.9811141582546384
8570                      0.9804762233620875
8580                      0.9798300584185929
8590                      0.9791757907154959
8600                      0.97851354735613
8610                      0.9778434552133324
8620                      0.9771656408876984
8630                      0.9764802306676594
8640                      0.975787350489634
8650                      0.9750871259004614
8660                      0.9743796820202212
8670                      0.9736651435065998
8680                      0.9729436345204696
8690                      0.9722152786922705
8700                      0.9714801990901185
8710                      0.9707385181889182
8720                      0.9699903578405752
8730                      0.9692358392458051
8740                      0.9684750829265804
8750                      0.967708208700433
8760                      0.9669353356554099
8770                      0.9661565821268108
8780                      0.9653720656745015
8790                      0.9645819030618945
8800                      0.9637862102356992
8810                      0.9629851023074449
8820                      0.9621786935350061
8830                      0.9613670973067169
8840                      0.9605504261252484
8850                      0.9597287915931699
8860                      0.958902304399639
8870                      0.9580710743076415
8880                      0.9572352101424728
8890                      0.9563948197813329
8900                      0.9555500101434425
8910                      0.9547008871811415
8920                      0.953847555872005
8930                      0.9529901202116229
8940                      0.9521286832071905
8950                      0.9512633468715856
8960                      0.9503942122187621
8970                      0.9495213792589781
8980                      0.9486449469951712
8990                      0.9477650134200954
9000                      0.9468816755133757
9010                      0.9459950292395701
9020                      0.9451051695466607
9030                      0.9442121903648998
9040                      0.943316184606104
9050                      0.9424172441631112
9060                      0.9415154599103966
9070                      0.9406109217039332
9080                      0.9397037183819941
9090                      0.9387939377665443
9100                      0.9378816666639672
9110                      0.9369669908670019
9120                      0.9360499951560337
9130                      0.9351307633013815
9140                      0.9342093780652299
9150                      0.9332859212040818
9160                      0.932360473470707
9170                      0.9314331146171483
9180                      0.930503923397325
9190                      0.9295729775699598
9200                      0.9286403539011556
9210                      0.9277061281674986
9220                      0.9267703751594114
9230                      0.925833168684341
9240                      0.9248945815700238
9250                      0.9239546856674985
9260                      0.9230135518552612
9270                      0.9220712500423902
9280                      0.9211278491722882
9290                      0.9201834172266007
9300                      0.9192380212291196
9310                      0.9182917272491437
9320                      0.917344600406417
9330                      0.9163967048746358
9340                      0.9154481038860898
9350                      0.9144988597359108
9360                      0.9135490337865846
9370                      0.9125986864727477
9380                      0.911647877306077
9390                      0.9106966648797745
9400                      0.9097451068741955
9410                      0.9087932600619398
9420                      0.9078411803131876
9430                      0.9068889226014192
9440                      0.9059365410090944
9450                      0.9049840887337008
9460                      0.9040316180940546
9470                      0.9030791805363325
9480                      0.9021268266407687
9490                      0.9011746061283974
9500                      0.9002225678683168
9510                      0.8992707598842008
9520                      0.898319229362216
9530                      0.8973680226585173
9540                      0.8964171853068715
9550                      0.8954667620267419
9560                      0.8945167967316762
9570                      0.8935673325374788
9580                      0.8926184117711502
9590                      0.8916700759794759
9600                      0.8907223659381738
9610                      0.889775321661266
9620                      0.8888289824102642
9630                      0.88788338670423
9640                      0.8869385723289949
9650                      0.8859945763479049
9660                      0.8850514351111106
9670                      0.884109184266619
9680                      0.8831678587706238
9690                      0.8822274928976679
9700                      0.8812881202518781
9710                      0.8803497737775745
9720                      0.8794124857705443
9730                      0.8784762878886536
9740                      0.8775412111633155
9750                      0.8766072860108541
9760                      0.8756745422434324
9770                      0.8747430090806396
9780                      0.873812715160887
9790                      0.8728836885527229
9800                      0.871955956766393
9810                      0.8710295467650322
9820                      0.870104484976303
9830                      0.8691807973037174
9840                      0.868258509137936
9850                      0.8673376453678977
9860                      0.8664182303924403
9870                      0.8655002881309908
9880                      0.8645838420347982
9890                      0.8636689150979536
9900                      0.862755529867929
9910                      0.8618437084565478
9920                      0.8609334725501425
9930                      0.8600248434204399
9940                      0.8591178419343526
9950                      0.8582124885639971
9960                      0.8573088033969306
9970                      0.8564068061452281
9980                      0.8555065161556167
9990                      0.8546079524178778
10000                     0.8537111335745525
