# Supplementary material for: An efficient approach for broadband sound absorption using periodic multi-layer solid inclusions in acoustic coatings
Source: PLoS One. 2024 Nov 21;19(11):e0311745. doi: 10.1371/journal.pone.0311745 (PMC11581354; doi:10.1371/journal.pone.0311745)
Supplement: S1 File — (ZIP) [file pone.0311745.s001.zip › Fig 9/a4.txt]

% Model:              双层厚度6cmyh-al.mph
% Version:            COMSOL 6.1.0.252
% Date:               Jul 26 2024, 10:28
% Dimension:          1
% Nodes:              1000
% Expressions:        1
% Description:        全局
% freq (Hz)               Absorption coefficient
10                        0.0010877498778534278
20                        0.0010902202556710705
30                        0.001096972031916943
40                        0.0011101961532600235
50                        0.0011320482534407095
60                        0.0011646876965494268
70                        0.001210267693595224
80                        0.0012709338828131855
90                        0.0013488229366981352
100                       0.0014460610996355205
110                       0.0015647626677673943
120                       0.0017070284607028086
130                       0.0018749442526315718
140                       0.0020705791075059654
150                       0.0022959837584080045
160                       0.0025531888909088307
170                       0.0028442034207079026
180                       0.00317101276496623
190                       0.003535577030772341
200                       0.0039398292119532385
210                       0.004385673380283839
220                       0.004874982823326213
230                       0.005409598195867615
240                       0.005991325655920754
250                       0.006621934970471588
260                       0.007303157648008041
270                       0.008036685056397763
280                       0.008824166549208146
290                       0.00966720758732742
300                       0.010567367951636597
310                       0.011526159776304334
320                       0.012545045900854479
330                       0.013625437972226928
340                       0.014768694743974686
350                       0.015976120339588618
360                       0.017248962640386223
370                       0.018588411568759455
380                       0.019995597599587134
390                       0.021471590194922285
400                       0.023017396428388737
410                       0.02463395947036795
420                       0.02632215738203947
430                       0.028082801856901707
440                       0.02991663702743197
450                       0.031824338372882455
460                       0.03380651185542516
470                       0.035863692847419415
480                       0.03799634547725306
490                       0.04020486183948291
500                       0.04248956143273164
510                       0.04485069069689318
520                       0.04728842257723764
530                       0.04980285622683056
540                       0.05239401694748358
550                       0.05506185603794811
560                       0.05780625094306413
570                       0.0606270053115886
580                       0.06352384948531198
590                       0.06649644072248773
600                       0.06954436385972962
610                       0.07266713192192342
620                       0.075864186878289
630                       0.07913490054092176
640                       0.08247857552883398
650                       0.08589444642019295
660                       0.08938168095217214
670                       0.09293938129147972
680                       0.09656658550978836
690                       0.10026226916040148
700                       0.10402534672096753
710                       0.10785467351772271
720                       0.11174904735303004
730                       0.11570721048669674
740                       0.11972785161223953
750                       0.12380960783935169
760                       0.12795106678255064
770                       0.13215076881529308
780                       0.1364072092386991
790                       0.14071884057553807
800                       0.14508407491854758
810                       0.14950128626126424
820                       0.15396881295770926
830                       0.15848496008159219
840                       0.16304800198701308
850                       0.16765618467504328
860                       0.17230772840307884
870                       0.17700083003462075
880                       0.18173366564649918
890                       0.1865043930474921
900                       0.19131115407391996
910                       0.19615207728180872
920                       0.2010252802044371
930                       0.2059288719020499
940                       0.21086095526768522
950                       0.21581962934911791
960                       0.22080299178706264
970                       0.22580914090497683
980                       0.2308361780720547
990                       0.23588220979979768
1000                      0.24094534981976523
1010                      0.2460237211945353
1020                      0.2511154582493157
1030                      0.25621870853775985
1040                      0.26133163468727827
1050                      0.26645241612745585
1060                      0.2715792508796715
1070                      0.2767103571626861
1080                      0.28184397493662006
1090                      0.2869783674559827
1100                      0.2921118225960536
1110                      0.29724265427371055
1120                      0.30236920367545794
1130                      0.30748984044669037
1140                      0.31260296375131447
1150                      0.3177070033749275
1160                      0.32280042064718295
1170                      0.32788170927154303
1180                      0.33294939622279285
1190                      0.3380020423554563
1200                      0.34303824319012177
1210                      0.3480566293597086
1220                      0.35305586726627136
1230                      0.3580346593670749
1240                      0.3629917446886215
1250                      0.36792589904978856
1260                      0.37283593538017523
1270                      0.3777207038379147
1280                      0.3825790919744346
1290                      0.3874100248375767
1300                      0.39221246491124173
1310                      0.3969854121443206
1320                      0.4017279038456504
1330                      0.4064390145285539
1340                      0.41111785578596527
1350                      0.41576357599378866
1360                      0.4203753601082285
1370                      0.42495242931985067
1380                      0.42949404075080666
1390                      0.4339994870363718
1400                      0.4384680959518229
1410                      0.4428992299845844
1420                      0.4472922858081546
1430                      0.4516466938887773
1440                      0.45596191787327245
1450                      0.46023745411393735
1460                      0.4644728310922387
1470                      0.4686676088573092
1480                      0.4728213784258458
1490                      0.4769337611798211
1500                      0.48100440826076407
1510                      0.4850329999334527
1520                      0.48901924495843274
1530                      0.49296287995367094
1540                      0.4968636687259086
1550                      0.5007214016290558
1560                      0.5045358949447147
1570                      0.5083069901542044
1580                      0.5120345533335859
1590                      0.5157184744748614
1600                      0.5193586668298407
1610                      0.5229550662875553
1620                      0.5265076306659136
1630                      0.5300163391145039
1640                      0.5334811914401898
1650                      0.5369022075294854
1660                      0.5402794266456183
1670                      0.5436129068682262
1680                      0.5469027244499627
1690                      0.5501489732351201
1700                      0.5533517640477404
1710                      0.5565112241239689
1720                      0.5596274965203922
1730                      0.5627007395577288
1740                      0.5657311262832123
1750                      0.568718843891308
1760                      0.5716640932223289
1770                      0.5745670882335173
1780                      0.5774280554668552
1790                      0.5802472335732591
1800                      0.5830248728047025
1810                      0.5857612345486369
1820                      0.5884565908124091
1830                      0.5911112238231293
1840                      0.593725425516997
1850                      0.5962994971055066
1860                      0.5988337486529196
1870                      0.6013284986044073
1880                      0.6037840733754041
1890                      0.6062008069140574
1900                      0.6085790402621453
1910                      0.6109191211395111
1920                      0.6132214034943394
1930                      0.6154862470672566
1940                      0.6177140169623005
1950                      0.6199050831596348
1960                      0.6220598200694625
1970                      0.6241786060333294
1980                      0.6262618228248136
1990                      0.628309855110007
2000                      0.630323089895177
2010                      0.6323019159432697
2020                      0.6342467231154625
2030                      0.6361579017333332
2040                      0.6380358418444865
2050                      0.6398809324481556
2060                      0.6416935606659729
2070                      0.6434741108527562
2080                      0.6452229636395954
2090                      0.6469404948871664
2100                      0.6486270745841929
2110                      0.6502830656508158
2120                      0.6519088226918972
2130                      0.6535046906160571
2140                      0.6550710032424758
2150                      0.6566080817944362
2160                      0.6581162333426802
2170                      0.6595957492254185
2180                      0.6610469033928994
2190                      0.6624699507842873
2200                      0.6638651257254435
2210                      0.6652326403510448
2220                      0.6665726831907068
2230                      0.6678854178218856
2240                      0.6691709818041123
2250                      0.6704294858198068
2260                      0.6716610131805267
2270                      0.6728656196859186
2280                      0.6740433339848262
2290                      0.6751941584154736
2300                      0.6763180704649365
2310                      0.6774150248273207
2320                      0.6784849561398538
2330                      0.6795277823739754
2340                      0.6805434088965072
2350                      0.6815317331852697
2360                      0.6824926500933011
2370                      0.6834260576097761
2380                      0.6843318629662305
2390                      0.6852099889811867
2400                      0.686060380457834
2410                      0.686883010449625
2420                      0.6876778862174706
2430                      0.688445054678019
2440                      0.6891846071717683
2450                      0.68989668340476
2460                      0.6905814743730887
2470                      0.6912392242609695
2480                      0.6918702311776568
2490                      0.692474846719512
2500                      0.6930534744380972
2510                      0.6936065672172778
2520                      0.694134623657191
2530                      0.6946381836743298
2540                      0.6951178233718707
2550                      0.6955741494161661
2560                      0.6960077931007009
2570                      0.6964194042256988
2580                      0.6968096450145549
2590                      0.6971791842294581
2600                      0.6975286915499486
2610                      0.6978588324269522
2620                      0.6981702634264721
2630                      0.6984636281551849
2640                      0.6987395537998633
2650                      0.6989986482801296
2660                      0.6992414980198361
2670                      0.6994686663091443
2680                      0.6996806921846708
2690                      0.6998780898306807
2700                      0.7000613483777329
2710                      0.7002309321038418
2720                      0.7003872808954337
2730                      0.7005308109971724
2740                      0.7006619159268794
2750                      0.7007809675168182
2760                      0.7008883170817879
2770                      0.7009842965962159
2780                      0.7010692199305318
2790                      0.7011433840639751
2800                      0.7012070702830104
2810                      0.7012605453431716
2820                      0.7013040625806215
2830                      0.7013378629694749
2840                      0.7013621761379147
2850                      0.7013772213079026
2860                      0.7013832081968352
2870                      0.7013803378466019
2880                      0.701368803414455
2890                      0.7013487909062157
2900                      0.701320479872555
2910                      0.7012840440380681
2920                      0.7012396519060574
2930                      0.7011874673177397
2940                      0.7011276499645214
2950                      0.7010603558724254
2960                      0.7009857378385326
2970                      0.7009039458294568
2980                      0.7008151273578785
2990                      0.7007194278061993
3000                      0.7006169907292971
3010                      0.7005079581074156
3020                      0.700392470584511
3030                      0.7002706676612496
3040                      0.7001426878712382
3050                      0.7000086689091485
3060                      0.6998687477518832
3070                      0.6997230607498288
3080                      0.6995717436879417
3090                      0.699414931842432
3100                      0.699252760004277
3110                      0.6990853625087183
3120                      0.6989128732255767
3130                      0.6987354255635436
3140                      0.6985531524630009
3150                      0.6983661863669204
3160                      0.6981746592123721
3170                      0.6979787023967696
3180                      0.6977784467688453
3190                      0.6975740225800837
3200                      0.6973655594936788
3210                      0.6971531865413108
3220                      0.6969370321118902
3230                      0.6967172239432281
3240                      0.6964938891044951
3250                      0.6962671539783558
3260                      0.696037144272118
3270                      0.6958039850035302
3280                      0.6955678004954754
3290                      0.6953287143883546
3300                      0.6950868496397835
3310                      0.6948423285261311
3320                      0.6945952726470375
3330                      0.6943458029429482
3340                      0.6940940396981075
3350                      0.6938401025482961
3360                      0.6935841104980363
3370                      0.6933261819272765
3380                      0.6930664345932189
3390                      0.6928049856600138
3400                      0.6925419516942177
3410                      0.6922774486853771
3420                      0.6920115920402972
3430                      0.6917444966192685
3440                      0.6914762767195914
3450                      0.6912070460966666
3460                      0.6909369179755991
3470                      0.6906660050567563
3480                      0.6903944195103746
3490                      0.6901222730060905
3500                      0.6898496767125626
3510                      0.6895767412865343
3520                      0.6893035769103317
3530                      0.6890302932662298
3540                      0.6887569995667172
3550                      0.6884838045466011
3560                      0.6882108164777365
3570                      0.6879381431597499
3580                      0.6876658919485932
3590                      0.6873941697423869
3600                      0.6871230829930922
3610                      0.686852737721203
3620                      0.6865832395087449
3630                      0.6863146935215472
3640                      0.6860472045074031
3650                      0.6857808768043785
3660                      0.6855158143572386
3670                      0.6852521207206177
3680                      0.6849898990738297
3690                      0.684729252225119
3700                      0.6844702826452962
3710                      0.6842130924508376
3720                      0.6839577834466888
3730                      0.6837044571229469
3740                      0.6834532146828153
3750                      0.6832041570592366
3760                      0.6829573849269346
3770                      0.6827129987309035
3780                      0.6824710987075955
3790                      0.6822317848991297
3800                      0.6819951571823594
3810                      0.6817613152965212
3820                      0.6815303588530879
3830                      0.6813023873818951
3840                      0.6810775003388221
3850                      0.6808557971388965
3860                      0.6806373771821936
3870                      0.6804223398741791
3880                      0.6802107846616008
3890                      0.6800028110411431
3900                      0.6797985185973818
3910                      0.6795980070165333
3920                      0.6794013761152913
3930                      0.6792087258496033
3940                      0.6790201563444997
3950                      0.6788357679030326
3960                      0.6786556610250525
3970                      0.6784799364149345
3980                      0.6783086949974626
3990                      0.6781420379193116
4000                      0.6779800665708157
4010                      0.6778228825559793
4020                      0.6776705877460413
4030                      0.6775232842146963
4040                      0.6773810742997848
4050                      0.6772440605478921
4060                      0.6771123457413748
4070                      0.6769860328762324
4080                      0.6768652251471516
4090                      0.6767500259613322
4100                      0.6766405388894725
4110                      0.6765368676937485
4120                      0.6764391162781571
4130                      0.6763473887053475
4140                      0.6762617891576879
4150                      0.6761824219379347
4160                      0.6761093914442604
4170                      0.6760428021615134
4180                      0.675982758644071
4190                      0.6759293654909408
4200                      0.6758827273431756
4210                      0.6758429488623777
4220                      0.6758101347091945
4230                      0.6757843895375897
4240                      0.6757658179677398
4250                      0.6757545245734919
4260                      0.6757506138790975
4270                      0.6757541903250461
4280                      0.6757653582479799
4290                      0.6757842219014416
4300                      0.6758108853902791
4310                      0.6758454526828706
4320                      0.6758880276070414
4330                      0.6759387138025577
4340                      0.6759976147212797
4350                      0.6760648336172952
4360                      0.6761404735241701
4370                      0.6762246372448507
4380                      0.6763174273270023
4390                      0.6764189460621811
4400                      0.6765292954607269
4410                      0.6766485772477593
4420                      0.6767768928411783
4430                      0.6769143433440861
4440                      0.6770610295223853
4450                      0.6772170518046755
4460                      0.6773825102650979
4470                      0.6775575046166512
4480                      0.6777421341742947
4490                      0.6779364978777588
4500                      0.6781406942533628
4510                      0.6783548214228614
4520                      0.6785789770611128
4530                      0.6788132584071134
4540                      0.6790577622455667
4550                      0.679312584888851
4560                      0.6795778221600235
4570                      0.6798535693716226
4580                      0.6801399213199255
4590                      0.6804369722635814
4600                      0.6807448158949041
4610                      0.6810635453200795
4620                      0.6813932530456159
4630                      0.6817340309413165
4640                      0.6820859702172257
4650                      0.6824491613977279
4660                      0.6828236942903083
4670                      0.6832096579490419
4680                      0.683607140648104
4690                      0.6840162298435333
4700                      0.6844370121287664
4710                      0.6848695731985668
4720                      0.6853139978255157
4730                      0.6857703697901226
4740                      0.6862387718598568
4750                      0.6867192857301111
4760                      0.6872119919892541
4770                      0.6877169700637487
4780                      0.688234298180423
4790                      0.6887640532994211
4800                      0.6893063110966766
4810                      0.6898611458883404
4820                      0.6904286305847613
4830                      0.6910088366579712
4840                      0.6916018340675321
4850                      0.6922076912319903
4860                      0.6928264749701571
4870                      0.6934582504487337
4880                      0.6941030811454221
4890                      0.6947610287760388
4900                      0.6954321532635865
4910                      0.6961165126876225
4920                      0.6968141632260894
4930                      0.6975251591161807
4940                      0.6982495525939278
4950                      0.6989873938496671
4960                      0.6997387309809873
4970                      0.7005036099385127
4980                      0.7012820744636181
4990                      0.7020741660639556
5000                      0.7028799239273247
5010                      0.7036993848960258
5020                      0.7045325833987883
5030                      0.7053795513945534
5040                      0.7062403183283281
5050                      0.7071149110502184
5060                      0.7080033537903891
5070                      0.7089056680429099
5080                      0.7098218725813615
5090                      0.7107519833268998
5100                      0.7116960133158736
5110                      0.7126539726309388
5120                      0.7136258683207457
5130                      0.7146117043547546
5140                      0.7156114815155096
5150                      0.7166251973598197
5160                      0.7176528461193248
5170                      0.718694418650611
5180                      0.7197499023288596
5190                      0.7208192809874627
5200                      0.7219025348382118
5210                      0.7229996403697506
5220                      0.7241105702823672
5230                      0.7252352934030901
5240                      0.7263737745787602
5250                      0.7275259746245655
5260                      0.7286918501895421
5270                      0.7298713537031023
5280                      0.7310644332790872
5290                      0.7322710325964057
5300                      0.7334910908449517
5310                      0.7347245425868694
5320                      0.735971317721619
5330                      0.737231341334639
5340                      0.7385045336318601
5350                      0.7397908098353927
5360                      0.7410900801066611
5370                      0.7424022494202673
5380                      0.7437272175107207
5390                      0.7450648787377179
5400                      0.7464151220360721
5410                      0.7477778307875096
5420                      0.7491528827779931
5430                      0.7505401500558415
5440                      0.7519394989196924
5450                      0.7533507897642622
5460                      0.7547738770612513
5470                      0.7562086092681808
5480                      0.7576548287483764
5490                      0.7591123717203441
5500                      0.7605810681973508
5510                      0.7620607419318453
5520                      0.7635512103575463
5530                      0.7650522845692707
5540                      0.7665637692617272
5550                      0.7680854627146414
5560                      0.7696171567843753
5570                      0.7711586368295419
5580                      0.7727096817690245
5590                      0.7742700640653903
5600                      0.7758395496880564
5610                      0.7774178981831298
5620                      0.7790048626598076
5630                      0.7806001898427842
5640                      0.7822036200957259
5650                      0.7838148874770413
5660                      0.7854337197946755
5670                      0.7870598386662258
5680                      0.7886929595909664
5690                      0.7903327920369624
5700                      0.7919790395253227
5710                      0.7936313997200737
5720                      0.7952895645631106
5730                      0.7969532203261199
5740                      0.798622047803726
5750                      0.800295722377782
5760                      0.8019739141892438
5770                      0.8036562882730434
5780                      0.8053425046935812
5790                      0.8070322187046312
5800                      0.8087250809266727
5810                      0.8104207374745163
5820                      0.8121188301735945
5830                      0.8138189966966494
5840                      0.8155208707935317
5850                      0.8172240824316078
5860                      0.8189282580009726
5870                      0.8206330205382606
5880                      0.82233798989474
5890                      0.8240427829598289
5900                      0.8257470138584899
5910                      0.8274502941920553
5920                      0.8291522332130924
5930                      0.8308524380892243
5940                      0.8325505141083626
5950                      0.8342460649033528
5960                      0.8359386926996775
5970                      0.8376279985462006
5980                      0.8393135825737725
5990                      0.8409950442061236
6000                      0.842671982451493
6010                      0.8443439961268031
6020                      0.846010684131827
6030                      0.8476716457152275
6040                      0.8493264807488979
6050                      0.8509747899810086
6060                      0.8526161753330148
6070                      0.85425024018226
6080                      0.855876589648465
6090                      0.8574948308961289
6100                      0.859104573421209
6110                      0.8607054293781217
6120                      0.8622970138579923
6130                      0.8638789452444117
6140                      0.8654508455025499
6150                      0.8670123405291011
6160                      0.868563060445668
6170                      0.8701026399934708
6180                      0.8716307188109201
6190                      0.8731469418166129
6200                      0.8746509595268274
6210                      0.8761424284350525
6220                      0.8776210113318972
6230                      0.8790863776616943
6240                      0.8805382038954542
6250                      0.8819761738685128
6260                      0.883399979115442
6270                      0.8848093192470031
6280                      0.886203902282004
6290                      0.8875834450000147
6300                      0.8889476732650227
6310                      0.8902963223653374
6320                      0.8916291373412912
6330                      0.8929458733145068
6340                      0.8942462957733597
6350                      0.8955301808938815
6360                      0.8967973158229814
6370                      0.8980474989406126
6380                      0.8992805401606467
6390                      0.9004962611348043
6400                      0.9016944955119653
6410                      0.9028750891620876
6420                      0.9040379003568303
6430                      0.9051827999749169
6440                      0.9063096716277644
6450                      0.9074184118520963
6460                      0.9085089301916399
6470                      0.9095811493186686
6480                      0.9106350050995645
6490                      0.9116704466536462
6500                      0.9126874364044426
6510                      0.9136859500532196
6520                      0.9146659765993671
6530                      0.9156275182646612
6540                      0.9165705904739516
6550                      0.9174952217256026
6560                      0.9184014535067931
6570                      0.9192893401495528
6580                      0.9201589486705403
6590                      0.9210103585931321
6600                      0.9218436617397591
6610                      0.9226589620149763
6620                      0.9234563751390836
6630                      0.9242360284089786
6640                      0.9249980603667259
6650                      0.9257426205545517
6660                      0.9264698691341589
6670                      0.9271799765766388
6680                      0.9278731233031373
6690                      0.9285494993025747
6700                      0.9292093037739549
6710                      0.9298527446998832
6720                      0.930480038466548
6730                      0.9310914094364797
6740                      0.9316870895335357
6750                      0.932267317802274
6760                      0.9328323399902405
6770                      0.9333824080937891
6780                      0.9339177799310552
6790                      0.9344387186877385
6800                      0.9349454924746572
6810                      0.9354383738989175
6820                      0.9359176396097021
6830                      0.9363835698692529
6840                      0.9368364481128716
6850                      0.9372765605274926
6860                      0.9377041956338471
6870                      0.938119643863145
6880                      0.9385231971472142
6890                      0.9389151485373486
6900                      0.9392957917974741
6910                      0.9396654210288292
6920                      0.9400243303144559
6930                      0.940372813338654
6940                      0.9407111630535305
6950                      0.9410396713484175
6960                      0.9413586287129673
6970                      0.9416683239301723
6980                      0.9419690437890276
6990                      0.9422610727837137
7000                      0.9425446928470671
7010                      0.9428201830867418
7020                      0.9430878195495302
7030                      0.9433478749643357
7040                      0.9436006185417367
7050                      0.9438463157514126
7060                      0.9440852281247286
7070                      0.9443176130810826
7080                      0.9445437237461465
7090                      0.9447638087871835
7100                      0.9449781122769101
7110                      0.9451868735439027
7120                      0.945390327053071
7130                      0.9455887022835657
7140                      0.9457822236336284
7150                      0.945971110314685
7160                      0.9461555762738982
7170                      0.9463358301173498
7180                      0.9465120750422951
7190                      0.9466845087794671
7200                      0.9468533235499252
7210                      0.9470187060182244
7220                      0.9471808372682702
7230                      0.9473398927630234
7240                      0.9474960423522926
7250                      0.9476494502370254
7260                      0.9478002749835458
7270                      0.9479486695142662
7280                      0.9480947811239351
7290                      0.9482387514947404
7300                      0.9483807167065087
7310                      0.9485208072746818
7320                      0.9486591481680067
7330                      0.9487958588543958
7340                      0.9489310533326543
7350                      0.9490648401744611
7360                      0.9491973225789178
7370                      0.949328598420331
7380                      0.9494587602948171
7390                      0.9495878955914535
7400                      0.9497160865421052
7410                      0.9498434102904691
7420                      0.9499699389581756
7430                      0.9500957397122052
7440                      0.9502208748422656
7450                      0.9503454018223919
7460                      0.9504693734023929
7470                      0.9505928376774126
7480                      0.950715838171662
7490                      0.9508384139155863
7500                      0.9509605995386596
7510                      0.9510824253461531
7520                      0.9512039174132445
7530                      0.9513250976705123
7540                      0.9514459839958391
7550                      0.9515665903030268
7560                      0.9516869266376278
7570                      0.9518069992678325
7580                      0.9519268107836101
7590                      0.9520463601875135
7600                      0.9521656429947774
7610                      0.9522846513295741
7620                      0.9524033740249037
7630                      0.9525217967170616
7640                      0.95263990194915
7650                      0.9527576692710535
7660                      0.952875075336775
7670                      0.9529920940077633
7680                      0.9531086964494664
7690                      0.9532248512403209
7700                      0.953340524463553
7710                      0.9534556798137536
7720                      0.9535702786944258
7730                      0.9536842803219115
7740                      0.9537976418229521
7750                      0.9539103183362707
7760                      0.9540222631081583
7770                      0.9541334275951205
7780                      0.9542437615628199
7790                      0.9543532131780295
7800                      0.9544617291116447
7810                      0.9545692546273076
7820                      0.9546757336816135
7830                      0.9547811090145187
7840                      0.9548853222418358
7850                      0.9549883139490065
7860                      0.9550900237751638
7870                      0.9551903905081887
7880                      0.9552893521633798
7890                      0.9553868460781647
7900                      0.9554828089869233
7910                      0.9555771771085766
7920                      0.9556698862252667
7930                      0.9557608717595666
7940                      0.9558500688535715
7950                      0.955937412440594
7960                      0.9560228373210449
7970                      0.9561062782326264
7980                      0.9561876699185523
7990                      0.9562669471944608
8000                      0.9563440450145663
8010                      0.9564188985356205
8020                      0.9564914431724437
8030                      0.9565616146641456
8040                      0.9566293491270739
8050                      0.9566945831096797
8060                      0.9567572536448505
8070                      0.9568172983011499
8080                      0.9568746552330116
8090                      0.9569292632243197
8100                      0.9569810617344838
8110                      0.9570299909405401
8120                      0.957075991777445
8130                      0.957119005976878
8140                      0.957158976103825
8150                      0.957195845589676
8160                      0.9572295587671463
8170                      0.957260060898967
8180                      0.9572872982079382
8190                      0.9573112179036272
8200                      0.9573317682081569
8210                      0.9573488983793059
8220                      0.9573625587316381
8230                      0.9573727006585872
8240                      0.9573792766491371
8250                      0.9573822403063712
8260                      0.957381546361974
8270                      0.9573771506903984
8280                      0.9573690103211971
8290                      0.9573570834515672
8300                      0.9573413294524852
8310                      0.9573217088827631
8320                      0.9572981834896777
8330                      0.9572707162203797
8340                      0.9572392712233677
8350                      0.9572038138525794
8360                      0.9571643106713158
8370                      0.9571207294514471
8380                      0.957073039175154
8390                      0.9570212100343286
8400                      0.9569652134276011
8410                      0.9569050219597925
8420                      0.9568406094364863
8430                      0.9567719508622503
8440                      0.9566990224329285
8450                      0.9566218015328218
8460                      0.9565402667254299
8470                      0.9564543977485035
8480                      0.9563641755053918
8490                      0.9562695820562622
8500                      0.9561706006110584
8510                      0.9560672155169582
8520                      0.9559594122509314
8530                      0.9558471774087633
8540                      0.9557304986938759
8550                      0.9556093649060601
8560                      0.9554837659290529
8570                      0.955353692720041
8580                      0.9552191372955497
8590                      0.955080092720173
8600                      0.9549365530925227
8610                      0.9547885135334153
8620                      0.9546359701690406
8630                      0.9544789201213576
8640                      0.9543173614922531
8650                      0.9541512933479649
8660                      0.9539807157077049
8670                      0.9538056295270545
8680                      0.9536260366840164
8690                      0.9534419399649993
8700                      0.9532533430490847
8710                      0.9530602504936795
8720                      0.9528626677195499
8730                      0.9526606009960835
8740                      0.9524540574252229
8750                      0.9522430449284827
8760                      0.9520275722299115
8770                      0.9518076488419396
8780                      0.9515832850500621
8790                      0.9513544918985704
8800                      0.9511212811744918
8810                      0.9508836653930791
8820                      0.950641657782877
8830                      0.9503952722712001
8840                      0.9501445234682376
8850                      0.9498894266536292
8860                      0.9496299977608637
8870                      0.9493662533624171
8880                      0.9490982106563832
8890                      0.9488258874506429
8900                      0.9485493021491901
8910                      0.9482684737375693
8920                      0.9479834217685299
8930                      0.9476941663486793
8940                      0.947400728123157
8950                      0.9471031282626493
8960                      0.9468013884491236
8970                      0.9464955308622783
8980                      0.94618557816565
8990                      0.9458715534935654
9000                      0.9455534804370715
9010                      0.9452313830310844
9020                      0.9449052857410604
9030                      0.9445752134498694
9040                      0.9442411914450726
9050                      0.9439032454055375
9060                      0.9435614013892842
9070                      0.9432156858205675
9080                      0.9428661254773204
9090                      0.9425127474791665
9100                      0.9421555792746865
9110                      0.941794648629705
9120                      0.9414299836151171
9130                      0.941061612594979
9140                      0.9406895642149847
9150                      0.9403138673908065
9160                      0.9399345512964172
9170                      0.9395516453530834
9180                      0.9391651792180479
9190                      0.9387751827735166
9200                      0.9383816861157818
9210                      0.9379847195443374
9220                      0.9375843135514887
9230                      0.9371804988117244
9240                      0.9367733061715735
9250                      0.9363627666391984
9260                      0.9359489113747995
9270                      0.9355317716803739
9280                      0.9351113789902157
9290                      0.9346877648615498
9300                      0.9342609609647972
9310                      0.9338309990748022
9320                      0.9333979110613607
9330                      0.9329617288810608
9340                      0.9325224845677685
9350                      0.9320802102245794
9360                      0.9316349380155521
9370                      0.9311867001572696
9380                      0.9307355289111828
9390                      0.9302814565754723
9400                      0.9298245154776243
9410                      0.9293647379669229
9420                      0.928902156407396
9430                      0.9284368031701289
9440                      0.9279687106273316
9450                      0.9274979111446647
9460                      0.9270244370754073
9470                      0.9265483207537034
9480                      0.9260695944886357
9490                      0.9255882905582887
9500                      0.9251044412035946
9510                      0.9246180786233009
9520                      0.9241292349679618
9530                      0.923637942335313
9540                      0.9231442327647243
9550                      0.9226481382323573
9560                      0.9221496906470289
9570                      0.9216489218452819
9580                      0.9211458635866011
9590                      0.9206405475499628
9600                      0.9201330053299686
9610                      0.9196232684323555
9620                      0.9191113682706903
9630                      0.9185973361630249
9640                      0.9180812033281864
9650                      0.9175630008831736
9660                      0.9170427598396931
9670                      0.9165205111011993
9680                      0.9159962854609549
9690                      0.9154701135987262
9700                      0.914942026078669
9710                      0.9144120533471716
9720                      0.9138802257303202
9730                      0.9133465734324315
9740                      0.9128111265339764
9750                      0.9122739149896069
9760                      0.9117349686267372
9770                      0.9111943171443734
9780                      0.9106519901106783
9790                      0.9101080169634141
9800                      0.9095624270063273
9810                      0.9090152494109252
9820                      0.9084665132128859
9830                      0.9079162473131763
9840                      0.9073644804754353
9850                      0.906811241326827
9860                      0.9062565583564824
9870                      0.9057004599148732
9880                      0.9051429742139065
9890                      0.9045841293260226
9900                      0.9040239531834893
9910                      0.9034624735789121
9920                      0.9028997181640577
9930                      0.9023357144503121
9940                      0.9017704898078049
9950                      0.9012040714656447
9960                      0.9006364865120035
9970                      0.9000677618934121
9980                      0.89949792441486
9990                      0.8989270007400076
10000                     0.898355017391328
