# Supplementary material for: An efficient approach for broadband sound absorption using periodic multi-layer solid inclusions in acoustic coatings
Source: PLoS One. 2024 Nov 21;19(11):e0311745. doi: 10.1371/journal.pone.0311745 (PMC11581354; doi:10.1371/journal.pone.0311745)
Supplement: S2 File — (ZIP) [file pone.0311745.s002.zip]

Archive with 1 entries (1 files):
- Simulation example.mph
